# Supplementary material for: TREM2 supports neuronal protection and microglial reactivity without an effect on misfolded protein deposition in chronic neurodegenerative prion disease
Source: Front Neurosci. 2025 May 7;19:1525017. doi: 10.3389/fnins.2025.1525017 (PMC12093410; doi:10.3389/fnins.2025.1525017)
Supplement: Supplementary file 4 [file Table_1.XLSX]

## Sheet: DEA_WT_prion_vs_WT_NBH
Gene	logFC	AveExpr	t	P.Value	adj.P.Val	B	Gene.Title
Syndig1l	-2.0005	4.94291	-17.1992	1.68582e-07	0.00215077	6.18608	synapse differentiation inducing 1 like
Abi3bp	-2.43825	4.54244	-14.8027	5.28799e-07	0.00337321	5.60135	ABI gene family, member 3 (NESH) binding protein
Ankrd63	-1.6351	7.77325	-12.512	1.87943e-06	0.00624528	4.84469	ankyrin repeat domain 63
Pou3f4	-1.0541	5.0676	-12.078	2.44759e-06	0.00624528	4.67296	POU domain, class 3, transcription factor 4
Rxrg	-2.33586	5.72272	-12.3156	2.11585e-06	0.00624528	4.76824	retinoid X receptor gamma
Pde1b	-1.26982	9.237	-11.1781	4.35539e-06	0.00926101	4.2819	phosphodiesterase 1B, Ca2+-calmodulin dependent
BB086117	-1.40854	3.68138	-10.2588	8.20411e-06	0.0144887	3.82712	expressed sequence BB086117
Gnal	-0.848221	9.05624	-9.81922	1.13056e-05	0.0144887	3.58722	guanine nucleotide binding protein, alpha stimulating, olfactory type
Rgs9	-2.08749	5.62247	-9.81317	1.13566e-05	0.0144887	3.58381	regulator of G-protein signaling 9
Serpina9	-2.49193	3.84864	-10.0249	9.71604e-06	0.0144887	3.70136	serine (or cysteine) peptidase inhibitor, clade A (alpha-1 antiproteinase, antitrypsin), member 9
Htr1d	-1.2268	3.83335	-9.16244	1.86949e-05	0.0216826	3.19854	5-hydroxytryptamine (serotonin) receptor 1D
Adcy5	-0.81986	7.60087	-8.84354	2.41339e-05	0.0256583	2.99563	adenylate cyclase 5
LOC105247524	-1.40406	5.75929	-8.51728	3.15943e-05	0.0310062	2.77772	uncharacterized LOC105247524
Tbc1d8	-0.902234	5.88374	-8.37561	3.56094e-05	0.0324503	2.6797	TBC1 domain family, member 8
Actn2	-1.59341	5.89803	-8.1636	4.27249e-05	0.0363389	2.52901	actinin alpha 2
Penk	-1.80152	9.32526	-8.08309	4.58315e-05	0.0365449	2.4705	preproenkephalin
Fosb	-1.38627	4.40071	-7.94536	5.1747e-05	0.0366771	2.36872	FBJ osteosarcoma oncogene B
Kcna5	-1.9041	5.19652	-7.94613	5.17119e-05	0.0366771	2.36929	potassium voltage-gated channel, shaker-related subfamily, member 5
Cbr3	-0.815124	6.67809	-7.68415	6.54511e-05	0.0424084	2.16971	carbonyl reductase 3
Dlx5	-1.29957	4.73514	-7.66703	6.64813e-05	0.0424084	2.15638	distal-less homeobox 5
Ric8b	-0.716263	7.07399	-7.53554	7.50243e-05	0.0455791	2.05287	resistance to inhibitors of cholinesterase 8 homolog B (C. elegans)
Rgs2	-0.780103	8.69539	-7.44153	8.18799e-05	0.0474829	1.97758	regulator of G-protein signaling 2
Drd1	-2.02057	7.03632	-7.23489	9.9537e-05	0.0480822	1.80819	dopamine receptor D1
Gm19576	-0.833337	4.98947	-7.25145	9.7976e-05	0.0480822	1.82197	predicted gene, 19576
Npas4	-1.82056	5.50091	-7.21183	0.000101757	0.0480822	1.78895	neuronal PAS domain protein 4
Ryr1	-1.11169	5.15374	-7.32179	9.16425e-05	0.0480822	1.88008	ryanodine receptor 1, skeletal muscle
Tac1	-1.75698	8.93113	-7.22613	0.000100374	0.0480822	1.80089	tachykinin 1
Stac3	-0.863257	3.9917	-7.0356	0.000120658	0.0529642	1.63964	SH3 and cysteine rich domain 3
Tmem158	-0.793412	7.13614	-7.05832	0.000118016	0.0529642	1.65912	transmembrane protein 158
Vwa5a	0.626588	6.05025	7.00319	0.000124544	0.0529642	1.61173	von Willebrand factor A domain containing 5A
Gpr161	1.13789	7.15052	6.93634	0.000133002	0.0530262	1.55373	G protein-coupled receptor 161
Sh3rf2	-2.22776	4.51983	-6.95156	0.000131021	0.0530262	1.56699	SH3 domain containing ring finger 2
Lhx8	-2.47341	3.82881	-6.86498	0.00014274	0.0551842	1.49116	LIM homeobox protein 8
Gpx6	-1.53553	3.30299	-6.80637	0.000151332	0.0567851	1.43925	glutathione peroxidase 6
Gpr6	-2.73679	6.14253	-6.68362	0.000171248	0.0624225	1.329	G protein-coupled receptor 6
Ido1	-2.49985	4.79788	-6.60102	0.000186282	0.0626403	1.25362	indoleamine 2,3-dioxygenase 1
Meis2	-1.05898	7.35048	-6.59948	0.000186576	0.0626403	1.25221	Meis homeobox 2
Ppp1r1b	-1.87055	8.14398	-6.62112	0.000182494	0.0626403	1.27205	protein phosphatase 1, regulatory (inhibitor) subunit 1B
Rasd2	-1.39824	6.71585	-6.52784	0.000200827	0.0656963	1.18604	RASD family, member 2
Gng7	-1.37515	7.87357	-6.49197	0.000208414	0.0664735	1.15263	guanine nucleotide binding protein (G protein), gamma 7
Adora2a	-1.91842	6.34237	-6.39596	0.000230328	0.0716714	1.0623	adenosine A2a receptor
Cdc42ep3	-0.845304	6.31481	-6.311	0.00025186	0.0765056	0.981245	CDC42 effector protein (Rho GTPase binding) 3
Clmp	-0.545216	6.96977	-6.05975	0.000329715	0.0937341	0.735256	CXADR-like membrane protein
Gpr83	-0.982046	7.46757	-6.08822	0.000319681	0.0937341	0.763606	G protein-coupled receptor 83
Sbk1	-0.557668	7.71168	-6.05723	0.000330619	0.0937341	0.732744	SH3-binding kinase 1
Dach1	-0.907289	4.40222	-6.02603	0.000342052	0.0944663	0.701519	dachshund 1 (Drosophila)
Plppr1	-0.803614	5.37393	-6.01022	0.00034801	0.0944663	0.685642	phospholipid phosphatase related 1
Ptprv	-0.77231	4.03505	-5.96428	0.000365987	0.0972763	0.639282	protein tyrosine phosphatase, receptor type, V
Fam221a	0.671276	3.86594	5.86614	0.000407927	0.0986142	0.539146	family with sequence similarity 221, member A
Il17rc	-0.633261	4.2237	-5.86276	0.000409461	0.0986142	0.535676	interleukin 17 receptor C
Mest	-0.613185	7.17198	-5.88716	0.000398516	0.0986142	0.56072	mesoderm specific transcript
Mn1	-0.820197	7.92905	-5.86231	0.000409669	0.0986142	0.535206	meningioma 1
Slc22a3	-0.567501	3.9392	-5.8853	0.000399339	0.0986142	0.558814	solute carrier family 22 (organic cation transporter), member 3
Ganc	0.515051	4.40302	5.77294	0.000452709	0.105865	0.442659	glucosidase, alpha; neutral C
Lrrtm3	-0.588097	6.50864	-5.76574	0.000456386	0.105865	0.435152	leucine rich repeat transmembrane neuronal 3
Arl4d	-1.03535	6.33	-5.69998	0.000491551	0.11168	0.366173	ADP-ribosylation factor-like 4D
Thsd4	1.23696	4.97563	5.68678	0.000498964	0.11168	0.352243	thrombospondin, type I, domain containing 4
Ccm2	-0.453818	7.50127	-5.6159	0.000540937	0.118078	0.276966	cerebral cavernous malformation 2
H2-D1	0.411329	5.8217	5.60767	0.000546057	0.118078	0.268173	histocompatibility 2, D region locus 1
Akap9	-0.50621	6.51393	-5.58398	0.000561092	0.119307	0.242808	A kinase (PRKA) anchor protein (yotiao) 9
Gm4980	-0.672736	4.71015	-5.56453	0.000573783	0.119764	0.221905	predicted gene 4980
Hsd11b1	1.02368	7.83718	5.53829	0.000591402	0.119764	0.193618	hydroxysteroid 11-beta dehydrogenase 1
Trem2	0.502735	5.66653	5.54784	0.000584918	0.119764	0.203932	triggering receptor expressed on myeloid cells 2
Baz1a	-0.753631	3.98415	-5.49662	0.000620619	0.120611	0.148464	bromodomain adjacent to zinc finger domain 1A
Drd2	-2.67388	5.97021	-5.46632	0.000642853	0.120611	0.115463	dopamine receptor D2
Fras1	-0.511928	5.39205	-5.47805	0.000634141	0.120611	0.128259	Fraser syndrome 1 homolog (human)
Pdyn	-1.30666	5.87141	-5.47599	0.000635665	0.120611	0.126008	prodynorphin
Postn	-0.733534	3.85204	-5.47748	0.000634567	0.120611	0.127629	periostin, osteoblast specific factor
Crh	-0.943446	5.79766	-5.45107	0.000654376	0.120993	0.0987931	corticotropin releasing hormone
Spata13	-0.619097	5.03059	-5.43492	0.000666833	0.121535	0.0810903	spermatogenesis associated 13
0610040B10Rik	0.580423	4.35761	5.40318	0.000692071	0.122631	0.046189	RIKEN cDNA 0610040B10 gene
Lrrk2	-1.09381	7.61817	-5.40509	0.00069052	0.122631	0.0482977	leucine-rich repeat kinase 2
Slc26a4	1.76157	5.72321	5.38144	0.000709967	0.124079	0.0221826	solute carrier family 26, member 4
Gpr3	-0.977332	4.4334	-5.33478	0.000750109	0.127476	-0.0295949	G-protein coupled receptor 3
Tctn2	-0.555207	5.51482	-5.32439	0.000759378	0.127476	-0.0411669	tectonic family member 2
Zdhhc14	-0.393008	8.14566	-5.33508	0.00074984	0.127476	-0.0292563	zinc finger, DHHC domain containing 14
Kazn	-0.434327	5.71875	-5.29751	0.00078396	0.128228	-0.0712037	kazrin, periplakin interacting protein
Usp25	0.59661	6.06523	5.29981	0.000781823	0.128228	-0.0686294	ubiquitin specific peptidase 25
Alcam	-0.431279	8.69398	-5.24484	0.000834703	0.134799	-0.130411	activated leukocyte cell adhesion molecule
Fosl2	-0.591087	5.63831	-5.23418	0.000845408	0.134821	-0.142452	fos-like antigen 2
Lrrc1	-0.629508	4.2117	-5.20016	0.000880576	0.137005	-0.180994	leucine rich repeat containing 1
Tesc	-0.902193	8.01787	-5.20405	0.000876469	0.137005	-0.176571	tescalcin
Hrh3	-0.677157	7.20491	-5.17394	0.000908775	0.138301	-0.210828	histamine receptor H3
Nanos1	-0.48278	6.31198	-5.17229	0.000910587	0.138301	-0.212714	nanos homolog 1 (Drosophila)
A930024E05Rik	0.583628	3.99802	5.13788	0.000949199	0.138629	-0.25206	RIKEN cDNA A930024E05 gene
Cabp7	1.61951	6.39452	5.1521	0.000933029	0.138629	-0.235777	calcium binding protein 7
Rarb	-1.64788	6.95187	-5.13179	0.000956214	0.138629	-0.25904	retinoic acid receptor, beta
Rem2	-0.977298	5.28954	-5.14972	0.000935713	0.138629	-0.238498	rad and gem related GTP binding protein 2
Mreg	0.693697	5.95685	5.11789	0.000972452	0.139399	-0.275008	melanoregulin
Ptpn5	-0.76097	6.59137	-5.09831	0.00099583	0.141164	-0.297547	protein tyrosine phosphatase, non-receptor type 5
Zfp882	-0.438668	5.39728	-5.07737	0.00102152	0.143215	-0.321726	zinc finger protein 882
Adra2c	-0.666138	5.47714	-5.02326	0.00109133	0.144049	-0.384548	adrenergic receptor, alpha 2c
Cacng4	-0.98474	6.5816	-4.98642	0.00114183	0.144049	-0.427596	calcium channel, voltage-dependent, gamma subunit 4
Cacng8	-0.507375	4.39823	-4.98858	0.00113881	0.144049	-0.425076	calcium channel, voltage-dependent, gamma subunit 8
Ccdc151	-0.63242	5.2256	-5.05394	0.00105113	0.144049	-0.348874	coiled-coil domain containing 151
Cyld	-0.516039	8.11668	-4.99303	0.00113259	0.144049	-0.419861	cylindromatosis (turban tumor syndrome)
Dusp1	-0.894116	8.62894	-4.97946	0.00115167	0.144049	-0.435764	dual specificity phosphatase 1
Gcfc2	0.485635	5.71857	4.98592	0.00114254	0.144049	-0.428188	GC-rich sequence DNA binding factor 2
Gnb4	-0.636705	6.52309	-4.98945	0.00113759	0.144049	-0.424055	guanine nucleotide binding protein (G protein), beta 4
Lgi3	0.498769	7.36273	5.00944	0.00110999	0.144049	-0.400677	leucine-rich repeat LGI family, member 3
LOC102634132	0.760971	4.91169	5.05432	0.00105065	0.144049	-0.348434	uncharacterized LOC102634132
Trib1	-1.15603	4.40954	-5.01193	0.0011066	0.144049	-0.39777	tribbles homolog 1 (Drosophila)
Gm10421	-0.607677	3.60508	-4.96896	0.00116666	0.144507	-0.448082	predicted gene 10421
Rundc1	-0.508065	7.41282	-4.9349	0.00121681	0.14927	-0.488198	RUN domain containing 1
Upb1	-1.0679	3.50302	-4.92137	0.00123738	0.150348	-0.504182	ureidopropionase, beta
Egr2	-2.60291	4.50635	-4.89154	0.00128409	0.154551	-0.539541	early growth response 2
Anln	0.8605	7.24276	4.85758	0.00133963	0.157571	-0.579975	anillin, actin binding protein
Lmo3	-0.538798	8.29493	-4.86487	0.00132749	0.157571	-0.571281	LIM domain only 3
Met	1.31391	4.87281	4.85243	0.00134828	0.157571	-0.586128	met proto-oncogene
Xaf1	0.425065	6.38773	4.84634	0.00135859	0.157571	-0.593406	XIAP associated factor 1
Dlx6	-1.33811	4.85987	-4.82296	0.00139895	0.158494	-0.621394	distal-less homeobox 6
Fam160a1	0.640607	3.9774	4.82945	0.00138762	0.158494	-0.613621	family with sequence similarity 160, member A1
Trim56	0.458401	3.89459	4.8202	0.00140381	0.158494	-0.624712	tripartite motif-containing 56
Crabp1	-1.27241	3.69425	-4.798	0.00144351	0.160142	-0.651393	cellular retinoic acid binding protein I
2004-03-01	-0.782345	6.15971	-4.80315	0.00143419	0.160142	-0.645191	membrane-associated ring finger (C3HC4) 4
Gsn	0.445906	8.09975	4.78143	0.00147394	0.160722	-0.671358	gelsolin
Slc35d3	-1.90266	5.08757	-4.78642	0.0014647	0.160722	-0.665342	solute carrier family 35, member D3
Fxyd2	-0.4725	4.1431	-4.77344	0.00148885	0.160973	-0.680999	FXYD domain-containing ion transport regulator 2
Gpr22	0.690975	7.34518	4.76084	0.00151274	0.162181	-0.696239	G protein-coupled receptor 22
Csrnp1	-0.433042	5.53311	-4.74944	0.00153469	0.163164	-0.710045	cysteine-serine-rich nuclear protein 1
Iigp1	0.825367	4.71961	4.72337	0.00158621	0.167247	-0.741688	interferon inducible GTPase 1
Gli3	-0.502565	5.97251	-4.70808	0.00161731	0.167753	-0.760307	GLI-Kruppel family member GLI3
Tctn3	-0.444246	5.69496	-4.70929	0.00161483	0.167753	-0.758837	tectonic family member 3
AA986695	-0.618528	5.54154	-4.68279	0.00167022	0.16901	-0.791191	expressed sequence AA986695
Cyr61	-0.485124	3.82143	-4.67094	0.00169567	0.16901	-0.805705	cysteine rich protein 61
Gfap	1.67907	6.55595	4.67279	0.00169166	0.16901	-0.803433	glial fibrillary acidic protein
Pde10a	-1.75	6.67772	-4.68243	0.00167098	0.16901	-0.791631	phosphodiesterase 10A
Synpo	-0.508455	5.9668	-4.67335	0.00169045	0.16901	-0.80275	synaptopodin
Arhgap33	-0.84119	8.07596	-4.63696	0.00177097	0.17206	-0.847435	Rho GTPase activating protein 33
Dock9	0.492007	7.99839	4.63107	0.00178438	0.17206	-0.854683	dedicator of cytokinesis 9
Gpr88	-1.83946	6.68594	-4.63941	0.00176541	0.17206	-0.844411	G-protein coupled receptor 88
Rasl10b	-0.565019	8.29398	-4.63463	0.00177626	0.17206	-0.850298	RAS-like, family 10, member B
Relb	-0.56981	4.62325	-4.62701	0.0017937	0.17206	-0.859688	avian reticuloendotheliosis viral (v-rel) oncogene related B
P2ry14	-0.442147	3.80691	-4.61259	0.00182723	0.173968	-0.877487	purinergic receptor P2Y, G-protein coupled, 14
Anxa4	0.527246	4.31817	4.58062	0.00190398	0.179618	-0.917057	annexin A4
Galnt4	0.542411	4.40834	4.57036	0.00192937	0.179618	-0.929799	UDP-N-acetyl-alpha-D-galactosamine:polypeptide N-acetylgalactosaminyltransferase 4
Ostf1	0.675971	5.25602	4.56495	0.00194288	0.179618	-0.936516	osteoclast stimulating factor 1
Popdc3	1.1306	4.09749	4.5718	0.00192578	0.179618	-0.928009	popeye domain containing 3
Adamts16	0.743765	5.04745	4.54662	0.00198949	0.181299	-0.959332	a disintegrin-like and metallopeptidase (reprolysin type) with thrombospondin type 1 motif, 16
Plekhg4	-1.19774	3.95641	-4.55164	0.00197661	0.181299	-0.953082	pleckstrin homology domain containing, family G (with RhoGef domain) member 4
Gm11681	0.874386	4.20584	4.54046	0.00200543	0.181456	-0.967016	predicted gene 11681
Mapk4	-0.364812	7.94881	-4.53151	0.00202883	0.182113	-0.978189	mitogen-activated protein kinase 4
Mtmr11	0.606849	5.61905	4.52681	0.00204125	0.182113	-0.984063	myotubularin related protein 11
3110001I22Rik	-0.458232	4.60038	-4.49166	0.00213669	0.187406	-1.02809	RIKEN cDNA 3110001I22 gene
Bcr	-0.493125	6.4563	-4.48881	0.00214463	0.187406	-1.03167	breakpoint cluster region
Oprk1	-1.01548	5.03327	-4.49464	0.0021284	0.187406	-1.02434	opioid receptor, kappa 1
Anxa1	0.74698	4.45653	4.4671	0.00220626	0.190075	-1.05898	annexin A1
Hells	0.59544	4.33637	4.46239	0.00221988	0.190075	-1.06492	helicase, lymphoid specific
Pdgfd	0.948895	5.02597	4.46756	0.00220492	0.190075	-1.05839	platelet-derived growth factor, D polypeptide
Rab3b	-0.491447	7.16326	-4.45131	0.00225228	0.190517	-1.07889	RAB3B, member RAS oncogene family
Zmat4	0.387258	7.97727	4.45042	0.0022549	0.190517	-1.08001	zinc finger, matrin type 4
Amph	0.383193	8.06077	4.40049	0.00240762	0.190914	-1.14326	amphiphysin
Arc	-1.58239	7.35287	-4.39016	0.00244058	0.190914	-1.1564	activity regulated cytoskeletal-associated protein
Arntl2	0.429004	4.08388	4.40607	0.00239002	0.190914	-1.13618	aryl hydrocarbon receptor nuclear translocator-like 2
Bcl11b	-0.637814	8.49709	-4.42176	0.00234123	0.190914	-1.11627	B cell leukemia/lymphoma 11B
Ccdc88c	-0.535663	6.11364	-4.40963	0.00237884	0.190914	-1.13165	coiled-coil domain containing 88C
Erlin1	-0.474053	6.09721	-4.38596	0.00245414	0.190914	-1.16175	ER lipid raft associated 1
Gp5	0.590901	4.10963	4.4216	0.00234172	0.190914	-1.11647	glycoprotein 5 (platelet)
Midn	-0.63389	7.1399	-4.3988	0.00241299	0.190914	-1.14541	midnolin
Nmbr	-0.825756	4.59787	-4.40356	0.00239792	0.190914	-1.13936	neuromedin B receptor
Prkch	-1.31217	5.34258	-4.38621	0.00245333	0.190914	-1.16143	protein kinase C, eta
Rnf182	1.03215	6.97596	4.38824	0.00244679	0.190914	-1.15885	ring finger protein 182
Slc9a5	-0.579744	6.36312	-4.39196	0.00243481	0.190914	-1.15411	solute carrier family 9 (sodium/hydrogen exchanger), member 5
Tdrp	-0.531641	6.78495	-4.42149	0.00234206	0.190914	-1.11661	testis development related protein
Il17d	-0.552488	5.23806	-4.37804	0.00247992	0.19175	-1.17184	interleukin 17D
Kcng2	1.04414	4.7409	4.37252	0.00249807	0.191919	-1.17889	potassium voltage-gated channel, subfamily G, member 2
Scn4b	-1.38888	9.15437	-4.36407	0.00252609	0.191919	-1.18967	sodium channel, type IV, beta
Slc39a2	-0.675865	5.22682	-4.36373	0.00252723	0.191919	-1.1901	solute carrier family 39 (zinc transporter), member 2
Spata2l	-0.717832	6.49174	-4.35581	0.00255383	0.192792	-1.20022	spermatogenesis associated 2-like
BC021891	0.585218	4.28115	4.34176	0.00260177	0.194114	-1.2182	cDNA sequence BC021891
Rasgrp2	-0.763028	5.47723	-4.34372	0.00259505	0.194114	-1.2157	RAS, guanyl releasing protein 2
Bcl2	-0.463827	5.21145	-4.3251	0.0026599	0.196156	-1.23956	B cell leukemia/lymphoma 2
Gnb5	-0.60189	9.25414	-4.32761	0.00265107	0.196156	-1.23634	guanine nucleotide binding protein (G protein), beta 5
Adamtsl4	0.860597	5.30689	4.32051	0.00267616	0.196221	-1.24545	ADAMTS-like 4
Cirbp	0.405223	8.03643	4.313	0.00270301	0.196555	-1.25511	cold inducible RNA binding protein
Isl1	-1.97733	4.80257	-4.31063	0.00271153	0.196555	-1.25815	ISL1 transcription factor, LIM/homeodomain
Abcg2	0.456886	7.04788	4.29193	0.00277986	0.199018	-1.28223	ATP-binding cassette, sub-family G (WHITE), member 2
Chrd	0.755872	6.23528	4.28889	0.00279114	0.199018	-1.28615	chordin
Coch	-0.819108	7.24987	-4.2844	0.0028079	0.199018	-1.29194	coagulation factor C homolog (Limulus polyphemus)
Lurap1l	0.692459	6.97127	4.28753	0.00279621	0.199018	-1.28791	leucine rich adaptor protein 1-like
Pdia5	-0.633576	5.4204	-4.27173	0.0028558	0.200548	-1.30831	protein disulfide isomerase associated 5
St8sia3	-0.573296	8.2011	-4.27038	0.00286092	0.200548	-1.31005	ST8 alpha-N-acetyl-neuraminide alpha-2,8-sialyltransferase 3
Cpne5	-0.922754	6.74043	-4.25686	0.00291312	0.20309	-1.32755	copine V
Drc1	-0.711934	6.2114	-4.22363	0.00304575	0.204652	-1.37067	dynein regulatory complex subunit 1
Enpp6	0.486057	4.70581	4.23662	0.00299311	0.204652	-1.35378	ectonucleotide pyrophosphatase/phosphodiesterase 6
Fam171a1	-0.492441	7.64658	-4.22079	0.00305737	0.204652	-1.37436	family with sequence similarity 171, member A1
Galnt13	-0.598739	6.21841	-4.21985	0.00306123	0.204652	-1.37558	UDP-N-acetyl-alpha-D-galactosamine:polypeptide N-acetylgalactosaminyltransferase 13
Irx1	0.7329	3.50741	4.21533	0.00307989	0.204652	-1.38147	Iroquois related homeobox 1 (Drosophila)
Nup35	-0.356731	6.75517	-4.21843	0.00306707	0.204652	-1.37743	nucleoporin 35
Scube3	-0.71987	3.4477	-4.22013	0.00306007	0.204652	-1.37521	signal peptide, CUB domain, EGF-like 3
Vgf	-0.504496	9.3426	-4.22487	0.00304069	0.204652	-1.36906	VGF nerve growth factor inducible
Ypel2	-0.429982	7.07576	-4.23588	0.00299609	0.204652	-1.35475	yippee-like 2 (Drosophila)
4930506C21Rik	0.660602	4.2521	4.18578	0.00320486	0.209875	-1.42001	RIKEN cDNA 4930506C21 gene
Hopx	0.61617	8.78437	4.18509	0.00320784	0.209875	-1.42091	HOP homeobox
Napepld	0.697581	6.08351	4.1857	0.0032052	0.209875	-1.42012	N-acyl phosphatidylethanolamine phospholipase D
Junb	-1.18911	6.32116	-4.17267	0.00326203	0.211778	-1.43715	jun B proto-oncogene
St8sia2	-0.446623	4.06233	-4.17083	0.00327012	0.211778	-1.43955	ST8 alpha-N-acetyl-neuraminide alpha-2,8-sialyltransferase 2
Dmkn	-1.71592	5.25572	-4.15955	0.00332034	0.21241	-1.45433	dermokine
Iba57	-0.448592	4.21804	-4.16424	0.00329936	0.21241	-1.44819	IBA57, iron-sulfur cluster assembly homolog (S. cerevisiae)
Pvalb	0.53553	9.37197	4.15744	0.00332983	0.21241	-1.4571	parvalbumin
B9d2	-0.417393	6.19131	-4.14781	0.00337352	0.214127	-1.46974	B9 protein domain 2
Angptl6	-0.459871	6.20209	-4.13048	0.00345364	0.217132	-1.49251	angiopoietin-like 6
Lefty1	1.02299	4.43745	4.13021	0.00345492	0.217132	-1.49287	left right determination factor 1
Hunk	0.674963	6.50322	4.12135	0.00349672	0.217616	-1.50454	hormonally upregulated Neu-associated kinase
Spns2	0.428647	7.37184	4.12194	0.00349391	0.217616	-1.50376	spinster homolog 2
Rgs20	-0.690399	5.68418	-4.11683	0.00351824	0.217892	-1.51049	regulator of G-protein signaling 20
Cd9	0.53269	8.47524	4.09556	0.00362148	0.217938	-1.53856	CD9 antigen
Gm13889	-0.617935	6.87035	-4.10046	0.00359744	0.217938	-1.53209	predicted gene 13889
H2-K1	0.407716	7.14889	4.10899	0.00355591	0.217938	-1.52082	histocompatibility 2, K1, K region
Kcnj12	-0.4189	4.74076	-4.10586	0.0035711	0.217938	-1.52496	potassium inwardly-rectifying channel, subfamily J, member 12
Spata24	0.477003	5.22714	4.09903	0.00360443	0.217938	-1.53398	spermatogenesis associated 24
Tmem231	-0.471501	5.96422	-4.09865	0.00360629	0.217938	-1.53448	transmembrane protein 231
Shb	-0.411403	5.19162	-4.09095	0.00364428	0.21828	-1.54465	src homology 2 domain-containing transforming protein B
Clspn	-1.30181	3.68228	-4.08634	0.00366723	0.218629	-1.55074	claspin
Ctsh	0.472658	5.51673	4.08218	0.00368812	0.218851	-1.55626	cathepsin H
2810405F15Rik	-0.868801	5.02064	-4.04896	0.00385932	0.220795	-1.60032	RIKEN cDNA 2810405F15 gene
Ets1	0.377704	5.87165	4.06129	0.00379477	0.220795	-1.58394	E26 avian leukemia oncogene 1, 5' domain
Gjb1	0.620367	5.17351	4.04978	0.00385497	0.220795	-1.59922	gap junction protein, beta 1
Gpr137b	0.401459	6.19464	4.06465	0.00377742	0.220795	-1.57949	G protein-coupled receptor 137B
Gprin3	-1.10908	5.87059	-4.04918	0.00385814	0.220795	-1.60002	GPRIN family member 3
Mettl4	-0.422099	4.44607	-4.05724	0.00381584	0.220795	-1.58931	methyltransferase like 4
Olfml2b	1.38162	5.81339	4.05924	0.0038054	0.220795	-1.58665	olfactomedin-like 2B
Zfand4	0.586613	5.73862	4.05996	0.00380168	0.220795	-1.5857	zinc finger, AN1-type domain 4
Nr4a1	-1.20915	8.47513	-4.04071	0.00390311	0.222303	-1.61128	nuclear receptor subfamily 4, group A, member 1
Pde1c	-1.06664	5.69597	-4.03569	0.00393004	0.222842	-1.61796	phosphodiesterase 1C
Asic4	-0.978048	4.39236	-4.00316	0.00410951	0.223118	-1.66134	acid-sensing (proton-gated) ion channel family member 4
Brms1	-0.439332	5.13296	-3.98806	0.00419578	0.223118	-1.68153	breast cancer metastasis-suppressor 1
Cpeb1	0.481086	8.35787	4.00988	0.00407174	0.223118	-1.65237	cytoplasmic polyadenylation element binding protein 1
D3Ertd34e	-0.464413	4.97931	-4.02023	0.00401426	0.223118	-1.63855	DNA segment, Chr 3, ERATO Doi 34, expressed
Dtx4	0.36889	6.08441	3.99822	0.00413754	0.223118	-1.66795	deltex 4 homolog (Drosophila)
Egfem1	0.572685	3.9251	4.01347	0.00405172	0.223118	-1.64758	EGF-like and EMI domain containing 1
Fam102b	-0.565805	8.42096	-4.02745	0.00397472	0.223118	-1.62894	family with sequence similarity 102, member B
Fibcd1	1.60338	5.07284	3.98781	0.00419724	0.223118	-1.68187	fibrinogen C domain containing 1
Gbp7	0.468967	5.56717	3.9906	0.00418116	0.223118	-1.67814	guanylate binding protein 7
Gtf3c3	0.360664	6.86799	3.99612	0.00414951	0.223118	-1.67075	general transcription factor IIIC, polypeptide 3
Kcnk2	-0.685665	7.95165	-4.01402	0.00404863	0.223118	-1.64684	potassium channel, subfamily K, member 2
LOC102640451	-0.457181	3.93525	-4.01025	0.00406965	0.223118	-1.65187	uncharacterized LOC102640451
Mpped2	-0.496589	7.43998	-3.9987	0.00413478	0.223118	-1.6673	metallophosphoesterase domain containing 2
Tenm2	0.576375	7.19907	4.01467	0.00404505	0.223118	-1.64598	teneurin transmembrane protein 2
Trp53bp2	0.510252	6.3543	3.98966	0.00418656	0.223118	-1.67939	transformation related protein 53 binding protein 2
Nbl1	0.466617	6.03944	3.98468	0.00421538	0.223153	-1.68606	neuroblastoma, suppression of tumorigenicity 1
Grm7	-0.326891	7.40436	-3.97585	0.00426699	0.224026	-1.69789	glutamate receptor, metabotropic 7
Zswim6	-0.505177	7.58484	-3.97837	0.0042522	0.224026	-1.69452	zinc finger SWIM-type containing 6
Tmprss2	0.309988	5.02533	3.96826	0.00431194	0.225458	-1.70808	transmembrane protease, serine 2
1700037H04Rik	-0.538662	7.54195	-3.94026	0.00448207	0.229647	-1.7457	RIKEN cDNA 1700037H04 gene
1700047M11Rik	0.635981	6.4422	3.94475	0.0044543	0.229647	-1.73966	RIKEN cDNA 1700047M11 gene
Gp1bb	-0.597014	5.3505	-3.94734	0.00443835	0.229647	-1.73617	glycoprotein Ib, beta polypeptide
Slc32a1	-0.491485	8.44723	-3.94988	0.00442283	0.229647	-1.73276	solute carrier family 32 (GABA vesicular transporter), member 1
Zfpm2	0.711865	6.41283	3.94248	0.00446829	0.229647	-1.74271	zinc finger protein, multitype 2
Lingo3	-0.969568	6.95494	-3.93396	0.00452135	0.229814	-1.75419	leucine rich repeat and Ig domain containing 3
Zdhhc7	-0.452412	7.12937	-3.93479	0.00451615	0.229814	-1.75307	zinc finger, DHHC domain containing 7
Ppp1r14a	0.703937	7.11715	3.91671	0.00463074	0.234441	-1.77744	protein phosphatase 1, regulatory (inhibitor) subunit 14A
Mpv17	0.290965	8.27017	3.90906	0.0046802	0.234448	-1.78778	MpV17 mitochondrial inner membrane protein
Nid1	0.680057	5.2438	3.90631	0.00469812	0.234448	-1.79149	nidogen 1
Rras2	0.492199	6.7133	3.90717	0.00469246	0.234448	-1.79032	related RAS viral (r-ras) oncogene homolog 2
Usp53	0.347917	5.3467	3.90535	0.00470439	0.234448	-1.79279	ubiquitin specific peptidase 53
Nxpe3	0.458759	7.42736	3.90118	0.00473173	0.234893	-1.79843	neurexophilin and PC-esterase domain family, member 3
Fat3	-0.555583	8.75392	-3.89441	0.00477646	0.234911	-1.80758	FAT tumor suppressor homolog 3 (Drosophila)
Grik2	-0.457263	6.28085	-3.89277	0.00478734	0.234911	-1.8098	glutamate receptor, ionotropic, kainate 2 (beta 2)
Mtif3	-0.326349	6.15027	-3.89364	0.00478155	0.234911	-1.80862	mitochondrial translational initiation factor 3
5330417C22Rik	-0.331877	6.28987	-3.87148	0.00493147	0.239029	-1.83866	RIKEN cDNA 5330417C22 gene
9430065F17Rik	0.50955	3.88129	3.83751	0.00517103	0.239029	-1.88483	RIKEN cDNA 9430065F17 gene
Asic1	-0.570339	8.30137	-3.84831	0.00509357	0.239029	-1.87014	acid-sensing (proton-gated) ion channel 1
AU018552	-0.417988	4.91896	-3.86085	0.0050051	0.239029	-1.85308	expressed sequence AU018552
Car4	0.454665	7.27819	3.84097	0.00514606	0.239029	-1.88011	carbonic anhydrase 4
Cat	0.440561	7.66346	3.84466	0.00511958	0.239029	-1.87509	catalase
Ccdc141	0.430561	4.65354	3.84274	0.00513337	0.239029	-1.87771	coiled-coil domain containing 141
Cep128	-0.457964	4.68885	-3.8444	0.00512148	0.239029	-1.87545	centrosomal protein 128
Cyth3	0.344925	5.43	3.86105	0.00500373	0.239029	-1.85282	cytohesin 3
Fos	-1.92577	7.92077	-3.85076	0.00507616	0.239029	-1.8668	FBJ osteosarcoma oncogene
Gpcpd1	0.352285	7.36055	3.84951	0.00508501	0.239029	-1.8685	glycerophosphocholine phosphodiesterase GDE1 homolog (S. cerevisiae)
Msra	0.437291	7.62973	3.84709	0.00510225	0.239029	-1.87179	methionine sulfoxide reductase A
Per1	-0.997764	7.55234	-3.86044	0.005008	0.239029	-1.85365	period circadian clock 1
Prcp	0.458206	4.6305	3.86572	0.00497122	0.239029	-1.84647	prolylcarboxypeptidase (angiotensinase C)
Sord	0.419167	5.71523	3.83866	0.00516271	0.239029	-1.88326	sorbitol dehydrogenase
Tff1	-0.394153	5.58536	-3.87627	0.00489862	0.239029	-1.83216	trefoil factor 1
A330050F15Rik	0.76378	5.48467	3.83451	0.00519279	0.239168	-1.88891	RIKEN cDNA A330050F15 gene
Defa-rs7	-0.452571	4.08064	-3.83061	0.00522125	0.239614	-1.89424	defensin, alpha, related sequence 7
Ccdc71l	0.406468	6.22538	3.82102	0.00529181	0.239673	-1.9073	coiled-coil domain containing 71 like
Irgm1	0.622541	5.91949	3.82339	0.00527429	0.239673	-1.90407	immunity-related GTPase family M member 1
Prkg1	0.382562	5.78292	3.82023	0.00529768	0.239673	-1.90838	protein kinase, cGMP-dependent, type I
Ufd1l	0.313213	7.41765	3.82464	0.00526502	0.239673	-1.90236	ubiquitin fusion degradation 1 like
Cav2	0.499256	9.18616	3.81644	0.00532592	0.240099	-1.91356	caveolin 2
Fam173b	-0.588641	5.37755	-3.81348	0.00534809	0.24025	-1.9176	family with sequence similarity 173, member B
Gm15417	0.585242	4.19728	3.80157	0.00543821	0.243441	-1.93387	predicted gene 15417
Lyz2	0.936895	5.84375	3.79751	0.00546934	0.243978	-1.93943	lysozyme 2
Antxr1	0.446217	6.85866	3.78513	0.00556533	0.245683	-1.95637	anthrax toxin receptor 1
Arl16	0.395099	5.81057	3.78951	0.00553118	0.245683	-1.95038	ADP-ribosylation factor-like 16
Nufip1	-0.355742	6.13659	-3.78705	0.00555034	0.245683	-1.95375	nuclear fragile X mental retardation protein interacting protein 1
Apold1	-0.968245	4.60161	-3.77766	0.00562416	0.245729	-1.96661	apolipoprotein L domain containing 1
2011-03-01	-0.532668	5.05984	-3.77819	0.00561992	0.245729	-1.96588	membrane-associated ring finger (C3HC4) 11
Naglu	0.403501	4.8935	3.78253	0.00558569	0.245729	-1.95993	alpha-N-acetylglucosaminidase (Sanfilippo disease IIIB)
Tmem161b	0.325149	6.1464	3.77194	0.0056696	0.246869	-1.97445	transmembrane protein 161B
Hyou1	-0.340427	5.7799	-3.76151	0.00575358	0.249674	-1.98877	hypoxia up-regulated 1
Dgat2	-0.380382	7.84935	-3.75307	0.00582248	0.251808	-2.00037	diacylglycerol O-acyltransferase 2
Camsap1	-0.312786	6.75423	-3.7407	0.00592504	0.252404	-2.01738	calmodulin regulated spectrin-associated protein 1
Cc2d2a	0.396011	7.32668	3.7466	0.0058759	0.252404	-2.00926	coiled-coil and C2 domain containing 2A
Cyp1b1	0.746945	4.55225	3.74047	0.00592696	0.252404	-2.01769	cytochrome P450, family 1, subfamily b, polypeptide 1
Dnajb11	-0.338591	8.38488	-3.73949	0.0059352	0.252404	-2.01905	DnaJ (Hsp40) homolog, subfamily B, member 11
Fancb	-0.574676	4.09782	-3.7438	0.00589917	0.252404	-2.01311	Fanconi anemia, complementation group B
Bbof1	0.493109	3.95833	3.72599	0.00604964	0.253307	-2.03765	basal body orientation factor 1
Clstn2	0.645451	7.96553	3.72528	0.00605571	0.253307	-2.03863	calsyntenin 2
Gabra5	0.665984	7.93205	3.72567	0.00605232	0.253307	-2.03808	gamma-aminobutyric acid (GABA) A receptor, subunit alpha 5
Nr1d1	0.779024	4.5254	3.73171	0.00600089	0.253307	-2.02977	nuclear receptor subfamily 1, group D, member 1
Rfc3	0.461929	4.54029	3.72813	0.00603133	0.253307	-2.0347	replication factor C (activator 1) 3
Pex26	-0.374054	6.39889	-3.71125	0.00617724	0.256883	-2.05799	peroxisomal biogenesis factor 26
Trpc4	0.532665	4.85258	3.71076	0.00618146	0.256883	-2.05865	transient receptor potential cation channel, subfamily C, member 4
Islr	0.541444	5.75902	3.70794	0.00620627	0.257077	-2.06255	immunoglobulin superfamily containing leucine-rich repeat
Cyp27a1	0.708032	5.2831	3.70428	0.00623853	0.257577	-2.0676	cytochrome P450, family 27, subfamily a, polypeptide 1
Cartpt	-1.68824	6.66177	-3.69429	0.00632762	0.2592	-2.08142	CART prepropeptide
Emp3	0.441748	4.56023	3.69427	0.00632781	0.2592	-2.08145	epithelial membrane protein 3
Kcns3	0.660043	4.79804	3.69079	0.00635912	0.2592	-2.08626	potassium voltage-gated channel, delayed-rectifier, subfamily S, member 3
Ndel1	-0.288002	7.65903	-3.69175	0.00635049	0.2592	-2.08494	nuclear distribution gene E-like homolog 1 (A. nidulans)
9530059O14Rik	-0.608878	6.16596	-3.68565	0.00640575	0.259847	-2.09338	RIKEN cDNA 9530059O14 gene
Tnfaip8l1	-0.528224	5.72784	-3.68455	0.00641572	0.259847	-2.09489	tumor necrosis factor, alpha-induced protein 8-like 1
Ptchd1	-0.326113	5.89129	-3.67994	0.0064579	0.260728	-2.10128	patched domain containing 1
Cela1	0.322112	4.56047	3.66513	0.00659537	0.262999	-2.1218	chymotrypsin-like elastase family, member 1
Cry1	-0.572809	6.54315	-3.66281	0.00661722	0.262999	-2.12503	cryptochrome 1 (photolyase-like)
Fubp3	0.329013	6.94853	3.66335	0.00661215	0.262999	-2.12428	far upstream element (FUSE) binding protein 3
Hapln2	0.604672	5.69792	3.66395	0.00660648	0.262999	-2.12344	hyaluronan and proteoglycan link protein 2
Serpinf1	0.74073	5.73392	3.66599	0.00658738	0.262999	-2.12062	serine (or cysteine) peptidase inhibitor, clade F, member 1
Pbx2	-0.287763	7.00087	-3.65944	0.00664906	0.263443	-2.12971	pre B cell leukemia homeobox 2
Hras	-0.344068	8.72081	-3.64796	0.00675876	0.266961	-2.14565	Harvey rat sarcoma virus oncogene
Fgf22	0.489913	3.76739	3.64545	0.00678303	0.267092	-2.14915	fibroblast growth factor 22
Spry3	-0.393455	4.98766	-3.63698	0.00686546	0.269506	-2.16092	sprouty homolog 3 (Drosophila)
Ccdc187	-0.891253	4.62332	-3.63223	0.00691216	0.270352	-2.16752	coiled-coil domain containing 187
Fnbp1l	-0.469161	9.46583	-3.62807	0.00695336	0.270352	-2.17332	formin binding protein 1-like
Ivns1abp	-0.492747	8.13087	-3.62622	0.00697176	0.270352	-2.17589	influenza virus NS1A binding protein
Sh3gl2	0.585593	9.41397	3.62872	0.00694696	0.270352	-2.17242	SH3-domain GRB2-like 2
9330159M07Rik	0.411142	4.01936	3.61975	0.00703656	0.272038	-2.18491	RIKEN cDNA 9330159M07 gene
Adamtsl1	0.421859	4.17915	3.61649	0.00706945	0.272483	-2.18945	ADAMTS-like 1
Ddb2	0.292462	6.52774	3.60783	0.00715765	0.272589	-2.20154	damage specific DNA binding protein 2
Pnkp	0.401915	5.61485	3.61161	0.00711894	0.272589	-2.19625	polynucleotide kinase 3'- phosphatase
Sh3pxd2a	-0.395234	7.54295	-3.60907	0.00714491	0.272589	-2.1998	SH3 and PX domains 2A
Vti1b	-0.354631	9.50259	-3.61018	0.00713354	0.272589	-2.19825	vesicle transport through interaction with t-SNAREs 1B
Il34	-0.464668	6.3943	-3.60407	0.00719628	0.273244	-2.20679	interleukin 34
C1ql2	2.59495	5.76554	3.59593	0.00728065	0.273523	-2.21815	complement component 1, q subcomponent-like 2
Hmmr	-0.33289	3.94321	-3.59948	0.00724367	0.273523	-2.21318	hyaluronan mediated motility receptor (RHAMM)
Kit	0.543895	5.94592	3.59746	0.00726466	0.273523	-2.216	kit oncogene
Sik2	-0.578064	6.46948	-3.5951	0.00728936	0.273523	-2.21931	salt inducible kinase 2
Aldob	0.362407	4.45406	3.56328	0.00763	0.276544	-2.26383	aldolase B, fructose-bisphosphate
Cdk5rap2	0.459889	4.50182	3.57968	0.00745233	0.276544	-2.24086	CDK5 regulatory subunit associated protein 2
Fam184b	-0.510501	5.60195	-3.58382	0.00740825	0.276544	-2.23508	family with sequence similarity 184, member B
Jmjd4	-0.369413	5.44831	-3.57826	0.00746758	0.276544	-2.24286	jumonji domain containing 4
Map3k14	-0.320407	3.80787	-3.5675	0.00758385	0.276544	-2.25792	mitogen-activated protein kinase kinase kinase 14
Metrnl	0.411926	5.78565	3.56564	0.00760412	0.276544	-2.26052	meteorin, glial cell differentiation regulator-like
Npc1	0.436468	7.11032	3.5689	0.00756864	0.276544	-2.25596	Niemann-Pick type C1
Nrde2	-0.572881	6.82693	-3.57122	0.00754348	0.276544	-2.25271	nrde-2 necessary for RNA interference, domain containing
Plekhh1	0.588021	6.79294	3.57089	0.00754702	0.276544	-2.25317	pleckstrin homology domain containing, family H (with MyTH4 domain) member 1
Prkar2b	-0.565315	7.14481	-3.58063	0.0074422	0.276544	-2.23954	protein kinase, cAMP dependent regulatory, type II beta
Sertm1	0.606074	7.08468	3.56448	0.00761687	0.276544	-2.26215	serine rich and transmembrane domain containing 1
Thsd7b	0.400478	4.22857	3.57214	0.00753344	0.276544	-2.25142	thrombospondin, type I, domain containing 7B
Bco2	-0.43318	5.08578	-3.56035	0.00766225	0.276643	-2.26794	beta-carotene oxygenase 2
Ddit3	-0.365769	7.88049	-3.55522	0.00771902	0.276643	-2.27514	DNA-damage inducible transcript 3
Gabrg3	-0.655301	4.94301	-3.55323	0.00774115	0.276643	-2.27793	gamma-aminobutyric acid (GABA) A receptor, subunit gamma 3
Lmo2	-0.384453	7.49463	-3.55498	0.00772159	0.276643	-2.27546	LIM domain only 2
Smpdl3b	-0.976526	4.55913	-3.55713	0.0076978	0.276643	-2.27245	sphingomyelin phosphodiesterase, acid-like 3B
Id3	0.360024	7.76375	3.54795	0.00780021	0.277201	-2.28534	inhibitor of DNA binding 3
Klhl13	-0.740689	7.19115	-3.54809	0.00779864	0.277201	-2.28514	kelch-like 13
Myo6	0.355127	6.59797	3.54389	0.0078459	0.27728	-2.29103	myosin VI
Pdxk	-0.434156	6.47368	-3.5458	0.0078243	0.27728	-2.28834	pyridoxal (pyridoxine, vitamin B6) kinase
Ctnnal1	0.392615	6.01516	3.53667	0.00792795	0.279406	-2.30117	catenin (cadherin associated protein), alpha-like 1
Smoc2	0.631687	4.96317	3.53365	0.00796253	0.279686	-2.30541	SPARC related modular calcium binding 2
Sox4	-0.292194	5.84641	-3.53215	0.00797975	0.279686	-2.30752	SRY (sex determining region Y)-box 4
Mndal	1.08094	4.16074	3.5285	0.00802194	0.280394	-2.31266	myeloid nuclear differentiation antigen like
Aldh1b1	-0.54034	4.50748	-3.52405	0.00807359	0.28138	-2.31892	aldehyde dehydrogenase 1 family, member B1
Csf1	0.440107	6.19492	3.52228	0.00809426	0.28138	-2.32141	colony stimulating factor 1 (macrophage)
Cd4	-0.512105	4.76463	-3.51833	0.00814045	0.281452	-2.32695	CD4 antigen
Serpina3n	1.29132	5.67966	3.51981	0.00812313	0.281452	-2.32488	serine (or cysteine) peptidase inhibitor, clade A, member 3N
Creld2	-0.41455	7.19418	-3.51017	0.00823702	0.28308	-2.33845	cysteine-rich with EGF-like domains 2
Exoc2	0.34489	8.03075	3.50688	0.0082763	0.28308	-2.34309	exocyst complex component 2
Rccd1	0.274815	4.92935	3.50755	0.00826822	0.28308	-2.34214	RCC1 domain containing 1
Rnf135	0.436618	4.42696	3.5098	0.00824143	0.28308	-2.33897	ring finger protein 135
Kcnf1	-0.474345	6.7066	-3.50447	0.00830509	0.283306	-2.34647	potassium voltage-gated channel, subfamily F, member 1
Faim	0.331621	7.52502	3.49152	0.00846224	0.287897	-2.36475	Fas apoptotic inhibitory molecule
Emid1	-0.442395	4.91218	-3.48612	0.00852864	0.289384	-2.37236	EMI domain containing 1
A530079E22Rik	-1.08521	6.16124	-3.48217	0.00857752	0.289458	-2.37794	RIKEN cDNA A530079E22 gene
Cdh22	-0.690056	7.22153	-3.47998	0.00860475	0.289458	-2.38102	cadherin 22
Ctf1	0.532826	4.45877	3.47453	0.0086731	0.289458	-2.38874	cardiotrophin 1
Edil3	0.540245	7.2185	3.47321	0.00868965	0.289458	-2.39059	EGF-like repeats and discoidin I-like domains 3
Orai3	0.524681	5.37699	3.48256	0.00857272	0.289458	-2.37739	ORAI calcium release-activated calcium modulator 3
Stk32a	-0.995481	3.48858	-3.47512	0.00866558	0.289458	-2.38789	serine/threonine kinase 32A
Sufu	-0.371845	5.57168	-3.47394	0.00868052	0.289458	-2.38957	suppressor of fused homolog (Drosophila)
Polg	-0.336003	6.24129	-3.47129	0.00871386	0.289509	-2.39331	polymerase (DNA directed), gamma
Alox8	0.870198	3.83313	3.46344	0.00881368	0.290649	-2.40441	arachidonate 8-lipoxygenase
Camk1g	-0.527495	7.5801	-3.46322	0.00881652	0.290649	-2.40472	calcium/calmodulin-dependent protein kinase I gamma
Ppp1r7	-0.339651	8.07804	-3.46616	0.00877894	0.290649	-2.40056	protein phosphatase 1, regulatory (inhibitor) subunit 7
Ier3	-0.600371	5.98095	-3.45914	0.00886891	0.290888	-2.4105	immediate early response 3
Trpc5	0.560344	4.64579	3.4591	0.00886937	0.290888	-2.41055	transient receptor potential cation channel, subfamily C, member 5
2310015A10Rik	0.533221	4.82577	3.45038	0.00898243	0.292356	-2.4229	RIKEN cDNA 2310015A10 gene
Ablim2	-0.657683	6.73664	-3.44684	0.00902871	0.292356	-2.4279	actin-binding LIM protein 2
Fabp5	0.306843	10.0965	3.44711	0.00902513	0.292356	-2.42752	fatty acid binding protein 5, epidermal
Mog	0.746324	6.96131	3.44967	0.00899173	0.292356	-2.4239	myelin oligodendrocyte glycoprotein
Ppm1e	0.344333	9.74517	3.45258	0.00895373	0.292356	-2.41978	protein phosphatase 1E (PP2C domain containing)
Wnt2	-1.01628	4.9503	-3.4433	0.00907526	0.293119	-2.43292	wingless-type MMTV integration site family, member 2
Tcf7	-0.709334	4.84766	-3.44072	0.00910941	0.293479	-2.43658	transcription factor 7, T cell specific
Flt3	0.533537	6.31311	3.43782	0.00914786	0.293976	-2.44068	FMS-like tyrosine kinase 3
2810410L24Rik	0.39812	5.84405	3.42367	0.0093383	0.297697	-2.46077	RIKEN cDNA 2810410L24 gene
Akap5	-0.523893	5.78847	-3.41429	0.00946675	0.297697	-2.47408	A kinase (PRKA) anchor protein 5
Ankrd9	0.473403	4.89137	3.42678	0.00929604	0.297697	-2.45635	ankyrin repeat domain 9
Appbp2os	0.438963	3.80627	3.40653	0.00957451	0.297697	-2.48511	amyloid beta precursor protein (cytoplasmic tail) binding protein 2, opposite strand
C80258	-0.343962	6.29402	-3.41264	0.0094896	0.297697	-2.47643	expressed sequence C80258
C920006O11Rik	0.367769	4.70798	3.41448	0.00946422	0.297697	-2.47382	RIKEN cDNA C920006O11 gene
Fndc3b	-0.376193	7.46405	-3.41798	0.00941595	0.297697	-2.46884	fibronectin type III domain containing 3B
Gm29722	0.320031	3.87029	3.41027	0.00952245	0.297697	-2.4798	predicted gene, 29722
Kif5b	0.292422	8.84322	3.42071	0.00937862	0.297697	-2.46496	kinesin family member 5B
Prrg1	0.583394	5.63278	3.407	0.00956799	0.297697	-2.48445	proline rich Gla (G-carboxyglutamic acid) 1
Scube1	-0.848323	6.10023	-3.40373	0.00961367	0.297697	-2.48909	signal peptide, CUB domain, EGF-like 1
Sh2d5	-0.739423	7.28341	-3.41629	0.00943928	0.297697	-2.47125	SH2 domain containing 5
Shkbp1	-0.555091	7.11667	-3.40455	0.00960222	0.297697	-2.48793	Sh3kbp1 binding protein 1
Tanc1	1.0172	8.01378	3.42552	0.00931312	0.297697	-2.45813	tetratricopeptide repeat, ankyrin repeat and coiled-coil containing 1
Ttpal	-0.283982	5.70506	-3.41031	0.00952184	0.297697	-2.47974	tocopherol (alpha) transfer protein-like
Dgkb	-0.464861	8.30118	-3.40197	0.00963848	0.297743	-2.4916	diacylglycerol kinase, beta
Fbxl19	-0.574595	6.54064	-3.39844	0.00968823	0.298557	-2.49662	F-box and leucine-rich repeat protein 19
C2cd2l	-0.519586	8.06345	-3.39134	0.00978916	0.300311	-2.50672	C2 calcium-dependent domain containing 2-like
Nr2f1	0.329291	8.51324	3.39112	0.00979224	0.300311	-2.50703	nuclear receptor subfamily 2, group F, member 1
Gabpb2	0.399874	6.40895	3.38707	0.00985047	0.301372	-2.5128	GA repeat binding protein, beta 2
B2m	0.450779	9.52008	3.37302	0.0100549	0.302412	-2.53282	beta-2 microglobulin
Efnb2	-0.59644	6.90444	-3.37031	0.0100947	0.302412	-2.53667	ephrin B2
Egr4	-1.0814	4.66615	-3.37044	0.0100929	0.302412	-2.53649	early growth response 4
Htatsf1	0.41757	6.40781	3.37685	0.00999862	0.302412	-2.52735	HIV TAT specific factor 1
Htr1b	-0.709517	5.47383	-3.37437	0.010035	0.302412	-2.53089	5-hydroxytryptamine (serotonin) receptor 1B
Mme	-0.870018	5.40629	-3.37011	0.0100978	0.302412	-2.53697	membrane metallo endopeptidase
Pnma2	-0.381496	7.99462	-3.37318	0.0100525	0.302412	-2.53258	paraneoplastic antigen MA2
Sypl	0.35794	6.62256	3.37056	0.0100911	0.302412	-2.53632	synaptophysin-like protein
Tec	0.605773	3.84502	3.38115	0.00993607	0.302412	-2.52124	tec protein tyrosine kinase
Slc14a1	0.800955	5.15238	3.36655	0.0101505	0.30328	-2.54205	solute carrier family 14 (urea transporter), member 1
Sez6	-0.394362	6.58494	-3.36342	0.0101971	0.303496	-2.5465	seizure related gene 6
Stk26	-0.919575	5.73313	-3.36287	0.0102053	0.303496	-2.54729	serine/threonine kinase 26
Chtf8	-0.296477	8.00343	-3.35924	0.0102597	0.304061	-2.55247	CTF8, chromosome transmission fidelity factor 8
Fam188a	0.353052	8.42481	3.35684	0.0102958	0.304061	-2.55589	family with sequence similarity 188, member A
Fmnl2	0.321115	8.87487	3.35707	0.0102924	0.304061	-2.55557	formin-like 2
Fah	0.334653	7.1898	3.34848	0.0104228	0.305121	-2.56784	fumarylacetoacetate hydrolase
Nucb2	-0.349962	6.87416	-3.34796	0.0104308	0.305121	-2.56858	nucleobindin 2
Pms1	0.523312	4.36387	3.34611	0.0104591	0.305121	-2.57123	postmeiotic segregation increased 1 (S. cerevisiae)
Rhou	0.33364	7.43552	3.34797	0.0104306	0.305121	-2.56857	ras homolog gene family, member U
Sec14l3	-0.497717	4.50275	-3.34506	0.0104752	0.305121	-2.57273	SEC14-like lipid binding 3
Snx21	-0.26897	5.97512	-3.34936	0.0104093	0.305121	-2.56658	sorting nexin family member 21
1810009N02Rik	-0.395191	4.76539	-3.34066	0.0105429	0.305265	-2.579	RIKEN cDNA 1810009N02 gene
Calb1	-0.633669	6.65141	-3.34008	0.0105519	0.305265	-2.57984	calbindin 1
Mfsd8	-0.387079	5.96476	-3.34193	0.0105234	0.305265	-2.5772	major facilitator superfamily domain containing 8
Acer3	0.366491	5.60409	3.32882	0.0107278	0.306344	-2.59594	alkaline ceramidase 3
Gpr89	-0.317105	7.04832	-3.32886	0.0107272	0.306344	-2.59588	G protein-coupled receptor 89
Il1rap	0.577536	5.53623	3.33572	0.0106196	0.306344	-2.58607	interleukin 1 receptor accessory protein
Lhx9	1.6001	4.08281	3.32877	0.0107286	0.306344	-2.59601	LIM homeobox protein 9
Mospd3	-0.373071	4.0628	-3.33088	0.0106955	0.306344	-2.593	motile sperm domain containing 3
Osmr	0.515577	4.86035	3.32847	0.0107333	0.306344	-2.59644	oncostatin M receptor
Ciart	0.555257	5.46323	3.32095	0.0108526	0.307	-2.6072	circadian associated repressor of transcription
Hapln4	0.708171	7.67085	3.32293	0.010821	0.307	-2.60437	hyaluronan and proteoglycan link protein 4
Pcp4l1	-0.671048	9.23579	-3.32118	0.0108489	0.307	-2.60687	Purkinje cell protein 4-like 1
Pkdcc	0.358324	5.44608	3.3231	0.0108184	0.307	-2.60413	protein kinase domain containing, cytoplasmic
9930012K11Rik	0.67399	3.89352	3.31271	0.0109849	0.307585	-2.61901	RIKEN cDNA 9930012K11 gene
Grk5	-0.320893	4.4828	-3.31703	0.0109152	0.307585	-2.61281	G protein-coupled receptor kinase 5
Rnf225	0.378333	3.79931	3.31215	0.0109938	0.307585	-2.6198	ring finger protein 225
Spink8	1.73182	5.27041	3.31327	0.0109758	0.307585	-2.61821	serine peptidase inhibitor, Kazal type 8
Zfp467	-0.331943	5.52887	-3.31535	0.0109423	0.307585	-2.61523	zinc finger protein 467
Irgm2	0.524159	4.58831	3.30953	0.0110364	0.3081	-2.62356	immunity-related GTPase family M member 2
Cd44	1.06919	4.97768	3.29586	0.0112607	0.312993	-2.64317	CD44 antigen
Wscd2	-0.566065	6.8056	-3.29603	0.0112578	0.312993	-2.64291	WSC domain containing 2
Akap17b	-0.337643	6.88671	-3.29236	0.0113188	0.313355	-2.64818	A kinase (PRKA) anchor protein 17B
Plod1	0.425826	5.93553	3.29212	0.0113228	0.313355	-2.64852	procollagen-lysine, 2-oxoglutarate 5-dioxygenase 1
Upp2	0.423183	4.67082	3.28885	0.0113775	0.314185	-2.65321	uridine phosphorylase 2
Vim	0.571576	7.83246	3.28215	0.0114905	0.316621	-2.66284	vimentin
Gpr137b-ps	0.282347	6.99226	3.27819	0.0115577	0.317102	-2.66852	G protein-coupled receptor 137B, pseudogene
Srd5a1	0.330172	5.22867	3.2783	0.0115558	0.317102	-2.66836	steroid 5 alpha-reductase 1
Ccne2	0.574329	3.93546	3.26982	0.0117013	0.319121	-2.68055	cyclin E2
Mchr1	-0.669513	5.50244	-3.26953	0.0117063	0.319121	-2.68096	melanin-concentrating hormone receptor 1
Pthlh	-0.512642	4.76637	-3.27143	0.0116735	0.319121	-2.67823	parathyroid hormone-like peptide
Asxl1	-0.292779	6.92216	-3.26533	0.0117791	0.319739	-2.687	additional sex combs like 1
Mesdc1	-0.36017	4.35561	-3.2659	0.0117692	0.319739	-2.68618	mesoderm development candidate 1
Prex2	0.393106	6.85178	3.2637	0.0118076	0.319832	-2.68935	phosphatidylinositol-3,4,5-trisphosphate-dependent Rac exchange factor 2
Lct	2.37156	5.01705	3.25896	0.0118905	0.320718	-2.69617	lactase
Timmdc1	-0.382417	6.47208	-3.25937	0.0118834	0.320718	-2.69558	translocase of inner mitochondrial membrane domain containing 1
Pcp4	-0.453653	11.8276	-3.25519	0.0119568	0.321148	-2.70158	Purkinje cell protein 4
Tiparp	-0.494573	6.72844	-3.25596	0.0119433	0.321148	-2.70048	TCDD-inducible poly(ADP-ribose) polymerase
Six3	-1.49424	5.48063	-3.25292	0.011997	0.32155	-2.70485	sine oculis-related homeobox 3
Dclk3	-0.992778	7.06334	-3.25113	0.0120288	0.321726	-2.70743	doublecortin-like kinase 3
Efna1	0.474234	4.23204	3.24705	0.0121017	0.322998	-2.71331	ephrin A1
Aqp4	0.721066	7.41334	3.24321	0.0121706	0.323085	-2.71884	aquaporin 4
Hcn3	-0.564664	5.70037	-3.24263	0.0121809	0.323085	-2.71966	hyperpolarization-activated, cyclic nucleotide-gated K+ 3
Heg1	0.498456	3.92312	3.24499	0.0121386	0.323085	-2.71627	HEG homolog 1 (zebrafish)
Npl	-0.516456	5.35957	-3.23427	0.0123326	0.326429	-2.73171	N-acetylneuraminate pyruvate lyase
Pdlim2	0.46609	7.27553	3.22527	0.012498	0.330124	-2.74468	PDZ and LIM domain 2
Anxa2	0.659248	6.22175	3.22116	0.0125745	0.330774	-2.75062	annexin A2
B3gnt2	-0.703358	6.75443	-3.22189	0.0125609	0.330774	-2.74956	UDP-GlcNAc:betaGal beta-1,3-N-acetylglucosaminyltransferase 2
5330438D12Rik	0.342602	5.9764	3.21631	0.0126652	0.331224	-2.75761	RIKEN cDNA 5330438D12 gene
Dstn	0.268137	9.91695	3.21662	0.0126594	0.331224	-2.75717	destrin
Efr3a	0.4816	8.74666	3.21144	0.0127569	0.331224	-2.76464	EFR3 homolog A (S. cerevisiae)
Ptcd1	-0.331684	5.36038	-3.21383	0.0127118	0.331224	-2.76119	pentatricopeptide repeat domain 1
Rb1	0.382469	7.60451	3.21062	0.0127725	0.331224	-2.76582	retinoblastoma 1
Tcf20	-0.297986	6.2177	-3.21057	0.0127733	0.331224	-2.76589	transcription factor 20
Tmem198	-0.495698	6.52679	-3.21438	0.0127014	0.331224	-2.76039	transmembrane protein 198
Ccbe1	0.928396	5.60069	3.20744	0.0128328	0.331418	-2.77041	collagen and calcium binding EGF domains 1
Pls3	0.280933	9.11172	3.2084	0.0128145	0.331418	-2.76902	plastin 3 (T-isoform)
Ccdc189	-0.280937	4.53324	-3.20522	0.0128751	0.33184	-2.77361	coiled-coil domain containing 189
Fam132a	-0.355657	6.57761	-3.20203	0.0129362	0.332741	-2.77822	family with sequence similarity 132, member A
3632451O06Rik	0.360958	7.04422	3.19059	0.0131578	0.335883	-2.79475	RIKEN cDNA 3632451O06 gene
Ajap1	-0.352015	5.27222	-3.19056	0.0131584	0.335883	-2.79479	adherens junction associated protein 1
Kazald1	0.619189	5.12025	3.19029	0.0131636	0.335883	-2.79518	Kazal-type serine peptidase inhibitor domain 1
Ppargc1b	-0.297288	6.85886	-3.19322	0.0131064	0.335883	-2.79094	peroxisome proliferative activated receptor, gamma, coactivator 1 beta
Acss2	0.313719	6.7459	3.18808	0.013207	0.336318	-2.79838	acyl-CoA synthetase short-chain family member 2
2810021J22Rik	-0.336615	4.92803	-3.17991	0.0133684	0.336995	-2.8102	RIKEN cDNA 2810021J22 gene
Arel1	-0.357874	7.74541	-3.1824	0.0133189	0.336995	-2.80659	apoptosis resistant E3 ubiquitin protein ligase 1
Chdh	0.435825	5.74358	3.17405	0.0134853	0.336995	-2.81867	choline dehydrogenase
Dlx6os1	-0.925678	4.45739	-3.17343	0.0134977	0.336995	-2.81957	distal-less homeobox 6, opposite strand 1
Insig1	0.315225	7.3048	3.17464	0.0134735	0.336995	-2.81782	insulin induced gene 1
Kcng4	0.934271	4.66751	3.17527	0.0134608	0.336995	-2.8169	potassium voltage-gated channel, subfamily G, member 4
Kcnmb2	0.491316	4.40009	3.1835	0.0132971	0.336995	-2.805	potassium large conductance calcium-activated channel, subfamily M, beta member 2
Mllt1	-0.552695	6.72526	-3.17379	0.0134905	0.336995	-2.81905	myeloid/lymphoid or mixed-lineage leukemia (trithorax homolog, Drosophila); translocated to, 1
Pdlim4	0.420732	6.7779	3.18406	0.0132861	0.336995	-2.80419	PDZ and LIM domain 4
Sesn2	0.32392	4.71545	3.17994	0.0133676	0.336995	-2.81015	sestrin 2
Cnst	-0.378147	7.89267	-3.16865	0.0135942	0.337421	-2.82649	consortin, connexin sorting protein
Inf2	-0.953594	7.53302	-3.16986	0.0135695	0.337421	-2.82473	inverted formin, FH2 and WH2 domain containing
Mettl14	0.338738	6.18346	3.17042	0.0135583	0.337421	-2.82392	methyltransferase like 14
Cdca8	-0.414632	4.18209	-3.16444	0.0136795	0.338223	-2.83258	cell division cycle associated 8
Herc3	0.33384	6.84833	3.16534	0.0136612	0.338223	-2.83128	hect domain and RLD 3
Kcnn2	0.357516	7.34306	3.15353	0.0139036	0.342584	-2.84839	potassium intermediate/small conductance calcium-activated channel, subfamily N, member 2
Tcp11l2	0.253802	7.23905	3.15324	0.0139096	0.342584	-2.84881	t-complex 11 (mouse) like 2
Dgkg	0.665791	7.84662	3.14865	0.014005	0.343233	-2.85546	diacylglycerol kinase, gamma
Hes5	-0.451207	4.41581	-3.15013	0.0139741	0.343233	-2.85331	hairy and enhancer of split 5 (Drosophila)
Rrp7a	-0.268279	8.04928	-3.14809	0.0140166	0.343233	-2.85626	ribosomal RNA processing 7 homolog A (S. cerevisiae)
Gdap10	0.295904	6.39522	3.14642	0.0140516	0.343234	-2.85869	ganglioside-induced differentiation-associated-protein 10
Smpd3	-0.457044	6.0802	-3.14552	0.0140705	0.343234	-2.85999	sphingomyelin phosphodiesterase 3, neutral
Adamts3	-0.696239	7.07412	-3.12968	0.0144069	0.343235	-2.88297	a disintegrin-like and metallopeptidase (reprolysin type) with thrombospondin type 1 motif, 3
Arpc5l	-0.260421	7.90866	-3.12231	0.0145663	0.343235	-2.89367	actin related protein 2/3 complex, subunit 5-like
AU041133	0.398558	5.71159	3.13162	0.0143651	0.343235	-2.88015	expressed sequence AU041133
Car11	-0.476386	8.79239	-3.12529	0.0145015	0.343235	-2.88933	carbonic anhydrase 11
Dhrs1	0.373398	8.06745	3.12403	0.0145289	0.343235	-2.89117	dehydrogenase/reductase (SDR family) member 1
Dlx2	-0.685773	5.6303	-3.13648	0.0142615	0.343235	-2.87311	distal-less homeobox 2
Dock7	0.37695	6.63052	3.12341	0.0145424	0.343235	-2.89207	dedicator of cytokinesis 7
Dpf1	-0.606985	6.0926	-3.13361	0.0143225	0.343235	-2.87726	D4, zinc and double PHD fingers family 1
E530001K10Rik	-0.401759	4.51771	-3.1222	0.0145686	0.343235	-2.89382	RIKEN cDNA E530001K10 gene
Kcnj4	-1.069	6.8217	-3.13694	0.0142517	0.343235	-2.87244	potassium inwardly-rectifying channel, subfamily J, member 4
Pmepa1	-0.589042	6.20314	-3.12418	0.0145256	0.343235	-2.89095	prostate transmembrane protein, androgen induced 1
Prr5l	0.707211	5.91763	3.12637	0.0144783	0.343235	-2.88778	proline rich 5 like
Rps6ka4	-0.266295	5.80553	-3.13834	0.0142219	0.343235	-2.87041	ribosomal protein S6 kinase, polypeptide 4
Sema5b	-0.459056	4.24338	-3.12037	0.0146086	0.343235	-2.89649	sema domain, seven thrombospondin repeats (type 1 and type 1-like), transmembrane domain (TM) and short cytoplasmic domain, (semaphorin) 5B
Sesn3	-0.407452	8.15935	-3.12915	0.0144183	0.343235	-2.88374	sestrin 3
Slc22a4	0.511181	4.69655	3.12864	0.0144292	0.343235	-2.88448	solute carrier family 22 (organic cation transporter), member 4
Spag7	0.272226	7.55046	3.13046	0.01439	0.343235	-2.88183	sperm associated antigen 7
Tmbim1	0.542712	7.73962	3.1393	0.0142017	0.343235	-2.86902	transmembrane BAX inhibitor motif containing 1
Xbp1	-0.275921	8.37333	-3.12038	0.0146082	0.343235	-2.89646	X-box binding protein 1
Zfp109	0.417976	3.6708	3.12858	0.0144304	0.343235	-2.88456	zinc finger protein 109
Aldh3b2	-0.352931	3.92166	-3.11192	0.0147941	0.343638	-2.90876	aldehyde dehydrogenase 3 family, member B2
Bysl	-0.247866	6.7901	-3.11445	0.0147383	0.343638	-2.90508	bystin-like
Cebpb	0.422451	6.40652	3.11101	0.0148143	0.343638	-2.91008	CCAAT/enhancer binding protein (C/EBP), beta
Dhx29	-0.299394	5.36064	-3.11305	0.0147691	0.343638	-2.90711	DEAH (Asp-Glu-Ala-His) box polypeptide 29
Negr1	-0.314754	9.38664	-3.11358	0.0147574	0.343638	-2.90634	neuronal growth regulator 1
Plcd3	0.828834	5.26946	3.11623	0.0146991	0.343638	-2.90249	phospholipase C, delta 3
Rbm24	-0.450063	5.24143	-3.11171	0.0147988	0.343638	-2.90907	RNA binding motif protein 24
Eftud1	-0.234812	5.80886	-3.10834	0.0148735	0.343761	-2.91396	elongation factor Tu GTP binding domain containing 1
Thbs2	0.42915	3.97977	3.10903	0.014858	0.343761	-2.91295	thrombospondin 2
Gucd1	-0.386088	5.75311	-3.10698	0.0149037	0.343835	-2.91593	guanylyl cyclase domain containing 1
St8sia1	0.332952	8.28489	3.10379	0.0149749	0.344854	-2.92056	ST8 alpha-N-acetyl-neuraminide alpha-2,8-sialyltransferase 1
Mettl3	-0.24513	7.38865	-3.10195	0.0150163	0.345186	-2.92325	methyltransferase like 3
Cdh19	0.431832	6.4881	3.09757	0.0151149	0.346327	-2.92961	cadherin 19, type 2
Pllp	0.531373	8.32864	3.09614	0.0151474	0.346327	-2.9317	plasma membrane proteolipid
Rras	0.265964	6.18189	3.09673	0.015134	0.346327	-2.93084	Harvey rat sarcoma oncogene, subgroup R
Cdhr1	-1.00237	5.82052	-3.09278	0.0152237	0.3473	-2.93658	cadherin-related family member 1
Fam199x	0.325486	5.94153	3.09187	0.0152444	0.3473	-2.9379	family with sequence similarity 199, X-linked
Rab29	0.391725	5.72961	3.08706	0.0153546	0.349186	-2.9449	RAB29, member RAS oncogene family
Ccdc137	-0.364051	6.41151	-3.0694	0.0157662	0.350972	-2.9706	coiled-coil domain containing 137
Ccl6	0.663233	4.99779	3.07438	0.015649	0.350972	-2.96336	chemokine (C-C motif) ligand 6
Clec7a	0.872933	3.73994	3.07026	0.015746	0.350972	-2.96936	C-type lectin domain family 7, member a
Ephx2	-0.452316	7.03685	-3.07461	0.0156436	0.350972	-2.96302	epoxide hydrolase 2, cytoplasmic
Filip1	-1.02879	6.04574	-3.07346	0.0156706	0.350972	-2.96469	filamin A interacting protein 1
Jade2	-0.457937	8.52008	-3.07164	0.0157134	0.350972	-2.96735	jade family PHD finger 2
Kcnc3	0.396914	5.64551	3.08022	0.0155127	0.350972	-2.95485	potassium voltage gated channel, Shaw-related subfamily, member 3
Lrrc10b	-1.46146	6.72039	-3.07774	0.0155704	0.350972	-2.95846	leucine rich repeat containing 10B
Mus81	-0.315367	5.56906	-3.07918	0.0155367	0.350972	-2.95636	MUS81 endonuclease homolog (yeast)
Pde7b	-0.90054	5.23629	-3.06969	0.0157594	0.350972	-2.97018	phosphodiesterase 7B
Prpf40a	0.299119	5.44851	3.06836	0.0157907	0.350972	-2.97211	PRP40 pre-mRNA processing factor 40 homolog A (yeast)
Rffl	0.456446	6.9434	3.0726	0.0156908	0.350972	-2.96594	ring finger and FYVE like domain containing protein
Ydjc	-0.325879	6.60889	-3.08062	0.0155034	0.350972	-2.95427	YdjC homolog (bacterial)
Ncoa5	-0.426967	6.52557	-3.0668	0.0158278	0.351184	-2.97439	nuclear receptor coactivator 5
Alg5	0.291885	6.48142	3.05489	0.0161129	0.352986	-2.99174	asparagine-linked glycosylation 5 (dolichyl-phosphate beta-glucosyltransferase)
Cadps	0.246543	10.208	3.06072	0.0159727	0.352986	-2.98325	Ca2+-dependent secretion activator
Hdac1	0.394054	7.25996	3.05578	0.0160916	0.352986	-2.99045	histone deacetylase 1
Hspa5	-0.328533	8.10626	-3.05708	0.0160603	0.352986	-2.98856	heat shock protein 5
Nim1k	0.234004	6.15635	3.06127	0.0159595	0.352986	-2.98244	NIM1 serine/threonine protein kinase
Otud1	-0.52557	7.13641	-3.05592	0.0160881	0.352986	-2.99023	OTU domain containing 1
Rhobtb2	-0.501702	7.07848	-3.0561	0.0160838	0.352986	-2.98998	Rho-related BTB domain containing 2
Thnsl2	0.445372	4.32024	3.05418	0.0161303	0.352986	-2.99278	threonine synthase-like 2 (bacterial)
B230307C23Rik	-0.322572	5.32169	-3.04452	0.0163659	0.35528	-3.00686	RIKEN cDNA B230307C23 gene
Dusp11	-0.330387	7.58447	-3.04466	0.0163624	0.35528	-3.00665	dual specificity phosphatase 11 (RNA/RNP complex 1-interacting)
Gm7008	0.478679	4.10913	3.04533	0.0163459	0.35528	-3.00568	predicted gene 7008
Mtfr1	0.538945	4.702	3.04417	0.0163744	0.35528	-3.00737	mitochondrial fission regulator 1
Timeless	0.276053	5.2281	3.04715	0.0163013	0.35528	-3.00303	timeless circadian clock 1
Cyp7b1	0.517144	7.40839	3.03775	0.0165331	0.35539	-3.01673	cytochrome P450, family 7, subfamily b, polypeptide 1
Dnajc2	-0.263811	7.99458	-3.03519	0.0165967	0.35539	-3.02046	DnaJ (Hsp40) homolog, subfamily C, member 2
Etv3	-0.287701	5.95367	-3.03459	0.0166118	0.35539	-3.02135	ets variant 3
Megf9	0.474271	7.56521	3.03853	0.0165137	0.35539	-3.0156	multiple EGF-like-domains 9
Mprip	-0.316429	7.25132	-3.03385	0.0166302	0.35539	-3.02242	myosin phosphatase Rho interacting protein
Pdcd11	-0.280641	6.23123	-3.0367	0.0165593	0.35539	-3.01827	programmed cell death 11
Slc38a5	0.449205	4.29762	3.03929	0.0164949	0.35539	-3.01449	solute carrier family 38, member 5
Slc5a5	0.331762	5.51036	3.03388	0.0166296	0.35539	-3.02238	solute carrier family 5 (sodium iodide symporter), member 5
Wdr92	-0.294803	5.37856	-3.0399	0.0164798	0.35539	-3.0136	WD repeat domain 92
4931414P19Rik	-0.367278	3.86129	-3.02989	0.0167294	0.35584	-3.0282	RIKEN cDNA 4931414P19 gene
Atr	0.281794	5.03598	3.02965	0.0167355	0.35584	-3.02855	ataxia telangiectasia and Rad3 related
BC023829	-0.274831	8.62523	-3.02857	0.0167628	0.35584	-3.03013	cDNA sequence BC023829
Col3a1	0.835879	4.99841	3.02881	0.0167567	0.35584	-3.02978	collagen, type III, alpha 1
Cdc34	-0.240002	7.96917	-3.02702	0.0168019	0.356077	-3.03239	cell division cycle 34
2310034G01Rik	-0.411316	3.95811	-2.9999	0.0175019	0.356672	-3.07201	RIKEN cDNA 2310034G01 gene
4833447I15Rik	-0.255677	3.84621	-3.00832	0.0172814	0.356672	-3.0597	RIKEN cDNA 4833447I15 gene
Anapc4	0.235942	7.76264	3.01576	0.0170888	0.356672	-3.04883	anaphase promoting complex subunit 4
Arfgap3	0.366319	6.43789	2.99688	0.0175816	0.356672	-3.07642	ADP-ribosylation factor GTPase activating protein 3
Atn1	0.550735	5.07478	2.99591	0.0176072	0.356672	-3.07783	atrophin 1
BC065397	-0.592017	3.846	-2.99998	0.0174998	0.356672	-3.07189	cDNA sequence BC065397
Bend3	0.340263	5.43583	2.99735	0.0175693	0.356672	-3.07574	BEN domain containing 3
Cmtm3	0.476966	5.54351	3.01465	0.0171175	0.356672	-3.05046	CKLF-like MARVEL transmembrane domain containing 3
D2Ertd210e	-0.540491	3.94495	-3.00247	0.0174343	0.356672	-3.06826	DNA segment, Chr 2, ERATO Doi 210, expressed
Dcun1d3	-0.258641	5.87813	-2.99702	0.0175779	0.356672	-3.07621	DCN1, defective in cullin neddylation 1, domain containing 3 (S. cerevisiae)
Dnal4	-0.292393	7.42165	-2.99611	0.017602	0.356672	-3.07755	dynein, axonemal, light chain 4
Eif2ak4	0.374421	5.26547	3.01189	0.0171887	0.356672	-3.05449	eukaryotic translation initiation factor 2 alpha kinase 4
Fcgr2b	0.257278	4.59893	3.00297	0.0174211	0.356672	-3.06752	Fc receptor, IgG, low affinity IIb
Foxp2	-0.559403	6.43082	-3.00645	0.01733	0.356672	-3.06243	forkhead box P2
Gltp	0.388745	8.73557	2.99571	0.0176127	0.356672	-3.07813	glycolipid transfer protein
Kcnc2	0.578075	9.07879	3.00787	0.0172931	0.356672	-3.06036	potassium voltage gated channel, Shaw-related subfamily, member 2
Lgmn	0.259886	8.87542	3.01511	0.0171056	0.356672	-3.04978	legumain
Mif4gd	0.328232	6.60523	2.99926	0.0175186	0.356672	-3.07294	MIF4G domain containing
Nrp1	0.541695	7.43875	3.00494	0.0173696	0.356672	-3.06464	neuropilin 1
Pou6f2	0.596901	4.20054	3.00163	0.0174562	0.356672	-3.06947	POU domain, class 6, transcription factor 2
Ppp1ca	-0.320968	10.1436	-3.01091	0.0172141	0.356672	-3.05592	protein phosphatase 1, catalytic subunit, alpha isoform
Rbm28	-0.364332	7.45214	-3.00733	0.017307	0.356672	-3.06114	RNA binding motif protein 28
Shisa6	1.51575	6.18197	3.01824	0.0170253	0.356672	-3.04521	shisa family member 6
Susd6	0.381964	7.28802	2.99633	0.0175963	0.356672	-3.07723	sushi domain containing 6
Swt1	-0.335739	5.83563	-3.01275	0.0171665	0.356672	-3.05323	SWT1 RNA endoribonuclease homolog (S. cerevisiae)
Tmem91	-0.438452	4.01063	-3.01277	0.0171659	0.356672	-3.0532	transmembrane protein 91
Wdr5	-0.294838	6.18924	-3.00236	0.0174372	0.356672	-3.06842	WD repeat domain 5
Wscd1	0.479011	7.33294	3.01732	0.0170489	0.356672	-3.04656	WSC domain containing 1
Gnptab	0.327043	6.34936	2.99203	0.0177105	0.358084	-3.08351	N-acetylglucosamine-1-phosphate transferase, alpha and beta subunits
Echdc3	0.443063	3.65778	2.98803	0.0178177	0.358302	-3.08936	enoyl Coenzyme A hydratase domain containing 3
Gstm1	0.347577	7.73885	2.98744	0.0178336	0.358302	-3.09023	glutathione S-transferase, mu 1
Krt222	0.503132	6.02491	2.98846	0.0178061	0.358302	-3.08873	keratin 222
St6galnac3	0.328112	5.34958	2.98949	0.0177786	0.358302	-3.08723	ST6 (alpha-N-acetyl-neuraminyl-2,3-beta-galactosyl-1,3)-N-acetylgalactosaminide alpha-2,6-sialyltransferase 3
Ablim3	-0.545712	6.44648	-2.98575	0.017879	0.358648	-3.09269	actin binding LIM protein family, member 3
9430006E15Rik	0.411742	4.28082	2.95704	0.0186706	0.358686	-3.13471	RIKEN cDNA 9430006E15 gene
Acvrl1	-0.481334	4.00273	-2.97861	0.0180727	0.358686	-3.10314	activin A receptor, type II-like 1
AI746446	-0.360218	4.2198	-2.96276	0.0185102	0.358686	-3.12634	expressed sequence AI746446
Baiap2	-0.654514	7.38917	-2.97311	0.0182233	0.358686	-3.11119	brain-specific angiogenesis inhibitor 1-associated protein 2
Borcs7	0.312393	6.27759	2.98047	0.018022	0.358686	-3.10042	BLOC-1 related complex subunit 7
Cd276	-0.411082	4.33752	-2.97171	0.0182618	0.358686	-3.11324	CD276 antigen
Chil1	0.583175	5.07473	2.96928	0.0183287	0.358686	-3.11679	chitinase-like 1
Cobll1	0.417412	5.42501	2.95545	0.0187157	0.358686	-3.13705	Cobl-like 1
Fat4	0.749376	4.81773	2.97217	0.018249	0.358686	-3.11256	FAT tumor suppressor homolog 4 (Drosophila)
Gar1	-0.231604	6.7765	-2.96257	0.0185154	0.358686	-3.12661	GAR1 ribonucleoprotein homolog (yeast)
Gm20754	0.598374	3.8781	2.96928	0.0183287	0.358686	-3.11679	predicted gene, 20754
Gpr155	-0.3996	8.63224	-2.95519	0.018723	0.358686	-3.13742	G protein-coupled receptor 155
Hist2h3c2	-0.514505	5.18967	-2.95322	0.0187787	0.358686	-3.1403	histone cluster 2, H3c2
Jsrp1	-0.337158	4.1814	-2.97495	0.0181726	0.358686	-3.10849	junctional sarcoplasmic reticulum protein 1
Klk8	1.22093	4.93565	2.98198	0.0179809	0.358686	-3.09821	kallikrein related-peptidase 8
LOC102641521	-0.957255	5.35366	-2.98169	0.017989	0.358686	-3.09864	uncharacterized LOC102641521
Mtif2	0.273485	7.47772	2.95863	0.0186259	0.358686	-3.13238	mitochondrial translational initiation factor 2
Nek6	0.32607	6.72448	2.97623	0.0181377	0.358686	-3.10663	NIMA (never in mitosis gene a)-related expressed kinase 6
Nrip3	0.61459	8.09612	2.95649	0.0186863	0.358686	-3.13552	nuclear receptor interacting protein 3
Rnf166	-0.276049	7.68472	-2.96385	0.0184797	0.358686	-3.12474	ring finger protein 166
Sars2	0.257069	4.9116	2.97288	0.0182296	0.358686	-3.11153	seryl-aminoacyl-tRNA synthetase 2
Serpind1	0.919472	4.47415	2.97923	0.0180556	0.358686	-3.10223	serine (or cysteine) peptidase inhibitor, clade D, member 1
Slc25a37	-0.239788	6.81523	-2.95511	0.0187251	0.358686	-3.13753	solute carrier family 25, member 37
Stxbp6	0.570436	7.4993	2.96199	0.0185317	0.358686	-3.12747	syntaxin binding protein 6 (amisyn)
Suox	0.334585	4.55112	2.95988	0.0185908	0.358686	-3.13055	sulfite oxidase
Tdo2	1.6199	4.35923	2.97023	0.0183026	0.358686	-3.11541	tryptophan 2,3-dioxygenase
Tesk2	0.402062	5.09938	2.96006	0.0185858	0.358686	-3.13029	testis-specific kinase 2
Traf4	-0.435267	4.70965	-2.95875	0.0186227	0.358686	-3.13222	TNF receptor associated factor 4
Trf	0.642162	10.1991	2.95316	0.0187805	0.358686	-3.1404	transferrin
Tubgcp2	0.332083	7.33268	2.96797	0.0183652	0.358686	-3.11871	tubulin, gamma complex associated protein 2
Vtn	0.286829	8.00463	2.98349	0.0179402	0.358686	-3.09601	vitronectin
Zfp422	0.265335	7.92125	2.95514	0.0187244	0.358686	-3.1375	zinc finger protein 422
Fnbp1	0.400033	8.05619	2.95057	0.0188542	0.359017	-3.14419	formin binding protein 1
Kcp	-0.33805	4.5962	-2.95064	0.018852	0.359017	-3.14408	kielin/chordin-like protein
Eogt	-0.290026	5.92716	-2.94589	0.018988	0.359953	-3.15105	EGF domain-specific O-linked N-acetylglucosamine (GlcNAc) transferase
Ifi27	0.478722	7.99421	2.94763	0.0189381	0.359953	-3.1485	interferon, alpha-inducible protein 27
Stk39	0.231797	6.76842	2.94671	0.0189646	0.359953	-3.14985	serine/threonine kinase 39
Dok3	-0.438829	4.19244	-2.93924	0.0191799	0.361444	-3.16079	docking protein 3
Mafg	-0.362751	7.91283	-2.93972	0.0191661	0.361444	-3.1601	v-maf musculoaponeurotic fibrosarcoma oncogene family, protein G (avian)
Nrep	0.43242	8.77068	2.94018	0.0191528	0.361444	-3.15942	neuronal regeneration related protein
Ostc	-0.399128	6.27141	-2.93989	0.0191612	0.361444	-3.15985	oligosaccharyltransferase complex subunit
Syt6	-0.699416	4.35464	-2.93596	0.0192753	0.362705	-3.1656	synaptotagmin VI
Apitd1	-0.368247	4.48427	-2.92954	0.0194633	0.363511	-3.17501	apoptosis-inducing, TAF9-like domain 1
Dync1li1	0.280081	7.45234	2.92801	0.0195084	0.363511	-3.17725	dynein cytoplasmic 1 light intermediate chain 1
Gadd45b	-0.49419	6.33826	-2.928	0.0195088	0.363511	-3.17727	growth arrest and DNA-damage-inducible 45 beta
Pop1	-0.411605	5.03586	-2.93116	0.0194158	0.363511	-3.17264	processing of precursor 1, ribonuclease P/MRP family, (S. cerevisiae)
Tmpo	0.40343	6.22215	2.9289	0.0194823	0.363511	-3.17595	thymopoietin
Zbtb39	0.454411	4.46049	2.92892	0.0194816	0.363511	-3.17592	zinc finger and BTB domain containing 39
Zfp647	0.446452	5.79463	2.9277	0.0195175	0.363511	-3.1777	zinc finger protein 647
Rnf44	-0.220569	9.23117	-2.92485	0.0196021	0.364554	-3.18189	ring finger protein 44
D16Ertd472e	0.518963	5.75446	2.92342	0.0196445	0.364809	-3.18398	DNA segment, Chr 16, ERATO Doi 472, expressed
Mag	0.47186	8.81387	2.92101	0.0197164	0.365083	-3.18752	myelin-associated glycoprotein
Nfix	0.507236	7.93128	2.92105	0.0197151	0.365083	-3.18746	nuclear factor I/X
4933431E20Rik	0.309179	6.54694	2.919	0.0197764	0.365662	-3.19047	RIKEN cDNA 4933431E20 gene
Hrsp12	0.293689	8.38851	2.91799	0.0198067	0.365693	-3.19195	heat-responsive protein 12
Krt10	-0.410278	7.04914	-2.91562	0.0198778	0.365993	-3.19542	keratin 10
Slc25a36	0.275088	6.98683	2.91554	0.0198803	0.365993	-3.19554	solute carrier family 25, member 36
Dnmbp	-0.393173	6.11517	-2.91322	0.0199503	0.366751	-3.19895	dynamin binding protein
4930452B06Rik	-0.327933	5.03785	-2.90582	0.0201753	0.368755	-3.20981	RIKEN cDNA 4930452B06 gene
Ccnyl1	-0.279935	6.9464	-2.90614	0.0201655	0.368755	-3.20934	cyclin Y-like 1
Dbil5	-0.299586	3.75585	-2.90441	0.0202186	0.368755	-3.21188	diazepam binding inhibitor-like 5
Dusp14	-0.896824	8.20881	-2.90852	0.020093	0.368755	-3.20585	dual specificity phosphatase 14
Ermn	0.602047	8.44461	2.90722	0.0201326	0.368755	-3.20776	ermin, ERM-like protein
Nefh	0.601181	8.72511	2.90395	0.0202327	0.368755	-3.21256	neurofilament, heavy polypeptide
Gpd2	0.248123	8.88245	2.9028	0.0202678	0.368867	-3.21424	glycerol phosphate dehydrogenase 2, mitochondrial
Tshz1	-0.359912	7.70678	-2.90047	0.0203394	0.369645	-3.21766	teashirt zinc finger family member 1
Cenpo	-0.25705	4.929	-2.89921	0.0203784	0.369826	-3.21951	centromere protein O
Actn1	-0.518195	6.47146	-2.88266	0.0208965	0.369908	-3.24381	actinin, alpha 1
Apcdd1	0.268632	5.86947	2.89452	0.020524	0.369908	-3.2264	adenomatosis polyposis coli down-regulated 1
Arv1	-0.310441	5.81768	-2.87775	0.0210528	0.369908	-3.25102	ARV1 homolog (yeast)
Btaf1	-0.30803	7.54612	-2.88937	0.0206849	0.369908	-3.23396	BTAF1 RNA polymerase II, B-TFIID transcription factor-associated, (Mot1 homolog, S. cerevisiae)
Dll3	-0.270843	4.36586	-2.882	0.0209174	0.369908	-3.24478	delta-like 3 (Drosophila)
Dtnb	-0.404162	6.4566	-2.87765	0.0210561	0.369908	-3.25118	dystrobrevin, beta
Fam105a	-0.436136	6.66159	-2.88572	0.0207996	0.369908	-3.23931	family with sequence similarity 105, member A
Fhit	-0.495574	5.6546	-2.89106	0.0206319	0.369908	-3.23148	fragile histidine triad gene
Galnt2	-0.231166	6.71083	-2.8752	0.0211344	0.369908	-3.25477	UDP-N-acetyl-alpha-D-galactosamine:polypeptide N-acetylgalactosaminyltransferase 2
Lmo7	-0.411781	6.36874	-2.88798	0.0207285	0.369908	-3.236	LIM domain only 7
Mlec	-0.241196	6.32075	-2.87647	0.0210938	0.369908	-3.25291	malectin
Nckap1l	-0.307108	5.29555	-2.87835	0.0210336	0.369908	-3.25014	NCK associated protein 1 like
Nr4a3	-0.319479	8.15744	-2.87808	0.0210421	0.369908	-3.25053	nuclear receptor subfamily 4, group A, member 3
Nxph4	-0.39641	3.99545	-2.87783	0.0210503	0.369908	-3.25091	neurexophilin 4
Ovgp1	0.462634	6.24716	2.88668	0.0207695	0.369908	-3.23791	oviductal glycoprotein 1
Prpf3	-0.311754	6.609	-2.88756	0.0207416	0.369908	-3.23661	PRP3 pre-mRNA processing factor 3 homolog (yeast)
Rad21	0.250914	7.78342	2.88129	0.0209401	0.369908	-3.24583	RAD21 homolog (S. pombe)
Rhpn2	0.634281	4.72723	2.87693	0.0210789	0.369908	-3.25223	rhophilin, Rho GTPase binding protein 2
Sec11c	0.281857	9.14345	2.89347	0.0205566	0.369908	-3.22794	SEC11 homolog C, signal peptidase complex subunit
Slc25a14	-0.307572	9.15221	-2.8931	0.020568	0.369908	-3.22847	solute carrier family 25 (mitochondrial carrier, brain), member 14
Snap91	0.272829	8.04441	2.87422	0.0211658	0.369908	-3.2562	synaptosomal-associated protein 91
Spata6	0.536927	4.72076	2.897	0.0204467	0.369908	-3.22275	spermatogenesis associated 6
Spred3	-0.483799	6.44349	-2.87582	0.0211147	0.369908	-3.25387	sprouty-related, EVH1 domain containing 3
Tomm40l	-0.254482	7.39758	-2.89325	0.0205634	0.369908	-3.22826	translocase of outer mitochondrial membrane 40 homolog-like (yeast)
Wnt7a	-0.410895	5.10135	-2.8823	0.020908	0.369908	-3.24435	wingless-type MMTV integration site family, member 7A
Zfp867	0.635768	4.35074	2.87425	0.021165	0.369908	-3.25617	zinc finger protein 867
Zfp950	-0.234389	7.89514	-2.89628	0.0204691	0.369908	-3.22381	zinc finger protein 950
Akt2	-0.406338	6.34419	-2.85932	0.0216505	0.373327	-3.27811	thymoma viral proto-oncogene 2
Anxa5	0.382906	8.93562	2.85726	0.0217182	0.373327	-3.28113	annexin A5
BC030500	0.373992	5.23281	2.86704	0.0213979	0.373327	-3.26676	cDNA sequence BC030500
C1qa	0.326116	8.33406	2.85996	0.0216293	0.373327	-3.27716	complement component 1, q subcomponent, alpha polypeptide
Csk	-0.381816	6.33113	-2.86031	0.021618	0.373327	-3.27666	c-src tyrosine kinase
Gla	0.335267	4.87101	2.8638	0.0215035	0.373327	-3.27152	galactosidase, alpha
Lgals3	0.624341	3.91568	2.85622	0.0217527	0.373327	-3.28267	lectin, galactose binding, soluble 3
Mon1a	-0.347938	7.13192	-2.8576	0.0217072	0.373327	-3.28064	MON1 homolog A (yeast)
Opalin	0.501901	8.07846	2.85566	0.0217711	0.373327	-3.28348	oligodendrocytic myelin paranodal and inner loop protein
Pxk	0.3188	6.90744	2.86286	0.0215342	0.373327	-3.2729	PX domain containing serine/threonine kinase
Rrp12	-0.397091	6.13544	-2.85936	0.0216492	0.373327	-3.27805	ribosomal RNA processing 12 homolog (S. cerevisiae)
Sec22c	-0.272314	6.43049	-2.85652	0.0217427	0.373327	-3.28222	SEC22 homolog C, vesicle trafficking protein
Srebf1	0.428694	7.75456	2.86465	0.0214758	0.373327	-3.27028	sterol regulatory element binding transcription factor 1
Tgfb2	0.956047	5.25681	2.8575	0.0217104	0.373327	-3.28078	transforming growth factor, beta 2
Wnt5a	0.573671	4.57025	2.8547	0.0218029	0.373371	-3.2849	wingless-type MMTV integration site family, member 5A
Gprc5b	0.483425	8.59155	2.85177	0.0219003	0.374035	-3.28921	G protein-coupled receptor, family C, group 5, member B
Slc35b2	0.321858	6.62979	2.85232	0.0218821	0.374035	-3.2884	solute carrier family 35, member B2
Kat2b	0.393835	6.21768	2.84947	0.021977	0.374843	-3.29259	K(lysine) acetyltransferase 2B
Grin2c	-0.402466	7.23391	-2.84616	0.022088	0.375143	-3.29746	glutamate receptor, ionotropic, NMDA2C (epsilon 3)
Lzts1	-0.641579	8.72542	-2.84544	0.0221122	0.375143	-3.29852	leucine zipper, putative tumor suppressor 1
Rnh1	0.303474	7.66389	2.84722	0.0220524	0.375143	-3.2959	ribonuclease/angiogenin inhibitor 1
Stard13	0.530479	4.20079	2.84577	0.022101	0.375143	-3.29803	StAR-related lipid transfer (START) domain containing 13
Lcmt2	0.384793	5.462	2.84419	0.0221543	0.375358	-3.30036	leucine carboxyl methyltransferase 2
C2cd5	-0.32653	7.26433	-2.8426	0.0222078	0.375531	-3.30269	C2 calcium-dependent domain containing 5
Tiam2	-0.825792	7.52089	-2.84214	0.0222234	0.375531	-3.30337	T cell lymphoma invasion and metastasis 2
Agbl3	0.52349	5.09312	2.83947	0.0223139	0.376561	-3.3073	ATP/GTP binding protein-like 3
Got1l1	0.482414	4.36075	2.83431	0.0224898	0.379029	-3.31489	glutamic-oxaloacetic transaminase 1-like 1
Cep63	-0.263416	7.23137	-2.82913	0.0226678	0.381154	-3.32251	centrosomal protein 63
Efna2	-0.33659	5.13697	-2.82717	0.0227354	0.381154	-3.32539	ephrin A2
F3	0.426243	7.4023	2.82776	0.0227152	0.381154	-3.32453	coagulation factor III
Tmem88b	0.578227	8.32185	2.82888	0.0226765	0.381154	-3.32288	transmembrane protein 88B
2310009B15Rik	0.452951	5.66314	2.82582	0.0227822	0.381318	-3.32737	RIKEN cDNA 2310009B15 gene
Per2	-0.623488	5.34613	-2.82517	0.0228049	0.381318	-3.32834	period circadian clock 2
AI467606	-0.528947	4.29449	-2.81893	0.0230227	0.381582	-3.33752	expressed sequence AI467606
C80998	-0.542249	6.71835	-2.81786	0.02306	0.381582	-3.33909	expressed sequence C80998
Ggact	0.583014	6.5485	2.81942	0.0230055	0.381582	-3.3368	gamma-glutamylamine cyclotransferase
Gpr37	0.597449	8.52179	2.82121	0.0229428	0.381582	-3.33416	G protein-coupled receptor 37
Mbd6	-0.430539	6.45143	-2.82116	0.0229444	0.381582	-3.33423	methyl-CpG binding domain protein 6
Sh3bgr	0.770988	4.67457	2.8191	0.0230168	0.381582	-3.33727	SH3-binding domain glutamic acid-rich protein
Tigar	-0.325377	5.2684	-2.82232	0.0229041	0.381582	-3.33253	Trp53 induced glycolysis repulatory phosphatase
Zfp157	0.251463	5.79691	2.81839	0.0230415	0.381582	-3.33831	zinc finger protein 157
Egr1	-1.02968	10.3904	-2.81607	0.0231231	0.382131	-3.34173	early growth response 1
Btd	0.308453	6.11283	2.81073	0.023312	0.382761	-3.34959	biotinidase
Gm13111	-0.433997	4.05249	-2.81236	0.0232542	0.382761	-3.34719	predicted gene 13111
Gm19816	-0.288141	3.74545	-2.81335	0.023219	0.382761	-3.34572	predicted gene, 19816
Gyg	0.271492	8.3738	2.81079	0.0233098	0.382761	-3.3495	glycogenin
Hif1an	-0.330823	6.51319	-2.80991	0.0233413	0.382761	-3.3508	hypoxia-inducible factor 1, alpha subunit inhibitor
Tcf4	0.384715	9.29369	2.80998	0.0233385	0.382761	-3.35068	transcription factor 4
Accs	0.305099	4.08123	2.80829	0.0233987	0.383209	-3.35317	1-aminocyclopropane-1-carboxylate synthase (non-functional)
Anxa3	0.239348	6.48929	2.8059	0.0234841	0.384115	-3.35669	annexin A3
Phlpp1	0.260945	9.14394	2.80227	0.0236143	0.385282	-3.36203	PH domain and leucine rich repeat protein phosphatase 1
Zbtb48	-0.303696	5.21471	-2.80223	0.0236158	0.385282	-3.36209	zinc finger and BTB domain containing 48
Caln1	-0.263275	7.77037	-2.8009	0.0236639	0.385573	-3.36406	calneuron 1
Arhgef26	0.43946	7.66665	2.79967	0.0237083	0.385804	-3.36587	Rho guanine nucleotide exchange factor (GEF) 26
Btrc	-0.268232	6.30233	-2.79671	0.0238154	0.386099	-3.37022	beta-transducin repeat containing protein
Micu1	-0.273699	6.89981	-2.79728	0.0237949	0.386099	-3.36939	mitochondrial calcium uptake 1
Sox6	-0.211937	6.0524	-2.79666	0.0238172	0.386099	-3.37029	SRY (sex determining region Y)-box 6
Ago4	-0.311336	6.36019	-2.79333	0.0239385	0.38616	-3.3752	argonaute RISC catalytic subunit 4
Amz1	-0.868904	3.8212	-2.79241	0.0239723	0.38616	-3.37656	archaelysin family metallopeptidase 1
Dnajb5	-0.526929	6.43992	-2.795	0.0238778	0.38616	-3.37275	DnaJ (Hsp40) homolog, subfamily B, member 5
Reln	-0.415274	8.95869	-2.79315	0.0239452	0.38616	-3.37547	reelin
Whrn	-0.237346	4.52519	-2.79321	0.0239429	0.38616	-3.37538	whirlin
Arg2	-0.858267	4.14691	-2.788	0.0241342	0.388278	-3.38306	arginase type II
Aldh1a1	0.994358	9.32518	2.7807	0.0244045	0.391639	-3.39381	aldehyde dehydrogenase family 1, subfamily A1
Rgs12	-0.293696	5.6943	-2.78105	0.0243913	0.391639	-3.39329	regulator of G-protein signaling 12
Apol8	0.507805	4.88207	2.77972	0.0244409	0.391729	-3.39525	apolipoprotein L 8
B4galnt1	-0.380426	6.1355	-2.77667	0.0245548	0.392272	-3.39974	beta-1,4-N-acetyl-galactosaminyl transferase 1
D2Ertd612e	0.257073	6.72444	2.77642	0.0245644	0.392272	-3.40011	DNA segment, Chr 2, ERATO Doi 612, expressed
Flnb	0.458121	6.84611	2.77477	0.0246262	0.392272	-3.40254	filamin, beta
Nrg2	-0.574386	4.37498	-2.77426	0.0246456	0.392272	-3.4033	neuregulin 2
Scara3	0.346484	7.07373	2.7739	0.0246592	0.392272	-3.40383	scavenger receptor class A, member 3
Zdhhc18	-0.33854	5.97688	-2.77431	0.0246435	0.392272	-3.40321	zinc finger, DHHC domain containing 18
Plod2	0.294561	4.65809	2.77202	0.0247301	0.392909	-3.4066	procollagen lysine, 2-oxoglutarate 5-dioxygenase 2
D7Ertd443e	-0.261603	4.74572	-2.77036	0.0247928	0.393416	-3.40904	DNA segment, Chr 7, ERATO Doi 443, expressed
Ccdc85c	-0.310267	7.23942	-2.76739	0.0249054	0.394712	-3.41342	coiled-coil domain containing 85C
Sass6	0.455437	4.95357	2.76614	0.0249531	0.394978	-3.41526	spindle assembly 6 homolog (C. elegans)
Phxr4	0.443854	5.6132	2.765	0.0249965	0.395173	-3.41694	per-hexamer repeat gene 4
2810013P06Rik	0.366962	5.81078	2.75429	0.025409	0.396497	-3.43273	RIKEN cDNA 2810013P06 gene
Abcc3	-0.552053	3.99761	-2.76048	0.0251698	0.396497	-3.4236	ATP-binding cassette, sub-family C (CFTR/MRP), member 3
Aebp1	0.857087	5.57778	2.74905	0.0256133	0.396497	-3.44045	AE binding protein 1
Ccdc53	0.2646	5.83899	2.75413	0.0254151	0.396497	-3.43296	coiled-coil domain containing 53
Efnb1	-0.480594	4.7106	-2.74949	0.025596	0.396497	-3.4398	ephrin B1
Etv1	0.385056	8.22587	2.75606	0.0253401	0.396497	-3.43011	ets variant 1
Fbn1	0.637861	4.60154	2.75652	0.0253224	0.396497	-3.42943	fibrillin 1
Fbxo2	0.251104	8.67914	2.74838	0.0256396	0.396497	-3.44144	F-box protein 2
Hey1	-0.239689	8.33822	-2.75183	0.0255044	0.396497	-3.43634	hairy/enhancer-of-split related with YRPW motif 1
Mobp	0.476055	8.5348	2.7505	0.0255566	0.396497	-3.43831	myelin-associated oligodendrocytic basic protein
Onecut2	-0.605968	4.15314	-2.75199	0.0254983	0.396497	-3.43611	one cut domain, family member 2
2004-09-01	0.405566	9.24842	2.75556	0.0253597	0.396497	-3.43085	septin 4
Sirt6	-0.357465	4.75927	-2.7608	0.0251573	0.396497	-3.42312	sirtuin 6
Slc30a10	-0.455287	5.63396	-2.75092	0.0255401	0.396497	-3.43769	solute carrier family 30, member 10
Tipin	0.49003	6.89929	2.75125	0.0255271	0.396497	-3.4372	timeless interacting protein
Tmem241	0.351599	4.56799	2.75316	0.0254527	0.396497	-3.43438	transmembrane protein 241
Wdr75	-0.332708	5.93591	-2.76013	0.0251833	0.396497	-3.42412	WD repeat domain 75
Zbtb2	-0.359069	6.44683	-2.75833	0.0252525	0.396497	-3.42677	zinc finger and BTB domain containing 2
2810032G03Rik	-0.51178	5.17213	-2.73795	0.0260516	0.400442	-3.45681	RIKEN cDNA 2810032G03 gene
Ccdc126	0.305155	6.40187	2.73975	0.0259799	0.400442	-3.45415	coiled-coil domain containing 126
Kbtbd4	-0.216056	6.66359	-2.73822	0.0260408	0.400442	-3.45641	kelch repeat and BTB (POZ) domain containing 4
Ppp2r2a	-0.271685	7.51974	-2.73804	0.0260481	0.400442	-3.45668	protein phosphatase 2, regulatory subunit B, alpha
Slc7a6os	-0.307769	4.91641	-2.73799	0.0260499	0.400442	-3.45674	solute carrier family 7, member 6 opposite strand
1810032O08Rik	0.490579	4.8568	2.69246	0.0279307	0.400773	-3.52389	RIKEN cDNA 1810032O08 gene
2810417H13Rik	-0.344482	4.38239	-2.72527	0.0265618	0.400773	-3.4755	RIKEN cDNA 2810417H13 gene
3010026O09Rik	0.268872	5.75115	2.69931	0.027639	0.400773	-3.51378	RIKEN cDNA 3010026O09 gene
5031425E22Rik	0.241938	5.77914	2.69662	0.0277534	0.400773	-3.51776	RIKEN cDNA 5031425E22 gene
5730455P16Rik	0.255461	7.68722	2.68781	0.0281306	0.400773	-3.53075	RIKEN cDNA 5730455P16 gene
Adam4	0.280243	4.57772	2.68651	0.0281866	0.400773	-3.53266	a disintegrin and metallopeptidase domain 4
Adamts4	0.446635	6.09666	2.69364	0.0278802	0.400773	-3.52215	a disintegrin-like and metallopeptidase (reprolysin type) with thrombospondin type 1 motif, 4
Atp5g1	-0.270552	7.0595	-2.70481	0.0274072	0.400773	-3.50568	ATP synthase, H+ transporting, mitochondrial F0 complex, subunit C1 (subunit 9)
AU021025	-0.327288	6.36216	-2.70073	0.0275788	0.400773	-3.51169	expressed sequence AU021025
Bhlhe22	0.528602	9.14502	2.70203	0.027524	0.400773	-3.50977	basic helix-loop-helix family, member e22
C030034I22Rik	-0.486812	3.70394	-2.71313	0.0270603	0.400773	-3.49341	RIKEN cDNA C030034I22 gene
Cdkn1a	-0.814495	5.87491	-2.72198	0.0266961	0.400773	-3.48036	cyclin-dependent kinase inhibitor 1A (P21)
Cdkn1b	0.475417	5.95639	2.7305	0.0263503	0.400773	-3.46779	cyclin-dependent kinase inhibitor 1B
Cep126	-0.463826	5.9395	-2.72176	0.0267052	0.400773	-3.48068	centrosomal protein 126
Cgref1	-0.477966	6.1386	-2.73242	0.0262727	0.400773	-3.46495	cell growth regulator with EF hand domain 1
Ctss	0.29563	9.32442	2.70439	0.0274249	0.400773	-3.5063	cathepsin S
Cyb5r1	0.309891	6.8327	2.68676	0.028176	0.400773	-3.5323	cytochrome b5 reductase 1
D3Ertd751e	0.445867	5.11831	2.68206	0.0283798	0.400773	-3.53924	DNA segment, Chr 3, ERATO Doi 751, expressed
Dcaf7	0.229626	6.70363	2.72634	0.0265186	0.400773	-3.47393	DDB1 and CUL4 associated factor 7
Dlg2	-0.371992	7.18235	-2.71229	0.0270951	0.400773	-3.49465	discs, large homolog 2 (Drosophila)
Dnajc17	-0.340079	3.81316	-2.72457	0.0265905	0.400773	-3.47654	DnaJ (Hsp40) homolog, subfamily C, member 17
Dph2	-0.33606	4.9814	-2.68195	0.0283842	0.400773	-3.53939	DPH2 homolog (S. cerevisiae)
Dtx2	-0.358204	4.66888	-2.70834	0.0272595	0.400773	-3.50047	deltex 2 homolog (Drosophila)
Ehd3	0.224892	8.4756	2.68277	0.0283489	0.400773	-3.53819	EH-domain containing 3
Endod1	0.451364	7.3102	2.71532	0.0269696	0.400773	-3.49018	endonuclease domain containing 1
Epor	-0.434439	5.293	-2.6967	0.0277499	0.400773	-3.51764	erythropoietin receptor
Evi2a	0.521302	8.26732	2.69428	0.0278531	0.400773	-3.52121	ecotropic viral integration site 2a
Fam171a2	-0.334434	4.78272	-2.70253	0.0275029	0.400773	-3.50903	family with sequence similarity 171, member A2
Fgf13	0.403784	8.0611	2.71498	0.0269838	0.400773	-3.49068	fibroblast growth factor 13
Fkbp7	0.568698	5.31613	2.72765	0.0264652	0.400773	-3.47199	FK506 binding protein 7
Ggcx	0.305166	4.55153	2.68121	0.0284166	0.400773	-3.54048	gamma-glutamyl carboxylase
Gm33298	0.513769	5.76737	2.68658	0.0281835	0.400773	-3.53256	predicted gene, 33298
Gm38457	0.646351	5.55997	2.71242	0.0270894	0.400773	-3.49445	predicted gene, 38457
Gm5914	-0.34627	4.86969	-2.7098	0.0271984	0.400773	-3.49831	predicted gene 5914
Grm2	0.588807	7.2048	2.69668	0.0277505	0.400773	-3.51766	glutamate receptor, metabotropic 2
Hirip3	-0.30755	7.0484	-2.72816	0.0264448	0.400773	-3.47124	HIRA interacting protein 3
Idh1	0.392994	8.22861	2.68608	0.0282053	0.400773	-3.5333	isocitrate dehydrogenase 1 (NADP+), soluble
Ier5l	-0.670405	5.60796	-2.68239	0.0283652	0.400773	-3.53874	immediate early response 5-like
Igfbp5	0.303764	8.06068	2.71575	0.0269518	0.400773	-3.48954	insulin-like growth factor binding protein 5
Itgb1bp1	-0.382134	7.36266	-2.7264	0.0265158	0.400773	-3.47383	integrin beta 1 binding protein 1
Kif17	-0.432137	6.51305	-2.6908	0.0280018	0.400773	-3.52634	kinesin family member 17
Litaf	0.492539	7.41775	2.7262	0.0265243	0.400773	-3.47414	LPS-induced TN factor
Lyz1	0.51925	6.04852	2.71858	0.0268352	0.400773	-3.48536	lysozyme 1
Map6	-0.377648	7.20933	-2.684	0.0282953	0.400773	-3.53637	microtubule-associated protein 6
Mettl20	0.468054	4.96107	2.6965	0.0277584	0.400773	-3.51793	methyltransferase like 20
Neat1	0.539684	8.96231	2.68239	0.0283652	0.400773	-3.53874	nuclear paraspeckle assembly transcript 1 (non-protein coding)
Ngef	-0.768542	9.79571	-2.69398	0.0278657	0.400773	-3.52165	neuronal guanine nucleotide exchange factor
Parp9	0.434016	4.98394	2.70115	0.0275613	0.400773	-3.51107	poly (ADP-ribose) polymerase family, member 9
Pcdh20	1.1919	7.35796	2.73451	0.0261892	0.400773	-3.46188	protocadherin 20
Pdzd2	-0.388556	7.4141	-2.6951	0.0278181	0.400773	-3.52	PDZ domain containing 2
Phlda1	-0.418148	8.22873	-2.71546	0.0269638	0.400773	-3.48997	pleckstrin homology-like domain, family A, member 1
Plp1	0.413035	11.2707	2.70426	0.0274302	0.400773	-3.50648	proteolipid protein (myelin) 1
Pmp22	0.509276	7.78085	2.71677	0.0269098	0.400773	-3.48803	peripheral myelin protein 22
Ppfia2	0.490654	6.43299	2.68092	0.0284292	0.400773	-3.54091	protein tyrosine phosphatase, receptor type, f polypeptide (PTPRF), interacting protein (liprin), alpha 2
Ppil6	0.505542	4.94667	2.68358	0.0283136	0.400773	-3.53699	peptidylprolyl isomerase (cyclophilin)-like 6
Pprc1	-0.448103	6.41393	-2.71815	0.0268529	0.400773	-3.486	peroxisome proliferative activated receptor, gamma, coactivator-related 1
Pptc7	-0.266958	8.96674	-2.70761	0.0272899	0.400773	-3.50155	PTC7 protein phosphatase homolog (S. cerevisiae)
Rce1	-0.269912	6.75413	-2.7319	0.0262939	0.400773	-3.46573	RCE1 homolog, prenyl protein peptidase (S. cerevisiae)
Rcn1	-0.569262	6.71497	-2.68365	0.0283103	0.400773	-3.53688	reticulocalbin 1
Slc12a2	0.425522	8.22096	2.70561	0.0273735	0.400773	-3.50449	solute carrier family 12, member 2
Slc16a1	0.454738	8.2422	2.68783	0.0281297	0.400773	-3.53072	solute carrier family 16 (monocarboxylic acid transporters), member 1
St18	0.895615	5.5605	2.72867	0.0264241	0.400773	-3.47049	suppression of tumorigenicity 18
Taf8	-0.250543	5.09045	-2.70448	0.0274209	0.400773	-3.50616	TAF8 RNA polymerase II, TATA box binding protein (TBP)-associated factorq
Tbc1d10a	-0.351905	6.19755	-2.72461	0.0265889	0.400773	-3.47648	TBC1 domain family, member 10a
Tdrd3	0.263219	5.89809	2.68637	0.0281929	0.400773	-3.53288	tudor domain containing 3
Terf1	0.213736	4.74846	2.71211	0.0271024	0.400773	-3.49491	telomeric repeat binding factor 1
Thrsp	0.493686	7.34446	2.70594	0.0273599	0.400773	-3.50401	thyroid hormone responsive
Trub2	0.220268	5.91171	2.68372	0.0283076	0.400773	-3.53678	TruB pseudouridine (psi) synthase homolog 2 (E. coli)
Tuba3a	0.252388	4.76579	2.70271	0.0274956	0.400773	-3.50878	tubulin, alpha 3A
Vcan	-0.298623	5.41544	-2.68888	0.0280845	0.400773	-3.52917	versican
Wdr17	-0.514611	6.20395	-2.69321	0.0278987	0.400773	-3.52278	WD repeat domain 17
Wwc1	-0.246095	8.32613	-2.70818	0.027266	0.400773	-3.5007	WW, C2 and coiled-coil domain containing 1
Zfhx2	-0.334333	5.59101	-2.72353	0.0266328	0.400773	-3.47807	zinc finger homeobox 2
Zfp35	-0.240484	6.96357	-2.71139	0.0271324	0.400773	-3.49597	zinc finger protein 35
Zmym3	-0.300384	7.21487	-2.73503	0.0261682	0.400773	-3.46111	zinc finger, MYM-type 3
Ctnnbl1	-0.26294	7.34756	-2.67723	0.0285904	0.402601	-3.54635	catenin, beta like 1
Cnn3	0.366691	7.99552	2.67549	0.028667	0.40279	-3.54892	calponin 3, acidic
Ssna1	-0.209921	8.34063	-2.67557	0.0286634	0.40279	-3.5488	Sjogren's syndrome nuclear autoantigen 1
2210008F06Rik	0.351507	4.16856	2.66939	0.0289365	0.403047	-3.55792	RIKEN cDNA 2210008F06 gene
Dalrd3	0.227385	6.01952	2.67072	0.0288773	0.403047	-3.55595	DALR anticodon binding domain containing 3
Lrrc61	-0.203627	6.28497	-2.67256	0.0287961	0.403047	-3.55324	leucine rich repeat containing 61
Nfib	0.317558	8.10504	2.67262	0.0287934	0.403047	-3.55315	nuclear factor I/B
Nsl1	-0.260458	3.70549	-2.66982	0.0289175	0.403047	-3.55729	NSL1, MIND kinetochore complex component, homolog (S. cerevisiae)
Selo	0.207932	6.93801	2.67035	0.028894	0.403047	-3.55651	selenoprotein O
Sox12	-0.271073	5.67154	-2.67008	0.0289058	0.403047	-3.5569	SRY (sex determining region Y)-box 12
Tmem200a	0.265841	6.18725	2.66936	0.028938	0.403047	-3.55797	transmembrane protein 200A
Pigz	0.409258	5.35338	2.66782	0.0290061	0.403556	-3.56023	phosphatidylinositol glycan anchor biosynthesis, class Z
Bend6	0.276744	7.05337	2.66508	0.0291284	0.403742	-3.56428	BEN domain containing 6
Gjb2	0.63401	5.2349	2.66398	0.0291778	0.403742	-3.56591	gap junction protein, beta 2
Gm996	-0.316366	5.46984	-2.6661	0.029083	0.403742	-3.56278	predicted gene 996
Lcat	0.577897	6.91183	2.66541	0.0291138	0.403742	-3.56379	lecithin cholesterol acyltransferase
Zfp36	0.350017	4.22362	2.66437	0.0291602	0.403742	-3.56533	zinc finger protein 36
Jarid2	-0.226568	6.97705	-2.66198	0.0292676	0.404263	-3.56886	jumonji, AT rich interactive domain 2
Snx16	-0.206521	8.23687	-2.66173	0.0292788	0.404263	-3.56923	sorting nexin 16
Arhgdib	-0.394006	5.66437	-2.65931	0.0293878	0.404465	-3.5728	Rho, GDP dissociation inhibitor (GDI) beta
Gnb2	-0.318215	10.1505	-2.65929	0.0293885	0.404465	-3.57282	guanine nucleotide binding protein (G protein), beta 2
Lmo1	0.593099	6.70619	2.66027	0.0293441	0.404465	-3.57137	LIM domain only 1
Rasd1	1.04227	5.83311	2.65833	0.0294319	0.404626	-3.57424	RAS, dexamethasone-induced 1
Cebpd	1.01775	5.75796	2.65089	0.0297697	0.405772	-3.58521	CCAAT/enhancer binding protein (C/EBP), delta
Efcab2	0.341409	4.79935	2.65337	0.0296568	0.405772	-3.58156	EF-hand calcium binding domain 2
Gja1	0.38635	8.17248	2.65199	0.0297198	0.405772	-3.5836	gap junction protein, alpha 1
Lama2	0.359782	5.83641	2.65333	0.0296584	0.405772	-3.58161	laminin, alpha 2
Mkl2	-0.408833	8.96689	-2.6536	0.0296461	0.405772	-3.58121	MKL/myocardin-like 2
Pcdh9	0.291396	8.58078	2.65315	0.0296666	0.405772	-3.58188	protocadherin 9
Tln2	-0.254925	7.71481	-2.65265	0.0296894	0.405772	-3.58261	talin 2
Zswim3	-0.384119	4.97672	-2.65135	0.029749	0.405772	-3.58454	zinc finger SWIM-type containing 3
Zeb2	0.446288	6.91626	2.64837	0.0298851	0.406909	-3.58893	zinc finger E-box binding homeobox 2
Cdo1	-0.356969	7.09206	-2.64714	0.0299418	0.407247	-3.59075	cysteine dioxygenase 1, cytosolic
Sdpr	0.315569	5.98282	2.6458	0.0300037	0.407653	-3.59273	serum deprivation response
Celf5	-0.402196	9.98572	-2.64355	0.0301072	0.407757	-3.59604	CUGBP, Elav-like family member 5
Rhbdd1	0.388747	5.61781	2.64359	0.0301054	0.407757	-3.59598	rhomboid domain containing 1
Smarcd1	-0.332783	6.51154	-2.64461	0.0300585	0.407757	-3.59448	SWI/SNF related, matrix associated, actin dependent regulator of chromatin, subfamily d, member 1
Noc3l	0.260747	4.20482	2.64161	0.030197	0.40854	-3.5989	nucleolar complex associated 3 homolog (S. cerevisiae)
Rian	-0.265473	8.83381	-2.6402	0.0302627	0.408995	-3.60099	RNA imprinted and accumulated in nucleus
Edc3	-0.288367	6.56448	-2.63502	0.0305044	0.411516	-3.60863	enhancer of mRNA decapping 3 homolog (S. cerevisiae)
Zbtb12	-0.338235	4.78569	-2.63482	0.0305137	0.411516	-3.60892	zinc finger and BTB domain containing 12
Echdc2	0.425603	5.66482	2.63237	0.0306286	0.412629	-3.61253	enoyl Coenzyme A hydratase domain containing 2
Add3	0.226118	7.34486	2.63069	0.0307079	0.413261	-3.61501	adducin 3 (gamma)
Htr7	0.415807	6.47152	2.62977	0.0307515	0.413411	-3.61638	5-hydroxytryptamine (serotonin) receptor 7
Cbln3	-1.24208	3.16651	-2.6286	0.030807	0.413684	-3.61811	cerebellin 3 precursor protein
Lyrm5	0.299741	6.54952	2.62797	0.0308366	0.413684	-3.61903	LYR motif containing 5
Kctd4	0.637905	7.46515	2.62594	0.030933	0.414106	-3.62203	potassium channel tetramerisation domain containing 4
Klk6	1.0082	6.32577	2.62647	0.0309076	0.414106	-3.62124	kallikrein related-peptidase 6
Fam204a	0.236346	6.62953	2.62488	0.0309832	0.41412	-3.62358	family with sequence similarity 204, member A
Galnt12	-0.286223	3.7631	-2.62387	0.0310314	0.41412	-3.62508	UDP-N-acetyl-alpha-D-galactosamine:polypeptide N-acetylgalactosaminyltransferase 12
Thg1l	-0.31839	4.16902	-2.62425	0.0310132	0.41412	-3.62451	tRNA-histidine guanylyltransferase 1-like (S. cerevisiae)
Aqr	-0.205219	7.59274	-2.62038	0.0311985	0.415252	-3.63023	aquarius
Ogg1	0.333341	4.23441	2.62006	0.0312139	0.415252	-3.6307	8-oxoguanine DNA-glycosylase 1
Rhot2	-0.27008	7.68413	-2.62126	0.0311563	0.415252	-3.62893	ras homolog gene family, member T2
Atp1b2	0.451155	7.80973	2.61898	0.0312654	0.415286	-3.63229	ATPase, Na+/K+ transporting, beta 2 polypeptide
Itgb1	0.226029	7.04397	2.61865	0.0312815	0.415286	-3.63278	integrin beta 1 (fibronectin receptor beta)
Cpm	0.428507	5.43985	2.61771	0.0313267	0.415453	-3.63417	carboxypeptidase M
Grasp	-0.549497	7.99749	-2.61626	0.0313968	0.41595	-3.63631	GRP1 (general receptor for phosphoinositides 1)-associated scaffold protein
Adk	0.236341	8.79664	2.61152	0.0316264	0.416011	-3.6433	adenosine kinase
Bnc2	0.653667	3.69898	2.61145	0.0316296	0.416011	-3.6434	basonuclin 2
Dnajc4	0.21537	6.89286	2.61209	0.0315988	0.416011	-3.64247	DnaJ (Hsp40) homolog, subfamily C, member 4
Pbx3	-1.00369	7.2586	-2.61484	0.0314653	0.416011	-3.6384	pre B cell leukemia homeobox 3
Pnpla2	0.273598	5.5049	2.61157	0.031624	0.416011	-3.64323	patatin-like phospholipase domain containing 2
Rai1	-0.361568	6.19906	-2.61176	0.0316147	0.416011	-3.64295	retinoic acid induced 1
Stard5	0.329422	4.90751	2.61311	0.0315493	0.416011	-3.64096	StAR-related lipid transfer (START) domain containing 5
Ptpra	0.210321	9.15583	2.60907	0.0317458	0.417109	-3.64692	protein tyrosine phosphatase, receptor type, A
Ppp1r3e	0.315039	4.30311	2.60713	0.0318407	0.417926	-3.64978	protein phosphatase 1, regulatory (inhibitor) subunit 3E
Htr1a	0.324123	5.26835	2.60643	0.0318746	0.417941	-3.6508	5-hydroxytryptamine (serotonin) receptor 1A
Chpt1	0.443889	6.66976	2.60373	0.0320077	0.417967	-3.6548	choline phosphotransferase 1
Cnih3	-0.268167	8.03445	-2.60566	0.0319127	0.417967	-3.65195	cornichon homolog 3 (Drosophila)
Dusp19	-0.35232	6.17898	-2.60413	0.0319878	0.417967	-3.6542	dual specificity phosphatase 19
Tcf12	0.225931	6.63938	2.60446	0.0319714	0.417967	-3.65371	transcription factor 12
Cntrl	0.261163	4.89581	2.60108	0.032138	0.419136	-3.6587	centriolin
Strip2	-0.662678	6.61532	-2.60058	0.0321629	0.419136	-3.65944	striatin interacting protein 2
C78760	-0.533749	5.82993	-2.59886	0.0322484	0.419565	-3.66198	expressed sequence C78760
Gm41038	-0.477445	3.77204	-2.59859	0.0322616	0.419565	-3.66238	predicted gene, 41038
Clcc1	0.292557	5.98339	2.59685	0.0323479	0.420259	-3.66494	chloride channel CLIC-like 1
Cyp4f15	-0.467073	5.57831	-2.59478	0.0324513	0.420519	-3.668	cytochrome P450, family 4, subfamily f, polypeptide 15
Nudt12	0.284923	4.4434	2.59485	0.0324477	0.420519	-3.66789	nudix (nucleoside diphosphate linked moiety X)-type motif 12
Tcta	0.267838	7.32731	2.59447	0.0324667	0.420519	-3.66846	T cell leukemia translocation altered gene
Efemp1	0.431839	6.34097	2.59303	0.0325386	0.420595	-3.67058	epidermal growth factor-containing fibulin-like extracellular matrix protein 1
Pacs1	-0.361062	7.65223	-2.59326	0.0325274	0.420595	-3.67025	phosphofurin acidic cluster sorting protein 1
AU022526	-0.287718	4.27714	-2.59165	0.0326077	0.420611	-3.67261	expressed sequence AU022526
Fbxo5	0.483136	3.80343	2.59038	0.0326717	0.420611	-3.67449	F-box protein 5
Gsg1l	-0.615015	7.37546	-2.5906	0.0326608	0.420611	-3.67417	GSG1-like
Myo1b	-0.395733	6.39114	-2.59211	0.0325849	0.420611	-3.67194	myosin IB
Bax	-0.468289	6.22159	-2.5889	0.0327461	0.421113	-3.67667	BCL2-associated X protein
Pros1	0.481022	5.45657	2.58829	0.0327767	0.421113	-3.67757	protein S (alpha)
Aldoc	0.223572	9.7963	2.58593	0.0328962	0.421664	-3.68105	aldolase C, fructose-bisphosphate
Cnp	0.369212	9.15539	2.58605	0.0328898	0.421664	-3.68087	2',3'-cyclic nucleotide 3' phosphodiesterase
Dedd2	-0.411871	5.19779	-2.58355	0.0330166	0.421664	-3.68456	death effector domain-containing DNA binding protein 2
Dph5	-0.217209	5.5402	-2.5845	0.0329684	0.421664	-3.68316	DPH5 homolog (S. cerevisiae)
Fam43b	-0.401612	6.1948	-2.58479	0.032954	0.421664	-3.68274	family with sequence similarity 43, member B
Prdm15	-0.283393	6.47022	-2.58298	0.0330456	0.421664	-3.6854	PR domain containing 15
Sertad1	-0.764995	6.71191	-2.58223	0.033084	0.421664	-3.68651	SERTA domain containing 1
Tmem129	0.345723	6.10854	2.58234	0.0330784	0.421664	-3.68635	transmembrane protein 129
Dedd	-0.256883	6.04105	-2.5797	0.0332131	0.422887	-3.69024	death effector domain-containing
Gatm	0.454158	9.10207	2.57695	0.0333541	0.424259	-3.6943	glycine amidinotransferase (L-arginine:glycine amidinotransferase)
Ago2	-0.279231	7.23667	-2.57365	0.0335237	0.424489	-3.69916	argonaute RISC catalytic subunit 2
Ccdc85a	0.375024	6.88334	2.57201	0.0336089	0.424489	-3.70159	coiled-coil domain containing 85A
Cdk14	0.377357	7.51878	2.57431	0.0334898	0.424489	-3.69819	cyclin-dependent kinase 14
Chst8	0.678109	5.62809	2.56905	0.0337624	0.424489	-3.70596	carbohydrate (N-acetylgalactosamine 4-0) sulfotransferase 8
Cpeb2	0.303246	6.59381	2.57012	0.0337067	0.424489	-3.70437	cytoplasmic polyadenylation element binding protein 2
Crip2	-0.472602	8.83407	-2.57069	0.0336773	0.424489	-3.70354	cysteine rich protein 2
Fa2h	0.515475	7.65618	2.57074	0.0336745	0.424489	-3.70346	fatty acid 2-hydroxylase
Gm14204	-0.255837	3.81049	-2.56749	0.0338433	0.424489	-3.70825	predicted gene 14204
Ly86	0.365309	7.99097	2.56568	0.0339378	0.424489	-3.71092	lymphocyte antigen 86
Mtmr10	0.282597	6.58084	2.56996	0.0337151	0.424489	-3.70461	myotubularin related protein 10
Mturn	0.26029	6.19008	2.57221	0.0335983	0.424489	-3.70129	maturin, neural progenitor differentiation regulator homolog (Xenopus)
Phf13	-0.406328	5.35337	-2.56617	0.0339124	0.424489	-3.7102	PHD finger protein 13
Sash1	0.4485	9.43383	2.56597	0.0339228	0.424489	-3.7105	SAM and SH3 domain containing 1
Syngr2	0.403898	5.88167	2.57066	0.0336786	0.424489	-3.70357	synaptogyrin 2
Ttc32	-0.307594	5.70043	-2.57188	0.0336155	0.424489	-3.70178	tetratricopeptide repeat domain 32
Vprbp	-0.231376	7.67811	-2.56698	0.0338702	0.424489	-3.70901	Vpr (HIV-1) binding protein
Zfp937	-0.223287	5.05023	-2.56694	0.0338723	0.424489	-3.70907	zinc finger protein 937
1700086L19Rik	-0.565916	7.44614	-2.55793	0.0343454	0.425388	-3.72235	RIKEN cDNA 1700086L19 gene
4931406P16Rik	0.216203	6.07654	2.53976	0.0353203	0.425388	-3.74913	RIKEN cDNA 4931406P16 gene
Acadl	0.32437	8.21562	2.53629	0.0355101	0.425388	-3.75426	acyl-Coenzyme A dehydrogenase, long-chain
Adam11	0.298486	6.88678	2.54248	0.035173	0.425388	-3.74513	a disintegrin and metallopeptidase domain 11
Cetn3	0.24179	8.464	2.55134	0.034696	0.425388	-3.73207	centrin 3
Chodl	-0.791232	3.18175	-2.54925	0.0348078	0.425388	-3.73515	chondrolectin
D5Ertd579e	-0.230776	7.51902	-2.54891	0.0348263	0.425388	-3.73566	DNA segment, Chr 5, ERATO Doi 579, expressed
Dcp1b	-0.342747	4.2836	-2.54179	0.0352105	0.425388	-3.74615	DCP1 decapping enzyme homolog B (S. cerevisiae)
Depdc7	0.696542	4.04165	2.53757	0.0354403	0.425388	-3.75238	DEP domain containing 7
Des	0.266346	3.87693	2.55654	0.034419	0.425388	-3.7244	desmin
G0s2	0.448489	4.93285	2.54791	0.0348799	0.425388	-3.73713	G0/G1 switch gene 2
Gga3	-0.224425	8.11007	-2.55274	0.0346213	0.425388	-3.73001	golgi associated, gamma adaptin ear containing, ARF binding protein 3
Gjb6	0.435348	8.0112	2.55501	0.0345004	0.425388	-3.72666	gap junction protein, beta 6
Gm1673	-0.375409	8.52666	-2.55782	0.0343515	0.425388	-3.72252	predicted gene 1673
Gm5817	0.527131	6.08212	2.55228	0.0346457	0.425388	-3.73068	predicted gene 5817
Golm1	0.566459	7.49125	2.56017	0.0342272	0.425388	-3.71905	golgi membrane protein 1
Heph	0.830028	5.07318	2.53942	0.0353389	0.425388	-3.74964	hephaestin
Id1	0.387051	7.03114	2.54856	0.0348447	0.425388	-3.73616	inhibitor of DNA binding 1
Jun	0.381819	7.57314	2.55225	0.0346475	0.425388	-3.73073	jun proto-oncogene
Klf16	-0.354971	6.91364	-2.53659	0.0354936	0.425388	-3.75381	Kruppel-like factor 16
Klf5	-0.475713	5.65745	-2.54001	0.0353069	0.425388	-3.74877	Kruppel-like factor 5
Lamp2	0.47614	7.87656	2.54939	0.0348005	0.425388	-3.73495	lysosomal-associated membrane protein 2
Me1	0.280999	7.93224	2.54249	0.0351724	0.425388	-3.74512	malic enzyme 1, NADP(+)-dependent, cytosolic
Mt2	0.327608	9.6146	2.54409	0.0350857	0.425388	-3.74276	metallothionein 2
N4bp1	-0.212388	6.30497	-2.55765	0.0343602	0.425388	-3.72276	NEDD4 binding protein 1
Ndrg1	0.43655	8.19898	2.5614	0.0341622	0.425388	-3.71723	N-myc downstream regulated gene 1
Nfil3	-0.397463	5.79869	-2.5444	0.035069	0.425388	-3.7423	nuclear factor, interleukin 3, regulated
Pcdhb7	-0.215481	6.74742	-2.54691	0.0349337	0.425388	-3.7386	protocadherin beta 7
Pdia6	-0.24115	6.36589	-2.53656	0.0354954	0.425388	-3.75386	protein disulfide isomerase associated 6
Pik3r4	-0.221742	7.59708	-2.55918	0.0342793	0.425388	-3.7205	phosphatidylinositol 3 kinase, regulatory subunit, polypeptide 4, p150
Polr3c	0.418548	5.38109	2.54211	0.0351928	0.425388	-3.74567	polymerase (RNA) III (DNA directed) polypeptide C
Prox1	1.13123	4.99296	2.54805	0.0348721	0.425388	-3.73692	prospero homeobox 1
Ptpn1	-0.321064	7.14909	-2.54558	0.0350052	0.425388	-3.74056	protein tyrosine phosphatase, non-receptor type 1
Ramp2	0.372201	7.21162	2.55146	0.0346897	0.425388	-3.7319	receptor (calcitonin) activity modifying protein 2
Sdf2l1	-0.332917	6.52685	-2.53716	0.0354626	0.425388	-3.75298	stromal cell-derived factor 2-like 1
Slc20a2	0.312523	6.94648	2.54338	0.0351239	0.425388	-3.7438	solute carrier family 20, member 2
Sparcl1	0.235877	11.5849	2.55513	0.0344939	0.425388	-3.72648	SPARC-like 1
Srf	-0.410028	6.21155	-2.54444	0.0350669	0.425388	-3.74224	serum response factor
Tbxas1	0.481425	3.77442	2.56173	0.0341449	0.425388	-3.71674	thromboxane A synthase 1, platelet
Tcof1	-0.33949	5.36709	-2.54201	0.0351981	0.425388	-3.74582	Treacher Collins Franceschetti syndrome 1, homolog
Tmem94	-0.295684	4.60155	-2.54368	0.035108	0.425388	-3.74336	transmembrane protein 94
Ugt8a	0.716787	7.52656	2.55659	0.0344165	0.425388	-3.72433	UDP galactosyltransferase 8A
Uspl1	-0.215986	7.99595	-2.54126	0.035239	0.425388	-3.74693	ubiquitin specific peptidase like 1
Xkr6	-0.449754	5.08141	-2.53655	0.035496	0.425388	-3.75388	X Kell blood group precursor related family member 6 homolog
Zbtb45	-0.260378	5.34508	-2.55042	0.0347449	0.425388	-3.73342	zinc finger and BTB domain containing 45
Cacna2d3	-0.452304	9.16091	-2.53348	0.0356642	0.425658	-3.7584	calcium channel, voltage-dependent, alpha2/delta subunit 3
Ppp1r9a	-0.346517	7.30564	-2.53513	0.0355736	0.425658	-3.75597	protein phosphatase 1, regulatory (inhibitor) subunit 9A
Slc8a1	0.362799	8.22517	2.5337	0.0356523	0.425658	-3.75808	solute carrier family 8 (sodium/calcium exchanger), member 1
Snapc1	-0.241192	7.43387	-2.53344	0.0356661	0.425658	-3.75845	small nuclear RNA activating complex, polypeptide 1
Cacng3	-0.502522	6.97895	-2.53282	0.0357004	0.425669	-3.75937	calcium channel, voltage-dependent, gamma subunit 3
Arid3b	-0.748911	4.48004	-2.53025	0.0358421	0.426164	-3.76316	AT rich interactive domain 3B (BRIGHT-like)
Nnmt	0.352982	4.04903	2.53045	0.0358311	0.426164	-3.76287	nicotinamide N-methyltransferase
Tmem17	-0.294159	5.03678	-2.53081	0.0358111	0.426164	-3.76233	transmembrane protein 17
Crybg3	-0.682572	5.03915	-2.52962	0.0358773	0.426185	-3.7641	beta-gamma crystallin domain containing 3
2900005I04Rik	0.508058	4.20768	2.52742	0.0359986	0.426831	-3.76732	RIKEN cDNA 2900005I04 gene
Il18bp	-0.332545	3.84124	-2.5275	0.0359945	0.426831	-3.76721	interleukin 18 binding protein
Fam114a2	-0.235048	7.30514	-2.52559	0.0361009	0.426853	-3.77003	family with sequence similarity 114, member A2
Gmip	-0.580872	4.26302	-2.52582	0.0360877	0.426853	-3.76969	Gem-interacting protein
Slco2a1	0.461892	4.12138	2.52655	0.036047	0.426853	-3.76861	solute carrier organic anion transporter family, member 2a1
Cyp2s1	-0.31822	5.02221	-2.52225	0.0362873	0.428039	-3.77496	cytochrome P450, family 2, subfamily s, polypeptide 1
Irf1	0.411516	5.95192	2.52221	0.0362893	0.428039	-3.77501	interferon regulatory factor 1
Lhx6	-0.639577	4.89027	-2.52199	0.0363018	0.428039	-3.77534	LIM homeobox protein 6
Cast	0.630706	5.96911	2.51846	0.0364996	0.428392	-3.78053	calpastatin
Cdk5r2	-0.47145	6.8896	-2.5186	0.036492	0.428392	-3.78034	cyclin-dependent kinase 5, regulatory subunit 2 (p39)
Creb5	0.471275	3.82365	2.51856	0.036494	0.428392	-3.78039	cAMP responsive element binding protein 5
Iars2	0.208769	5.95917	2.51885	0.0364776	0.428392	-3.77996	isoleucine-tRNA synthetase 2, mitochondrial
Zfp827	-0.320544	6.57218	-2.51895	0.0364724	0.428392	-3.77982	zinc finger protein 827
Capn2	0.248537	8.75853	2.51592	0.0366432	0.429084	-3.78428	calpain 2
Fam71e1	0.311901	4.00487	2.51679	0.0365938	0.429084	-3.783	family with sequence similarity 71, member E1
Setd1b	-0.242214	7.30981	-2.51563	0.0366595	0.429084	-3.78471	SET domain containing 1B
Cables2	0.285045	7.29563	2.51206	0.0368619	0.429484	-3.78997	CDK5 and Abl enzyme substrate 2
Cpox	0.25803	6.46789	2.51372	0.0367673	0.429484	-3.78752	coproporphyrinogen oxidase
Rab15	-0.336887	9.44673	-2.51236	0.0368445	0.429484	-3.78952	RAB15, member RAS oncogene family
Rapgef5	0.234964	9.20736	2.51377	0.0367646	0.429484	-3.78745	Rap guanine nucleotide exchange factor (GEF) 5
Shisa9	-0.376982	5.90338	-2.51242	0.0368415	0.429484	-3.78944	shisa family member 9
Ano4	0.236457	7.22208	2.48671	0.0383323	0.43169	-3.82731	anoctamin 4
Arhgap21	0.216753	9.01317	2.50039	0.0375315	0.43169	-3.80716	Rho GTPase activating protein 21
Avpi1	-0.242697	7.44581	-2.49325	0.0379473	0.43169	-3.81768	arginine vasopressin-induced 1
C230037L18Rik	0.704432	4.42743	2.49203	0.0380185	0.43169	-3.81947	RIKEN cDNA C230037L18 gene
C78859	-0.376382	7.77988	-2.50181	0.0374495	0.43169	-3.80507	expressed sequence C78859
Ccdc112	-0.36526	6.3926	-2.48549	0.0384045	0.43169	-3.82911	coiled-coil domain containing 112
Cfp	-0.563992	5.08099	-2.49708	0.0377234	0.43169	-3.81203	complement factor properdin
Crlf1	1.23722	5.31025	2.48319	0.0385412	0.43169	-3.8325	cytokine receptor-like factor 1
Crocc	-0.509069	6.90095	-2.48207	0.0386078	0.43169	-3.83414	ciliary rootlet coiled-coil, rootletin
Dmtn	-0.431984	6.97576	-2.50155	0.0374645	0.43169	-3.80546	dematin actin binding protein
Epb41	-0.393225	4.92883	-2.4875	0.0382856	0.43169	-3.82615	erythrocyte membrane protein band 4.1
Fam110b	-0.246944	6.69143	-2.50207	0.0374341	0.43169	-3.80468	family with sequence similarity 110, member B
Gm39210	-0.403428	4.85084	-2.50324	0.037367	0.43169	-3.80297	predicted gene, 39210
Gpr61	-0.328045	6.00662	-2.48831	0.0382374	0.43169	-3.82495	G protein-coupled receptor 61
Hus1	0.470296	6.11802	2.50652	0.0371783	0.43169	-3.79813	Hus1 homolog (S. pombe)
Ift22	-0.218986	6.81149	-2.49322	0.0379492	0.43169	-3.81773	intraflagellar transport 22
Igdcc4	0.275799	7.88285	2.49316	0.0379527	0.43169	-3.81782	immunoglobulin superfamily, DCC subclass, member 4
Kctd1	-0.660535	8.18026	-2.49243	0.0379955	0.43169	-3.81889	potassium channel tetramerisation domain containing 1
Kctd17	-0.241672	8.86969	-2.48577	0.038388	0.43169	-3.8287	potassium channel tetramerisation domain containing 17
Lxn	0.224917	9.17696	2.48895	0.0382001	0.43169	-3.82402	latexin
Manba	0.312815	6.36745	2.50228	0.0374224	0.43169	-3.80438	mannosidase, beta A, lysosomal
Med31	0.243476	7.64594	2.48272	0.0385691	0.43169	-3.83319	mediator complex subunit 31
Mterf1a	-0.273638	6.06471	-2.4983	0.0376527	0.43169	-3.81024	mitochondrial transcription termination factor 1a
Nap1l3	0.29918	9.13413	2.49904	0.0376099	0.43169	-3.80916	nucleosome assembly protein 1-like 3
Neurod1	0.446824	7.21084	2.48341	0.0385276	0.43169	-3.83216	neurogenic differentiation 1
Nob1	-0.22362	7.2094	-2.48443	0.0384673	0.43169	-3.83067	NIN1/RPN12 binding protein 1 homolog (S. cerevisiae)
Nsmaf	0.308027	7.14669	2.50339	0.0373582	0.43169	-3.80274	neutral sphingomyelinase (N-SMase) activation associated factor
Ntf3	0.870427	3.89634	2.49985	0.0375625	0.43169	-3.80795	neurotrophin 3
Piezo1	0.412883	4.21405	2.49299	0.0379626	0.43169	-3.81806	piezo-type mechanosensitive ion channel component 1
Plcd1	0.274222	5.80568	2.49521	0.0378329	0.43169	-3.8148	phospholipase C, delta 1
Pml	-0.283673	4.75033	-2.49801	0.0376695	0.43169	-3.81067	promyelocytic leukemia
Ppih	-0.229591	6.23255	-2.48373	0.0385089	0.43169	-3.8317	peptidyl prolyl isomerase H
Psme2	0.22234	7.69879	2.48717	0.0383047	0.43169	-3.82663	proteasome (prosome, macropain) activator subunit 2 (PA28 beta)
R74862	0.224085	5.78667	2.48391	0.0384984	0.43169	-3.83144	expressed sequence R74862
Rap1gap	-0.361443	8.72823	-2.49041	0.0381137	0.43169	-3.82186	Rap1 GTPase-activating protein
Rdx	0.29352	8.49707	2.48256	0.0385782	0.43169	-3.83341	radixin
Retn	-0.531481	4.50676	-2.49859	0.0376358	0.43169	-3.80981	resistin
Rgag4	-0.682875	5.08983	-2.50496	0.0372678	0.43169	-3.80043	retrotransposon gag domain containing 4
Rgp1	0.211036	6.87533	2.49302	0.0379609	0.43169	-3.81802	RGP1 retrograde golgi transport homolog (S. cerevisiae)
Rgs8	-0.408214	8.2785	-2.49027	0.0381218	0.43169	-3.82206	regulator of G-protein signaling 8
Rubcn	-0.295693	7.0279	-2.49338	0.0379395	0.43169	-3.81748	RUN domain and cysteine-rich domain containing, Beclin 1-interacting protein
Tmf1	0.278435	5.72781	2.49748	0.0377003	0.43169	-3.81145	TATA element modulatory factor 1
Vax1	-0.521532	4.05849	-2.48411	0.0384863	0.43169	-3.83114	ventral anterior homeobox 1
Zcchc24	0.31543	6.36576	2.48719	0.0383035	0.43169	-3.8266	zinc finger, CCHC domain containing 24
Zdbf2	-0.669594	7.93162	-2.49712	0.0377211	0.43169	-3.81197	zinc finger, DBF-type containing 2
Zfp110	0.370704	5.6751	2.49653	0.0377556	0.43169	-3.81285	zinc finger protein 110
Myh10	-0.212211	10.0971	-2.48084	0.0386813	0.431755	-3.83596	myosin, heavy polypeptide 10, non-muscle
Pcp2	-1.52438	4.44339	-2.48093	0.0386755	0.431755	-3.83582	Purkinje cell protein 2 (L7)
Chd9	-0.198584	7.12878	-2.47958	0.0387565	0.431839	-3.83781	chromodomain helicase DNA binding protein 9
Lcorl	0.411509	5.229	2.48	0.0387311	0.431839	-3.83719	ligand dependent nuclear receptor corepressor-like
Hrk	-0.470381	5.14682	-2.47725	0.0388963	0.433018	-3.84125	harakiri, BCL2 interacting protein (contains only BH3 domain)
Gper1	0.295162	3.74602	2.47648	0.0389423	0.433153	-3.84237	G protein-coupled estrogen receptor 1
Lifr	0.368716	8.49838	2.47493	0.0390355	0.433398	-3.84465	leukemia inhibitory factor receptor
Pip5k1b	0.578216	6.5216	2.47555	0.0389984	0.433398	-3.84375	phosphatidylinositol-4-phosphate 5-kinase, type 1 beta
Rasgef1c	-0.866963	5.61505	-2.47386	0.0391002	0.433398	-3.84623	RasGEF domain family, member 1C
Zkscan17	0.318615	6.44028	2.47422	0.0390785	0.433398	-3.8457	zinc finger with KRAB and SCAN domains 17
Fap	0.697263	4.76777	2.47309	0.0391467	0.433536	-3.84736	fibroblast activation protein
Csnk1g2	-0.344078	7.90034	-2.47132	0.0392538	0.433655	-3.84997	casein kinase 1, gamma 2
Id2	0.30928	7.8499	2.47154	0.0392403	0.433655	-3.84964	inhibitor of DNA binding 2
Lrrc16a	0.232309	6.54751	2.47123	0.0392594	0.433655	-3.85011	leucine rich repeat containing 16A
Hepacam	0.319627	6.36657	2.46901	0.0393938	0.434763	-3.85336	hepatocyte cell adhesion molecule
Ccdc30	-0.279699	4.89643	-2.46725	0.0395009	0.435568	-3.85595	coiled-coil domain containing 30
Aspa	0.569194	7.69064	2.46652	0.0395457	0.435686	-3.85703	aspartoacylase
Mief1	-0.210957	6.90908	-2.46531	0.0396199	0.43575	-3.85882	mitochondrial elongation factor 1
Tmem144	0.337098	5.56668	2.46533	0.0396182	0.43575	-3.85878	transmembrane protein 144
Slc22a23	-0.272601	7.91686	-2.46454	0.0396668	0.43589	-3.85995	solute carrier family 22, member 23
Sympk	-0.286277	7.43108	-2.46106	0.0398807	0.437488	-3.86507	symplekin
Tmem125	0.691479	6.57136	2.46116	0.0398742	0.437488	-3.86492	transmembrane protein 125
E230029C05Rik	0.296314	5.30629	2.46034	0.0399248	0.437595	-3.86613	RIKEN cDNA E230029C05 gene
Btg2	-0.44809	5.65612	-2.45936	0.0399852	0.437614	-3.86757	B cell translocation gene 2, anti-proliferative
Pde4b	-0.205243	8.18907	-2.4592	0.0399952	0.437614	-3.8678	phosphodiesterase 4B, cAMP specific
Cyp46a1	-0.3053	9.75541	-2.45721	0.0401184	0.43796	-3.87074	cytochrome P450, family 46, subfamily a, polypeptide 1
Foxo1	-0.444694	6.54478	-2.45703	0.0401297	0.43796	-3.871	forkhead box O1
Itgbl1	0.413264	3.80801	2.45767	0.04009	0.43796	-3.87006	integrin, beta-like 1
Grm4	-0.530829	6.13493	-2.45369	0.040337	0.439846	-3.87591	glutamate receptor, metabotropic 4
Id4	-0.36588	8.74628	-2.45031	0.0405483	0.441123	-3.88089	inhibitor of DNA binding 4
Impdh1	-0.329388	6.1588	-2.45016	0.0405579	0.441123	-3.88111	inosine 5'-phosphate dehydrogenase 1
Pwp2	-0.283402	6.55359	-2.45045	0.0405396	0.441123	-3.88068	PWP2 periodic tryptophan protein homolog (yeast)
Eps15	0.295488	7.4014	2.44928	0.040613	0.441226	-3.88241	epidermal growth factor receptor pathway substrate 15
Gng4	-0.469743	6.57753	-2.4489	0.0406365	0.441226	-3.88296	guanine nucleotide binding protein (G protein), gamma 4
Noct	-0.195229	8.27944	-2.44791	0.0406991	0.441451	-3.88442	nocturnin
Plekhb1	0.304147	10.6958	2.44622	0.0408052	0.441451	-3.8869	pleckstrin homology domain containing, family B (evectins) member 1
Scn5a	-1.33208	4.39371	-2.44582	0.0408303	0.441451	-3.88749	sodium channel, voltage-gated, type V, alpha
Ulk4	0.499907	3.78595	2.4472	0.0407434	0.441451	-3.88546	unc-51-like kinase 4
Zfp346	0.193029	6.47451	2.44644	0.0407915	0.441451	-3.88658	zinc finger protein 346
Slain1	0.302152	7.72017	2.44513	0.0408741	0.441551	-3.88851	SLAIN motif family, member 1
Abhd14b	0.418978	7.16041	2.42479	0.0421789	0.44266	-3.91841	abhydrolase domain containing 14b
Ankrd50	-0.358481	8.06101	-2.4329	0.0416534	0.44266	-3.90648	ankyrin repeat domain 50
Arfip2	-0.189001	6.9414	-2.42597	0.0421023	0.44266	-3.91668	ADP-ribosylation factor interacting protein 2
Birc2	-0.344574	5.95201	-2.42382	0.0422424	0.44266	-3.91984	baculoviral IAP repeat-containing 2
Cd3eap	-0.279504	5.34825	-2.42688	0.0420427	0.44266	-3.91533	CD3E antigen, epsilon polypeptide associated protein
Cnr1	-0.243906	7.95632	-2.42972	0.0418588	0.44266	-3.91116	cannabinoid receptor 1 (brain)
Diaph2	-0.285926	7.41044	-2.43491	0.0415246	0.44266	-3.90354	diaphanous related formin 2
Dnpep	-0.187614	7.25663	-2.42735	0.0420123	0.44266	-3.91465	aspartyl aminopeptidase
Elavl2	0.278474	8.50108	2.43036	0.0418173	0.44266	-3.91022	ELAV (embryonic lethal, abnormal vision, Drosophila)-like 2 (Hu antigen B)
Esyt1	0.520872	5.20085	2.43635	0.0414321	0.44266	-3.90142	extended synaptotagmin-like protein 1
Fam63a	0.21725	6.21589	2.42301	0.0422953	0.44266	-3.92103	family with sequence similarity 63, member A
Fchsd1	-0.355268	3.89344	-2.42808	0.0419652	0.44266	-3.91358	FCH and double SH3 domains 1
Fgf18	0.61171	3.97147	2.42417	0.0422194	0.44266	-3.91932	fibroblast growth factor 18
Golim4	0.468919	7.29147	2.43466	0.0415403	0.44266	-3.9039	golgi integral membrane protein 4
Gpr62	0.342126	6.86182	2.42779	0.0419838	0.44266	-3.914	G protein-coupled receptor 62
Hook2	0.421292	6.27002	2.44077	0.0411505	0.44266	-3.89492	hook homolog 2 (Drosophila)
Ifngr2	0.338242	5.55428	2.42353	0.042261	0.44266	-3.92026	interferon gamma receptor 2
Il16	0.658597	4.20623	2.44044	0.0411713	0.44266	-3.8954	interleukin 16
Itga8	0.611311	4.86601	2.42799	0.0419707	0.44266	-3.9137	integrin alpha 8
Mr1	0.282454	3.81966	2.44284	0.0410191	0.44266	-3.89188	major histocompatibility complex, class I-related
Msl1	-0.244388	8.49815	-2.43289	0.0416541	0.44266	-3.9065	male-specific lethal 1 homolog (Drosophila)
Myrf	0.42329	7.87492	2.44152	0.0411023	0.44266	-3.89381	myelin regulatory factor
Parvg	0.48592	4.37709	2.43832	0.0413062	0.44266	-3.89852	parvin, gamma
Pgf	0.581243	4.16463	2.42497	0.0421671	0.44266	-3.91814	placental growth factor
Pigf	-0.234003	7.18439	-2.44206	0.0410685	0.44266	-3.89302	phosphatidylinositol glycan anchor biosynthesis, class F
Pkig	-0.310675	8.55098	-2.43619	0.0414422	0.44266	-3.90165	protein kinase inhibitor, gamma
Plbd2	0.230259	5.78383	2.43158	0.0417388	0.44266	-3.90843	phospholipase B domain containing 2
Pmm2	-0.264823	5.1617	-2.43882	0.0412742	0.44266	-3.89778	phosphomannomutase 2
Prtg	0.348174	4.31354	2.42822	0.041956	0.44266	-3.91337	protogenin homolog (Gallus gallus)
Qk	0.310647	7.45915	2.43381	0.0415948	0.44266	-3.90515	quaking
Rasgrp3	0.261414	5.75857	2.43816	0.0413163	0.44266	-3.89875	RAS, guanyl releasing protein 3
Rbp4	-0.41487	6.86448	-2.43327	0.0416295	0.44266	-3.90594	retinol binding protein 4, plasma
Rps19bp1	-0.264176	7.13233	-2.42751	0.0420021	0.44266	-3.91441	ribosomal protein S19 binding protein 1
Serpinb6e	-0.227328	5.55757	-2.44009	0.0411933	0.44266	-3.89591	serine (or cysteine) peptidase inhibitor, clade B, member 6e
Sphkap	0.23493	9.66711	2.42773	0.0419878	0.44266	-3.91409	SPHK1 interactor, AKAP domain containing
Tpgs2	-0.184311	6.9078	-2.42501	0.0421642	0.44266	-3.91808	tubulin polyglutamylase complex subunit 2
Ttc37	0.298277	6.97819	2.42956	0.0418691	0.44266	-3.9114	tetratricopeptide repeat domain 37
Zfp598	-0.354321	7.05241	-2.42619	0.0420875	0.44266	-3.91635	zinc finger protein 598
Gbp9	0.47285	3.8442	2.42218	0.0423491	0.442861	-3.92224	guanylate-binding protein 9
Frem2	-0.382832	4.19767	-2.42087	0.0424351	0.443396	-3.92417	Fras1 related extracellular matrix protein 2
Col4a5	0.38971	3.95964	2.41973	0.0425098	0.443813	-3.92584	collagen, type IV, alpha 5
2010109A12Rik	0.303505	3.84229	2.41896	0.0425604	0.443978	-3.92697	RIKEN cDNA 2010109A12 gene
C80068	0.351761	5.07449	2.41842	0.0425961	0.443988	-3.92777	expressed sequence C80068
Cep57	0.17785	6.14662	2.4134	0.0429277	0.444865	-3.93514	centrosomal protein 57
Cldn11	0.371783	7.87705	2.41352	0.0429199	0.444865	-3.93497	claudin 11
Fam174b	-0.322218	7.02298	-2.41428	0.0428698	0.444865	-3.93386	family with sequence similarity 174, member B
Irx5	1.40183	3.96382	2.41583	0.042767	0.444865	-3.93158	Iroquois related homeobox 5 (Drosophila)
Kmt2a	-0.257706	8.26602	-2.41494	0.0428257	0.444865	-3.93288	lysine (K)-specific methyltransferase 2A
Mcm2	0.268424	4.88117	2.41508	0.0428168	0.444865	-3.93268	minichromosome maintenance deficient 2 mitotin (S. cerevisiae)
Rnft2	-0.247178	6.90226	-2.41384	0.042899	0.444865	-3.93451	ring finger protein, transmembrane 2
Setd4	-0.291791	5.1347	-2.41293	0.0429592	0.444865	-3.93584	SET domain containing 4
Adck2	-0.246118	6.306	-2.40856	0.0432505	0.44571	-3.94226	aarF domain containing kinase 2
Churc1	0.221202	7.95343	2.4089	0.0432274	0.44571	-3.94175	churchill domain containing 1
Fam160b2	-0.272566	7.09196	-2.41054	0.0431179	0.44571	-3.93934	family with sequence similarity 160, member B2
Plcl2	-0.463996	7.8115	-2.40895	0.0432242	0.44571	-3.94168	phospholipase C-like 2
Spint1	-0.469168	4.17523	-2.41115	0.0430776	0.44571	-3.93846	serine protease inhibitor, Kunitz type 1
Vps4b	0.187747	6.67866	2.40945	0.0431909	0.44571	-3.94095	vacuolar protein sorting 4b (yeast)
Dsp	2.2131	4.71191	2.40735	0.0433316	0.446186	-3.94404	desmoplakin
Fam206a	-0.296631	6.56854	-2.40441	0.0435288	0.447137	-3.94836	family with sequence similarity 206, member A
Nxpe4	0.247873	7.1133	2.40388	0.0435641	0.447137	-3.94913	neurexophilin and PC-esterase domain family, member 4
Ptpn6	0.346385	4.62839	2.40463	0.0435138	0.447137	-3.94803	protein tyrosine phosphatase, non-receptor type 6
Smc2	0.202095	5.39793	2.40428	0.0435376	0.447137	-3.94855	structural maintenance of chromosomes 2
Cebpa	0.51166	4.43638	2.40199	0.043692	0.44737	-3.95191	CCAAT/enhancer binding protein (C/EBP), alpha
Cox19	-0.20427	8.17702	-2.40199	0.0436919	0.44737	-3.95191	cytochrome c oxidase assembly protein 19
Laptm4b	0.264112	9.34053	2.40273	0.0436419	0.44737	-3.95082	lysosomal-associated protein transmembrane 4B
Tmprss5	0.460451	3.98454	2.40127	0.0437405	0.447507	-3.95296	transmembrane protease, serine 5 (spinesin)
Dmtf1	-0.235144	8.91428	-2.40009	0.0438201	0.447603	-3.95469	cyclin D binding myb-like transcription factor 1
Thoc3	-0.188208	7.226	-2.40044	0.0437966	0.447603	-3.95418	THO complex 3
Trp53i13	0.430358	5.38145	2.39907	0.0438895	0.447953	-3.95619	transformation related protein 53 inducible protein 13
Fbxl4	0.397312	7.6495	2.39573	0.0441163	0.448906	-3.96109	F-box and leucine-rich repeat protein 4
Gad2	-0.418069	8.78169	-2.39661	0.0440567	0.448906	-3.9598	glutamic acid decarboxylase 2
Mlst8	0.21747	5.74382	2.39565	0.0441221	0.448906	-3.96121	MTOR associated protein, LST8 homolog (S. cerevisiae)
Phkg1	0.343735	5.00969	2.39563	0.0441236	0.448906	-3.96125	phosphorylase kinase gamma 1
Inpp4a	-0.261753	6.83882	-2.39504	0.0441636	0.448956	-3.96211	inositol polyphosphate-4-phosphatase, type I
Arhgap44	0.210287	9.29469	2.39306	0.044299	0.449211	-3.96501	Rho GTPase activating protein 44
Foxp1	-0.649604	7.84399	-2.39361	0.0442612	0.449211	-3.9642	forkhead box P1
Gns	0.188189	8.60311	2.39267	0.0443261	0.449211	-3.96559	glucosamine (N-acetyl)-6-sulfatase
Pvrl3	0.488469	5.50529	2.3921	0.0443648	0.449211	-3.96642	poliovirus receptor-related 3
Zfp74	0.327735	6.07954	2.39215	0.0443616	0.449211	-3.96635	zinc finger protein 74
1810055G02Rik	-0.246261	7.07132	-2.38622	0.0447701	0.449611	-3.97505	RIKEN cDNA 1810055G02 gene
Abhd3	0.317129	8.51724	2.3795	0.0452379	0.449611	-3.98492	abhydrolase domain containing 3
Arhgef6	0.351997	6.2555	2.3801	0.0451955	0.449611	-3.98403	Rac/Cdc42 guanine nucleotide exchange factor (GEF) 6
Brca2	0.470219	4.61725	2.38115	0.0451221	0.449611	-3.98249	breast cancer 2, early onset
C79468	0.265178	4.8229	2.37745	0.0453814	0.449611	-3.98792	expressed sequence C79468
Cidea	0.701591	5.37726	2.38891	0.0445841	0.449611	-3.9711	cell death-inducing DNA fragmentation factor, alpha subunit-like effector A
Copz2	0.402975	4.84409	2.37572	0.0455031	0.449611	-3.99046	coatomer protein complex, subunit zeta 2
Fam76b	0.271308	6.81535	2.37857	0.0453026	0.449611	-3.98627	family with sequence similarity 76, member B
Gcnt2	-0.568834	5.23072	-2.37744	0.0453822	0.449611	-3.98794	glucosaminyl (N-acetyl) transferase 2, I-branching enzyme
Gucy1a3	-0.318569	7.06495	-2.38968	0.0445311	0.449611	-3.96997	guanylate cyclase 1, soluble, alpha 3
H1fx	-0.303513	4.73892	-2.38842	0.044618	0.449611	-3.97182	H1 histone family, member X
Kcne1l	0.416625	4.32886	2.38678	0.0447313	0.449611	-3.97423	potassium voltage-gated channel, Isk-related family, member 1-like, pseudogene
Klhl29	-0.44742	7.05834	-2.38008	0.0451974	0.449611	-3.98407	kelch-like 29
Lpar6	0.280061	5.76645	2.37782	0.0453552	0.449611	-3.98737	lysophosphatidic acid receptor 6
Lzts3	-0.424092	9.56525	-2.37638	0.0454564	0.449611	-3.98949	leucine zipper, putative tumor suppressor family member 3
Mettl18	-0.374606	5.45466	-2.37802	0.0453412	0.449611	-3.98708	methyltransferase like 18
Nab2	-0.524353	6.17619	-2.38936	0.044553	0.449611	-3.97044	Ngfi-A binding protein 2
Ninj2	0.486902	4.48252	2.37693	0.0454178	0.449611	-3.98868	ninjurin 2
Nme7	-0.234147	6.60343	-2.37861	0.0453	0.449611	-3.98622	NME/NM23 family member 7
Pcdh10	-0.251346	6.57057	-2.37532	0.0455311	0.449611	-3.99104	protocadherin 10
Prrc1	0.234056	5.97798	2.38381	0.0449375	0.449611	-3.9786	proline-rich coiled-coil 1
Rcor2	-0.393646	5.05176	-2.37697	0.045415	0.449611	-3.98862	REST corepressor 2
Reps1	0.21744	7.57816	2.38154	0.0450952	0.449611	-3.98192	RalBP1 associated Eps domain containing protein
Ripply2	0.373346	4.28937	2.39078	0.0444553	0.449611	-3.96836	ripply2 homolog (zebrafish)
Rps6ka3	-0.417346	7.1084	-2.37531	0.045532	0.449611	-3.99106	ribosomal protein S6 kinase polypeptide 3
Sez6l	0.24785	6.6441	2.38675	0.0447335	0.449611	-3.97428	seizure related 6 homolog like
Slc44a1	0.296993	7.82537	2.38295	0.0449972	0.449611	-3.97985	solute carrier family 44, member 1
Sorbs2	-0.26868	7.32059	-2.38934	0.0445543	0.449611	-3.97047	sorbin and SH3 domain containing 2
Stard3	-0.270813	7.08155	-2.38231	0.0450413	0.449611	-3.98079	START domain containing 3
Strn	-0.504087	6.51764	-2.38318	0.0449813	0.449611	-3.97952	striatin, calmodulin binding protein
Syt5	-0.448843	7.13518	-2.38466	0.0448779	0.449611	-3.97734	synaptotagmin V
Ttll11	-0.258793	6.12376	-2.38099	0.0451338	0.449611	-3.98273	tubulin tyrosine ligase-like family, member 11
B930025B16Rik	-0.1945	7.46463	-2.37375	0.0456417	0.44965	-3.99335	RIKEN cDNA B930025B16 gene
Camta1	0.231847	9.53982	2.37417	0.0456122	0.44965	-3.99273	calmodulin binding transcription activator 1
Hbegf	-0.355727	6.3328	-2.37425	0.0456063	0.44965	-3.99261	heparin-binding EGF-like growth factor
Psmb9	0.294392	4.30452	2.37323	0.0456783	0.449663	-3.99411	proteasome (prosome, macropain) subunit, beta type 9 (large multifunctional peptidase 2)
Cryab	0.309298	9.30975	2.37035	0.0458824	0.451324	-3.99833	crystallin, alpha B
Cdk13	-0.292331	5.68675	-2.36966	0.0459313	0.451457	-3.99934	cyclin-dependent kinase 13
2410016O06Rik	-0.300359	6.84598	-2.3678	0.0460638	0.45194	-4.00208	RIKEN cDNA 2410016O06 gene
Cav1	0.394134	6.79229	2.3681	0.0460422	0.45194	-4.00163	caveolin 1, caveolae protein
Tut1	-0.276014	6.24721	-2.36748	0.0460867	0.45194	-4.00255	terminal uridylyl transferase 1, U6 snRNA-specific
Prr14l	-0.202284	6.98485	-2.36606	0.0461878	0.452584	-4.00462	proline rich 14-like
Pdrg1	-0.265922	6.47422	-2.36485	0.0462745	0.453086	-4.0064	p53 and DNA damage regulated 1
Lpar1	0.395597	7.01328	2.36234	0.0464544	0.454497	-4.01008	lysophosphatidic acid receptor 1
Ddx50	-0.238915	7.69284	-2.35945	0.0466625	0.456184	-4.01431	DEAD (Asp-Glu-Ala-Asp) box polypeptide 50
Abhd4	0.2787	8.79264	2.35887	0.0467043	0.456243	-4.01516	abhydrolase domain containing 4
Plekhm3	-0.250771	6.12848	-2.35829	0.0467463	0.456304	-4.01601	pleckstrin homology domain containing, family M, member 3
Atp6v1a	0.192677	10.48	2.35166	0.0472279	0.4595	-4.02572	ATPase, H+ transporting, lysosomal V1 subunit A
Eefsec	-0.428468	6.17231	-2.35127	0.0472565	0.4595	-4.0263	eukaryotic elongation factor, selenocysteine-tRNA-specific
Esyt2	0.290903	6.18837	2.35124	0.0472583	0.4595	-4.02633	extended synaptotagmin-like protein 2
Gm11627	-0.503986	5.46093	-2.35306	0.0471255	0.4595	-4.02367	predicted gene 11627
Olfml1	0.602234	6.01832	2.35147	0.0472419	0.4595	-4.026	olfactomedin-like 1
St3gal6	0.312993	5.80501	2.35081	0.0472898	0.4595	-4.02696	ST3 beta-galactoside alpha-2,3-sialyltransferase 6
Zfp787	-0.237829	4.54225	-2.34964	0.047376	0.459987	-4.02869	zinc finger protein 787
Gbx1	-0.983509	3.21412	-2.34906	0.0474183	0.460047	-4.02953	gastrulation brain homeobox 1
Acbd5	0.275085	9.14607	2.34756	0.0475281	0.460116	-4.03172	acyl-Coenzyme A binding domain containing 5
Dleu2	-0.312566	5.50267	-2.34843	0.0474648	0.460116	-4.03046	deleted in lymphocytic leukemia, 2
Kcnd1	-0.305816	5.15098	-2.347	0.0475696	0.460116	-4.03255	potassium voltage-gated channel, Shal-related family, member 1
Zfp664	0.230304	6.71463	2.34733	0.047545	0.460116	-4.03206	zinc finger protein 664
A530058N18Rik	0.360205	4.44529	2.3432	0.0478497	0.460964	-4.03811	RIKEN cDNA A530058N18 gene
Apex2	0.334234	4.40847	2.34356	0.0478231	0.460964	-4.03758	apurinic/apyrimidinic endonuclease 2
Fam21	0.197403	7.41596	2.3419	0.0479463	0.460964	-4.04002	family with sequence similarity 21
Gab1	0.400676	6.79025	2.34426	0.0477718	0.460964	-4.03657	growth factor receptor bound protein 2-associated protein 1
Osbpl8	-0.372043	8.34196	-2.3453	0.0476946	0.460964	-4.03504	oxysterol binding protein-like 8
Rgma	0.296024	5.70948	2.34254	0.0478987	0.460964	-4.03908	repulsive guidance molecule family member A
S1pr5	0.633221	6.42714	2.34357	0.0478228	0.460964	-4.03758	sphingosine-1-phosphate receptor 5
Sox2ot	0.396888	7.31125	2.34227	0.0479187	0.460964	-4.03947	SOX2 overlapping transcript (non-protein coding)
Rrp15	-0.206008	5.61962	-2.33936	0.0481349	0.462429	-4.04373	ribosomal RNA processing 15 homolog (S. cerevisiae)
Asph	0.215461	5.93149	2.33743	0.0482791	0.462769	-4.04656	aspartate-beta-hydroxylase
Kcnu1	-0.283285	5.51545	-2.33757	0.0482682	0.462769	-4.04635	potassium channel, subfamily U, member 1
Tmem229a	0.399105	6.12511	2.33756	0.0482696	0.462769	-4.04638	transmembrane protein 229A
Col6a1	-0.68303	7.40234	-2.33597	0.0483878	0.463114	-4.04869	collagen, type VI, alpha 1
Gpatch2l	-0.211873	6.78644	-2.33624	0.0483679	0.463114	-4.0483	G patch domain containing 2 like
Sox9	0.263691	5.61513	2.3344	0.0485058	0.463896	-4.051	SRY (sex determining region Y)-box 9
Acy1	-0.357561	5.56353	-2.33159	0.0487169	0.465082	-4.0551	aminoacylase 1
Atp10a	0.218683	4.72867	2.3313	0.0487391	0.465082	-4.05554	ATPase, class V, type 10A
Slc4a10	0.26538	10.2782	2.33186	0.0486969	0.465082	-4.05472	solute carrier family 4, sodium bicarbonate cotransporter-like, member 10
Bid	0.380351	5.22283	2.32625	0.0491215	0.466983	-4.06293	BH3 interacting domain death agonist
Gabrd	-0.687499	7.52148	-2.32721	0.0490481	0.466983	-4.06151	gamma-aminobutyric acid (GABA) A receptor, subunit delta
Gm20274	0.252739	4.87171	2.32774	0.0490083	0.466983	-4.06075	predicted gene, 20274
Hs3st1	0.474904	6.44324	2.32676	0.0490826	0.466983	-4.06218	heparan sulfate (glucosamine) 3-O-sulfotransferase 1
Mctp1	-0.508261	7.30944	-2.3266	0.0490943	0.466983	-4.0624	multiple C2 domains, transmembrane 1
Foxd1	0.556423	4.86385	2.32431	0.0492689	0.467277	-4.06576	forkhead box D1
Gng2	0.376426	7.46478	2.32491	0.0492229	0.467277	-4.06488	guanine nucleotide binding protein (G protein), gamma 2
Nexn	-1.39326	5.6081	-2.32366	0.0493186	0.467277	-4.06671	nexilin
Shisa2	-0.420789	4.08507	-2.3232	0.0493533	0.467277	-4.06738	shisa family member 2
Tm6sf2	-0.428413	3.82446	-2.32433	0.0492672	0.467277	-4.06573	transmembrane 6 superfamily member 2
Tmem237	0.208177	7.44587	2.32296	0.0493721	0.467277	-4.06774	transmembrane protein 237
Ifit1	0.631842	3.89193	2.32236	0.0494175	0.46736	-4.06861	interferon-induced protein with tetratricopeptide repeats 1
Abi1	0.319316	7.95608	2.32173	0.049466	0.467472	-4.06953	abl-interactor 1
2900009J06Rik	-0.356834	4.38046	-2.32024	0.0495798	0.467756	-4.07171	RIKEN cDNA 2900009J06 gene
Gabra3	-0.204647	7.03545	-2.3206	0.0495526	0.467756	-4.07119	gamma-aminobutyric acid (GABA) A receptor, subunit alpha 3
Ifitm3	0.428309	7.34149	2.31972	0.0496197	0.467756	-4.07247	interferon induced transmembrane protein 3
Tbc1d22b	-0.247215	5.44254	-2.31942	0.0496427	0.467756	-4.07291	TBC1 domain family, member 22B
Wrb	-0.254371	6.50934	-2.31871	0.0496977	0.467929	-4.07395	tryptophan rich basic protein
Lbhd1	-0.364062	5.08759	-2.31665	0.0498561	0.468406	-4.07696	LBH domain containing 1
Pgam2	-0.448975	5.91044	-2.31669	0.049853	0.468406	-4.0769	phosphoglycerate mutase 2
Rbm15b	-0.219679	6.62318	-2.31614	0.0498953	0.468406	-4.0777	RNA binding motif protein 15B
Zfp524	-0.263151	4.67612	-2.3162	0.0498911	0.468406	-4.07762	zinc finger protein 524
6430411K18Rik	-0.563748	5.83571	-2.31153	0.0502524	0.469292	-4.08444	RIKEN cDNA 6430411K18 gen
Clasp2	0.236026	8.03461	2.31215	0.050204	0.469292	-4.08353	CLIP associating protein 2
Coro1c	0.213118	6.18151	2.3139	0.0500688	0.469292	-4.08098	coronin, actin binding protein 1C
Cxcl16	0.272573	4.69233	2.31119	0.050279	0.469292	-4.08494	chemokine (C-X-C motif) ligand 16
Ikzf2	0.45633	5.38113	2.31427	0.0500403	0.469292	-4.08044	IKAROS family zinc finger 2
LOC105245355	-0.454883	3.81004	-2.31152	0.0502535	0.469292	-4.08446	uncharacterized LOC105245355
Sertad4	-0.437986	6.68649	-2.31156	0.0502503	0.469292	-4.0844	SERTA domain containing 4
Snrpg	-0.176298	8.70383	-2.31113	0.0502839	0.469292	-4.08503	small nuclear ribonucleoprotein polypeptide G
Akr1b10	0.334039	5.32681	2.3096	0.0504024	0.470054	-4.08726	aldo-keto reductase family 1, member B10 (aldose reductase)
Daam1	0.341769	7.26597	2.3083	0.0505041	0.470315	-4.08916	dishevelled associated activator of morphogenesis 1
Zfp236	-0.182621	6.69525	-2.30876	0.0504683	0.470315	-4.08849	zinc finger protein 236
Smad4	-0.184693	8.58601	-2.30698	0.0506072	0.470931	-4.09109	SMAD family member 4
Acp6	-0.216463	5.94846	-2.30453	0.0508	0.471072	-4.09468	acid phosphatase 6, lysophosphatidic
Islr2	-0.558562	6.31788	-2.30514	0.0507517	0.471072	-4.09378	immunoglobulin superfamily containing leucine-rich repeat 2
Lum	1.10429	4.52719	2.30457	0.0507967	0.471072	-4.09462	lumican
Phactr1	-0.387267	7.39535	-2.30508	0.0507565	0.471072	-4.09387	phosphatase and actin regulator 1
Speg	-0.39043	6.91029	-2.30444	0.050807	0.471072	-4.09481	SPEG complex locus
Paqr5	0.426869	3.63315	2.30314	0.050909	0.471676	-4.0967	progestin and adipoQ receptor family member V
Ldoc1l	-0.235745	7.70608	-2.30168	0.0510242	0.4724	-4.09884	leucine zipper, down-regulated in cancer 1-like
Trappc5	-0.191664	6.59915	-2.30044	0.0511221	0.472962	-4.10064	trafficking protein particle complex 5
Acsf2	-0.285029	4.45325	-2.29909	0.0512293	0.473612	-4.10262	acyl-CoA synthetase family member 2
6430573F11Rik	-0.448988	5.16651	-2.29695	0.0513987	0.474364	-4.10574	RIKEN cDNA 6430573F11 gene
Csrp1	0.412672	8.97812	2.29603	0.0514723	0.474364	-4.10709	cysteine and glycine-rich protein 1
Fam135b	-0.359865	4.23757	-2.29572	0.0514966	0.474364	-4.10754	family with sequence similarity 135, member B
Hsph1	-0.227101	10.2368	-2.29732	0.0513697	0.474364	-4.10521	heat shock 105kDa/110kDa protein 1
Mpeg1	0.304457	6.96566	2.29637	0.0514453	0.474364	-4.10659	macrophage expressed gene 1
Aqp11	0.246186	5.22263	2.29483	0.0515677	0.474443	-4.10884	aquaporin 11
Ube2v1	-0.203604	9.08639	-2.29468	0.0515796	0.474443	-4.10906	ubiquitin-conjugating enzyme E2 variant 1
Acyp1	0.31545	6.77672	2.29356	0.0516688	0.47458	-4.11069	acylphosphatase 1, erythrocyte (common) type
Slc39a6	0.27167	7.60094	2.29358	0.0516672	0.47458	-4.11066	solute carrier family 39 (metal ion transporter), member 6
Armcx5	0.287856	5.57622	2.29078	0.0518922	0.475263	-4.11476	armadillo repeat containing, X-linked 5
Ddx11	-0.303241	3.88928	-2.29124	0.0518546	0.475263	-4.11407	DEAD/H (Asp-Glu-Ala-Asp/His) box helicase 11
Dffb	0.27555	4.40117	2.29078	0.0518915	0.475263	-4.11474	DNA fragmentation factor, beta subunit
Sgpp1	0.331044	6.24032	2.2918	0.0518101	0.475263	-4.11326	sphingosine-1-phosphate phosphatase 1
Cdk5r1	-0.322744	8.18583	-2.28958	0.0519883	0.475801	-4.1165	cyclin-dependent kinase 5, regulatory subunit 1 (p35)
Dapk1	-0.261257	7.35614	-2.28611	0.0522685	0.475866	-4.12157	death associated protein kinase 1
Fam213a	0.260448	8.34379	2.28651	0.0522357	0.475866	-4.12098	family with sequence similarity 213, member A
Hip1	-0.300766	6.36012	-2.28512	0.0523481	0.475866	-4.12301	huntingtin interacting protein 1
Pde2a	-0.360275	8.57954	-2.2862	0.0522612	0.475866	-4.12144	phosphodiesterase 2A, cGMP-stimulated
Rufy2	0.203677	5.82767	2.28635	0.0522489	0.475866	-4.12122	RUN and FYVE domain-containing 2
Srebf2	-0.369649	6.9265	-2.28822	0.0520978	0.475866	-4.11849	sterol regulatory element binding factor 2
Srrm3	-0.267713	6.366	-2.28487	0.0523683	0.475866	-4.12337	serine/arginine repetitive matrix 3
Tcerg1	0.248393	7.76595	2.28656	0.0522313	0.475866	-4.1209	transcription elongation regulator 1 (CA150)
Txnrd3	0.357486	4.65548	2.28506	0.0523532	0.475866	-4.1231	thioredoxin reductase 3
Urb2	-0.269881	5.54378	-2.2869	0.0522045	0.475866	-4.12042	URB2 ribosome biogenesis 2 homolog (S. cerevisiae)
Oxsm	0.364551	4.64264	2.28224	0.0525815	0.477123	-4.1272	3-oxoacyl-ACP synthase, mitochondrial
Rnf150	-0.261302	8.06576	-2.28259	0.0525531	0.477123	-4.12669	ring finger protein 150
Tsta3	-0.232143	7.0702	-2.28177	0.0526199	0.477132	-4.12789	tissue specific transplantation antigen P35B
Slc4a8	0.263035	5.3921	2.28079	0.0526997	0.477516	-4.12932	solute carrier family 4 (anion exchanger), member 8
Psmf1	0.20623	5.63551	2.27966	0.052792	0.478013	-4.13097	proteasome (prosome, macropain) inhibitor subunit 1
Hexim1	-0.193252	6.92724	-2.27902	0.0528444	0.478148	-4.1319	hexamethylene bis-acetamide inducible 1
Fn1	0.662511	5.72153	2.27826	0.0529065	0.478371	-4.13301	fibronectin 1
Crim1	0.412407	7.01138	2.27744	0.0529737	0.478639	-4.13421	cysteine rich transmembrane BMP regulator 1 (chordin like)
Rgs5	0.318911	7.8696	2.27598	0.0530936	0.479383	-4.13634	regulator of G-protein signaling 5
Tsnax	-0.24191	9.57884	-2.27541	0.0531404	0.479466	-4.13717	translin-associated factor X
Aldh6a1	0.269006	8.32523	2.27441	0.0532231	0.479589	-4.13864	aldehyde dehydrogenase family 6, subfamily A1
Shank3	-0.283927	7.21303	-2.27433	0.0532292	0.479589	-4.13874	SH3/ankyrin domain gene 3
Slc25a18	0.231414	7.28472	2.27342	0.0533043	0.479927	-4.14007	solute carrier family 25 (mitochondrial carrier), member 18
4931428F04Rik	-0.300612	5.37133	-2.27284	0.0533521	0.480019	-4.14092	RIKEN cDNA 4931428F04 gene
Acad11	0.203502	7.33903	2.27066	0.0535325	0.480625	-4.1441	acyl-Coenzyme A dehydrogenase family, member 11
Hps4	-0.344329	7.59286	-2.27095	0.053508	0.480625	-4.14367	Hermansky-Pudlak syndrome 4 homolog (human)
Prrt4	-0.357563	4.67558	-2.27081	0.0535196	0.480625	-4.14387	proline-rich transmembrane protein 4
Ssbp4	-0.292265	7.47715	-2.27005	0.0535827	0.480737	-4.14498	single stranded DNA binding protein 4
Med4	-0.255644	7.03925	-2.26958	0.0536215	0.480747	-4.14566	mediator complex subunit 4
Zfp185	0.760507	3.95067	2.26752	0.0537927	0.481943	-4.14867	zinc finger protein 185
Atp1a2	0.261214	10.2404	2.26389	0.0540963	0.481956	-4.15397	ATPase, Na+/K+ transporting, alpha 2 polypeptide
Chd1l	-0.19534	6.64802	-2.26666	0.0538644	0.481956	-4.14992	chromodomain helicase DNA binding protein 1-like
Me3	-0.43298	6.78027	-2.26431	0.054061	0.481956	-4.15335	malic enzyme 3, NADP(+)-dependent, mitochondrial
Micall1	0.259361	7.71966	2.26551	0.0539602	0.481956	-4.15159	microtubule associated monooxygenase, calponin and LIM domain containing -like 1
Nfatc3	0.302782	4.97839	2.26406	0.0540817	0.481956	-4.15371	nuclear factor of activated T cells, cytoplasmic, calcineurin dependent 3
Stk32c	-0.40483	6.34334	-2.26466	0.0540312	0.481956	-4.15283	serine/threonine kinase 32C
Zbtb16	0.579259	6.6531	2.26611	0.0539104	0.481956	-4.15072	zinc finger and BTB domain containing 16
Zfp503	-0.607004	6.02063	-2.26473	0.0540258	0.481956	-4.15274	zinc finger protein 503
Nek7	0.244842	6.40079	2.26293	0.0541764	0.482333	-4.15536	NIMA (never in mitosis gene a)-related expressed kinase 7
Rbm15	-0.345588	5.89027	-2.26154	0.0542932	0.483035	-4.15739	RNA binding motif protein 15
6720418B01Rik	0.616868	4.06873	2.2603	0.0543969	0.483284	-4.15918	RIKEN cDNA 6720418B01 gene
Bsg	0.198805	10.3685	2.26041	0.0543878	0.483284	-4.15903	basigin
Cmtm5	0.400615	8.45646	2.25785	0.0546035	0.483971	-4.16275	CKLF-like MARVEL transmembrane domain containing 5
Dcdc2a	0.589513	4.35214	2.25766	0.05462	0.483971	-4.16304	doublecortin domain containing 2a
Dclre1a	0.274608	5.92668	2.25621	0.0547423	0.483971	-4.16514	DNA cross-link repair 1A, PSO2 homolog (S. cerevisiae)
Gss	0.329394	5.79138	2.25579	0.0547777	0.483971	-4.16575	glutathione synthetase
Lcmt1	-0.207192	8.7076	-2.25751	0.0546324	0.483971	-4.16325	leucine carboxyl methyltransferase 1
Plk5	-0.445052	6.02669	-2.2563	0.0547351	0.483971	-4.16502	polo-like kinase 5
Sh3rf3	-0.50791	6.38589	-2.25603	0.0547579	0.483971	-4.16541	SH3 domain containing ring finger 3
Tnfrsf4	-0.563342	4.77984	-2.25838	0.0545587	0.483971	-4.16198	tumor necrosis factor receptor superfamily, member 4
Vsnl1	0.23385	10.5694	2.25493	0.0548508	0.484281	-4.16701	visinin-like 1
Klf11	0.319802	6.11576	2.25272	0.0550385	0.485602	-4.17022	Kruppel-like factor 11
Ddost	-0.208141	9.32121	-2.25079	0.0552032	0.486719	-4.17303	dolichyl-di-phosphooligosaccharide-protein glycotransferase
Lsm14b	-0.205023	8.99571	-2.24963	0.0553021	0.487255	-4.17472	LSM14 homolog B (SCD6, S. cerevisiae)
Mapkbp1	-0.341683	7.46021	-2.2476	0.0554768	0.488119	-4.17768	mitogen-activated protein kinase binding protein 1
Zc3h6	0.358859	6.38307	2.24776	0.0554627	0.488119	-4.17745	zinc finger CCCH type containing 6
Irf2bpl	-0.246322	7.73518	-2.24694	0.0555328	0.488275	-4.17863	interferon regulatory factor 2 binding protein-like
2410131K14Rik	-0.239469	5.3668	-2.24297	0.0558752	0.488343	-4.18441	RIKEN cDNA 2410131K14 gene
Acads	-0.464431	4.34212	-2.24226	0.0559364	0.488343	-4.18544	acyl-Coenzyme A dehydrogenase, short chain
Bhlhb9	-0.226384	9.09776	-2.24328	0.0558482	0.488343	-4.18396	basic helix-loop-helix domain containing, class B9
Cptp	0.225358	6.66936	2.2441	0.0557774	0.488343	-4.18277	ceramide-1-phosphate transfer protein
Dzip1	0.26469	7.74183	2.24197	0.0559615	0.488343	-4.18587	DAZ interacting protein 1
Mbp	0.223101	10.5989	2.24254	0.055912	0.488343	-4.18503	myelin basic protein
Neto2	-0.37331	6.56903	-2.24429	0.0557609	0.488343	-4.18249	neuropilin (NRP) and tolloid (TLL)-like 2
Otx1	0.550925	3.72729	2.2464	0.0555799	0.488343	-4.17943	orthodenticle homolog 1
Syde1	0.192447	4.92102	2.24529	0.0556752	0.488343	-4.18104	synapse defective 1, Rho GTPase, homolog 1 (C. elegans)
Zbtb18	0.390723	10.7659	2.24314	0.0558603	0.488343	-4.18416	zinc finger and BTB domain containing 18
Znrf2	0.319371	5.62366	2.24403	0.0557832	0.488343	-4.18287	zinc and ring finger 2
Cald1	0.424767	6.80694	2.24126	0.0560235	0.488406	-4.18691	caldesmon 1
Dctpp1	-0.311433	6.73918	-2.241	0.0560454	0.488406	-4.18727	dCTP pyrophosphatase 1
Zfp248	-0.33856	5.16725	-2.24053	0.0560866	0.488432	-4.18797	zinc finger protein 248
AU040320	-0.217262	6.45501	-2.23416	0.0566418	0.488821	-4.19722	expressed sequence AU040320
Bambi	0.543316	5.07213	2.23255	0.0567826	0.488821	-4.19956	BMP and activin membrane-bound inhibitor
Cops7b	-0.193558	6.10629	-2.23305	0.0567387	0.488821	-4.19883	COP9 (constitutive photomorphogenic) homolog, subunit 7b (Arabidopsis thaliana)
Dock3	-0.285648	9.09068	-2.23446	0.056615	0.488821	-4.19678	dedicator of cyto-kinesis 3
Galns	0.328561	5.47751	2.2363	0.0564548	0.488821	-4.19412	galactosamine (N-acetyl)-6-sulfate sulfatase
Ints9	-0.32052	6.56751	-2.23675	0.0564156	0.488821	-4.19346	integrator complex subunit 9
Kctd21	0.187117	6.51704	2.23728	0.0563692	0.488821	-4.19269	potassium channel tetramerisation domain containing 21
L3hypdh	0.366564	3.73444	2.23276	0.0567647	0.488821	-4.19926	L-3-hydroxyproline dehydratase (trans-)
Ldha	-0.206937	10.3643	-2.2352	0.0565506	0.488821	-4.19571	lactate dehydrogenase A
Lhx2	0.317836	8.24997	2.23754	0.0563465	0.488821	-4.19231	LIM homeobox protein 2
Mycn	-0.45403	5.77401	-2.23879	0.0562375	0.488821	-4.19049	v-myc myelocytomatosis viral related oncogene, neuroblastoma derived (avian)
Padi2	0.442732	6.27013	2.23805	0.056302	0.488821	-4.19157	peptidyl arginine deiminase, type II
Rbm11	0.456518	4.24834	2.23886	0.0562319	0.488821	-4.1904	RNA binding motif protein 11
Rin2	0.30657	6.69311	2.23307	0.0567376	0.488821	-4.19881	Ras and Rab interactor 2
Sst	-0.257146	9.96734	-2.23416	0.0566419	0.488821	-4.19723	somatostatin
Tmem39b	-0.423895	6.25487	-2.23281	0.0567605	0.488821	-4.19919	transmembrane protein 39b
Tpm1	-0.272008	7.23962	-2.2345	0.0566121	0.488821	-4.19673	tropomyosin 1, alpha
Ccnd1	-0.259695	7.45575	-2.2279	0.0571924	0.489115	-4.20631	cyclin D1
Ccz1	0.20802	8.14103	2.22898	0.057097	0.489115	-4.20475	CCZ1 vacuolar protein trafficking and biogenesis associated
Gipc2	-0.207855	4.2474	-2.22717	0.0572577	0.489115	-4.20739	GIPC PDZ domain containing family, member 2
Grb14	0.339598	8.02373	2.22839	0.0571491	0.489115	-4.2056	growth factor receptor bound protein 14
Mfap2	0.186842	4.72467	2.22937	0.0570628	0.489115	-4.20418	microfibrillar-associated protein 2
Mkks	-0.249214	6.97632	-2.22695	0.0572768	0.489115	-4.2077	McKusick-Kaufman syndrome
Rbck1	-0.283376	7.93385	-2.22909	0.057088	0.489115	-4.2046	RanBP-type and C3HC4-type zinc finger containing 1
Shmt1	0.392792	4.3288	2.22728	0.0572474	0.489115	-4.20722	serine hydroxymethyltransferase 1 (soluble)
Tacc1	-0.405053	7.94163	-2.23162	0.0568645	0.489115	-4.20091	transforming, acidic coiled-coil containing protein 1
Taf4a	-0.223033	6.0448	-2.22852	0.0571382	0.489115	-4.20542	TAF4A RNA polymerase II, TATA box binding protein (TBP)-associated factor
Tyrobp	0.194053	7.7216	2.23103	0.0569164	0.489115	-4.20177	TYRO protein tyrosine kinase binding protein
Zfyve28	-0.329342	7.24706	-2.22847	0.057142	0.489115	-4.20549	zinc finger, FYVE domain containing 28
B930041F14Rik	0.203797	7.02578	2.22566	0.0573911	0.489763	-4.20957	RIKEN cDNA B930041F14 gene
Dhx40	-0.244262	7.32585	-2.22475	0.0574719	0.489797	-4.21089	DEAH (Asp-Glu-Ala-His) box polypeptide 40
Sipa1l2	0.25	7.58236	2.22486	0.0574626	0.489797	-4.21074	signal-induced proliferation-associated 1 like 2
A130010J15Rik	0.390754	4.16449	2.22216	0.0577028	0.489939	-4.21466	RIKEN cDNA A130010J15 gene
D2hgdh	0.197426	6.3577	2.22248	0.0576745	0.489939	-4.2142	D-2-hydroxyglutarate dehydrogenase
Fam149a	0.210484	5.96304	2.22342	0.0575908	0.489939	-4.21283	family with sequence similarity 149, member A
Mark1	-0.259405	7.57504	-2.22242	0.0576792	0.489939	-4.21427	MAP/microtubule affinity regulating kinase 1
Smarcd3	-0.391719	8.58325	-2.22413	0.0575274	0.489939	-4.2118	SWI/SNF related, matrix associated, actin dependent regulator of chromatin, subfamily d, member 3
Stard10	-0.396354	8.27744	-2.22198	0.057719	0.489939	-4.21492	START domain containing 10
Fgd4	0.226978	5.78015	2.22101	0.0578054	0.490021	-4.21633	FYVE, RhoGEF and PH domain containing 4
Msn	0.342529	5.72573	2.22129	0.0577805	0.490021	-4.21592	moesin
Gpr108	0.235698	6.68454	2.21565	0.0582869	0.491728	-4.22411	G protein-coupled receptor 108
Gpr27	-0.249919	6.81134	-2.21684	0.0581794	0.491728	-4.22238	G protein-coupled receptor 27
Hn1l	0.489198	4.09306	2.21587	0.0582664	0.491728	-4.22378	hematological and neurological expressed 1-like
Hspa8	-0.258099	10.0388	-2.21459	0.0583821	0.491728	-4.22565	heat shock protein 8
Nmral1	0.438798	5.20622	2.21699	0.0581657	0.491728	-4.22216	NmrA-like family domain containing 1
Palb2	0.258693	3.9407	2.21453	0.0583873	0.491728	-4.22573	partner and localizer of BRCA2
Racgap1	-0.319516	4.42458	-2.21749	0.0581206	0.491728	-4.22143	Rac GTPase-activating protein 1
Rnaseh2b	0.22867	6.88121	2.21593	0.0582617	0.491728	-4.22371	ribonuclease H2, subunit B
S100a13	0.249415	7.50437	2.21448	0.0583922	0.491728	-4.22581	S100 calcium binding protein A13
Snx1	0.194283	6.90301	2.21608	0.0582479	0.491728	-4.22348	sorting nexin 1
Fam78b	-0.287123	4.23154	-2.21388	0.0584465	0.491832	-4.22668	family with sequence similarity 78, member B
Parp12	0.224633	6.29645	2.21349	0.0584817	0.491832	-4.22724	poly (ADP-ribose) polymerase family, member 12
Arhgap39	0.312654	7.72178	2.21165	0.0586486	0.491889	-4.22992	Rho GTPase activating protein 39
Ccp110	0.274951	9.06808	2.21248	0.0585731	0.491889	-4.22871	centriolar coiled coil protein 110
Fastkd5	-0.304087	6.47997	-2.2126	0.0585618	0.491889	-4.22853	FAST kinase domains 5
Pi4kb	-0.257021	5.68921	-2.21175	0.0586394	0.491889	-4.22977	phosphatidylinositol 4-kinase, catalytic, beta polypeptide
Rsad1	0.197817	7.09633	2.21119	0.0586903	0.491889	-4.23059	radical S-adenosyl methionine domain containing 1
Tsc22d2	0.225882	6.99763	2.21044	0.0587584	0.491889	-4.23167	TSC22 domain family, member 2
Zfp689	-0.209992	4.04112	-2.21055	0.0587483	0.491889	-4.23151	zinc finger protein 689
Pkp2	0.792465	5.69154	2.20932	0.0588595	0.492413	-4.23329	plakophilin 2
Adamts20	0.442153	6.55974	2.20785	0.0589937	0.492842	-4.23542	a disintegrin-like and metallopeptidase (reprolysin type) with thrombospondin type 1 motif, 20
Mxra7	0.272292	5.56628	2.20749	0.0590267	0.492842	-4.23595	matrix-remodelling associated 7
Npy2r	1.19685	6.22071	2.20804	0.0589762	0.492842	-4.23514	neuropeptide Y receptor Y2
Ptpre	0.259267	7.48682	2.20658	0.0591101	0.493216	-4.23727	protein tyrosine phosphatase, receptor type, E
Man2a2	-0.228588	8.96478	-2.20517	0.0592384	0.493298	-4.2393	mannosidase 2, alpha 2
Pom121	-0.195494	7.74156	-2.20588	0.0591739	0.493298	-4.23828	nuclear pore membrane protein 121
S100b	0.301812	9.32658	2.20561	0.0591986	0.493298	-4.23867	S100 protein, beta polypeptide, neural
Stk17b	-0.29794	5.61563	-2.20478	0.0592747	0.493298	-4.23988	serine/threonine kinase 17b (apoptosis-inducing)
Apoa2	0.364507	4.18051	2.20353	0.0593893	0.493402	-4.24169	apolipoprotein A-II
Prr18	0.329223	7.87179	2.20365	0.0593781	0.493402	-4.24151	proline rich 18
Urah	0.378995	3.48725	2.20338	0.0594031	0.493402	-4.24191	urate (5-hydroxyiso-) hydrolase
Adgrf5	0.37716	5.68622	2.1992	0.0597883	0.493733	-4.24797	adhesion G protein-coupled receptor F5
Gm15706	0.380914	5.23837	2.19803	0.0598967	0.493733	-4.24967	predicted gene 15706
Ift81	0.185067	7.29943	2.20084	0.0596363	0.493733	-4.24558	intraflagellar transport 81
Nfe2l3	0.418235	4.55546	2.1997	0.0597423	0.493733	-4.24725	nuclear factor, erythroid derived 2, like 3
Nsg2	-0.205526	8.78668	-2.19786	0.0599126	0.493733	-4.24991	neuron specific gene family member 2
Phlpp2	-0.176782	8.07589	-2.2009	0.0596309	0.493733	-4.2455	PH domain and leucine rich repeat protein phosphatase 2
Rnf103	-0.189049	6.8581	-2.19749	0.0599461	0.493733	-4.25044	ring finger protein 103
Rwdd3	0.467162	3.85775	2.2003	0.0596862	0.493733	-4.24637	RWD domain containing 3
Samm50	-0.223038	7.58956	-2.19861	0.059843	0.493733	-4.24882	sorting and assembly machinery component 50 homolog (S. cerevisiae)
Slc4a2	0.557421	6.1896	2.19846	0.0598571	0.493733	-4.24905	solute carrier family 4 (anion exchanger), member 2
Smg7	-0.208453	7.70533	-2.20054	0.0596643	0.493733	-4.24602	Smg-7 homolog, nonsense mediated mRNA decay factor (C. elegans)
Thap1	-0.255975	6.07212	-2.20144	0.0595817	0.493733	-4.24472	THAP domain containing, apoptosis associated protein 1
Traip	-0.406588	4.89558	-2.20176	0.0595524	0.493733	-4.24426	TRAF-interacting protein
2001-03-01	0.252974	6.17775	2.19694	0.059997	0.493833	-4.25123	membrane-associated ring finger (C3HC4) 1
3100003M19Rik	0.324872	5.14913	2.19072	0.0605775	0.495331	-4.26026	RIKEN cDNA 3100003M19 gene
Ackr1	-0.457726	8.41172	-2.18712	0.0609155	0.495331	-4.26547	atypical chemokine receptor 1 (Duffy blood group)
Atad5	-0.299427	4.48824	-2.18958	0.0606837	0.495331	-4.2619	ATPase family, AAA domain containing 5
Bcl2l13	-0.21663	6.67068	-2.1867	0.0609551	0.495331	-4.26608	BCL2-like 13 (apoptosis facilitator)
Bcl9l	-0.315576	5.70921	-2.19298	0.0603661	0.495331	-4.25698	B cell CLL/lymphoma 9-like
Cachd1	0.645882	6.61904	2.18191	0.0614074	0.495331	-4.273	cache domain containing 1
Ccna2	-0.429523	3.71969	-2.18967	0.0606759	0.495331	-4.26178	cyclin A2
Cggbp1	-0.264979	6.99274	-2.19177	0.060479	0.495331	-4.25873	CGG triplet repeat binding protein 1
Dazap2	0.187043	9.66129	2.19089	0.0605613	0.495331	-4.26001	DAZ associated protein 2
Dusp6	-0.515821	8.84568	-2.18411	0.0611997	0.495331	-4.26983	dual specificity phosphatase 6
Ggnbp2os	0.230683	6.17988	2.18586	0.0610336	0.495331	-4.26728	gametogenetin binding protein 2, opposite strand
Glce	-0.249398	7.5419	-2.18274	0.0613287	0.495331	-4.2718	glucuronyl C5-epimerase
Gm12992	-0.63652	4.15407	-2.19082	0.0605681	0.495331	-4.26011	predicted gene 12992
Gm41441	-0.361034	5.36784	-2.18974	0.060669	0.495331	-4.26167	predicted gene, 41441
Gpr135	0.185954	7.23254	2.1855	0.0610681	0.495331	-4.26781	G protein-coupled receptor 135
Gpr37l1	0.238266	9.6478	2.18177	0.0614213	0.495331	-4.27321	G protein-coupled receptor 37-like 1
Kdm5b	-0.374398	5.76107	-2.18894	0.0607445	0.495331	-4.26283	lysine (K)-specific demethylase 5B
Kdm6b	-0.334044	6.75673	-2.18786	0.0608453	0.495331	-4.26439	KDM1 lysine (K)-specific demethylase 6B
Lats2	0.536279	5.17711	2.18424	0.0611871	0.495331	-4.26963	large tumor suppressor 2
LOC102632463	0.848449	4.79251	2.18392	0.0612171	0.495331	-4.27009	uncharacterized LOC102632463
Med1	-0.217546	6.86	-2.18725	0.0609028	0.495331	-4.26527	mediator complex subunit 1
Mmp17	-0.417313	8.63101	-2.1854	0.061077	0.495331	-4.26795	matrix metallopeptidase 17
Nampt	0.245402	6.74091	2.18797	0.0608354	0.495331	-4.26424	nicotinamide phosphoribosyltransferase
Nt5dc3	0.311499	9.00906	2.18355	0.0612528	0.495331	-4.27064	5'-nucleotidase domain containing 3
Ormdl3	-0.228475	6.92005	-2.19055	0.0605932	0.495331	-4.2605	ORM1-like 3 (S. cerevisiae)
Oxt	-1.88449	5.2955	-2.19342	0.0603253	0.495331	-4.25635	oxytocin
Pcolce2	0.55633	6.36132	2.19051	0.0605971	0.495331	-4.26056	procollagen C-endopeptidase enhancer 2
Rrp1b	-0.349217	5.65128	-2.18955	0.0606867	0.495331	-4.26194	ribosomal RNA processing 1 homolog B (S. cerevisiae)
Samd9l	-0.332081	5.76165	-2.18313	0.0612925	0.495331	-4.27125	sterile alpha motif domain containing 9-like
Sftpc	-0.295004	4.00017	-2.18408	0.0612026	0.495331	-4.26987	surfactant associated protein C
Smc5	0.19178	6.55053	2.18584	0.0610355	0.495331	-4.26731	structural maintenance of chromosomes 5
Tbc1d31	-0.379104	5.05738	-2.18201	0.0613986	0.495331	-4.27286	TBC1 domain family, member 31
Ier2	-0.286573	6.25583	-2.17985	0.0616037	0.495561	-4.27599	immediate early response 2
Sdccag8	-0.322855	4.89243	-2.18014	0.061576	0.495561	-4.27557	serologically defined colon cancer antigen 8
Slx4ip	-0.230218	5.28026	-2.18084	0.0615092	0.495561	-4.27455	SLX4 interacting protein
Tbc1d5	0.268493	6.07479	2.17983	0.0616053	0.495561	-4.27601	TBC1 domain family, member 5
Il10rb	0.287573	6.33929	2.17831	0.0617505	0.496104	-4.27821	interleukin 10 receptor, beta
Irs2	-0.35053	7.42198	-2.17844	0.0617379	0.496104	-4.27802	insulin receptor substrate 2
Npas2	-0.433389	6.33626	-2.17768	0.0618108	0.496276	-4.27913	neuronal PAS domain protein 2
Lss	0.211716	6.567	2.17599	0.0619721	0.497258	-4.28157	lanosterol synthase
Acrbp	-0.227163	4.26788	-2.17437	0.0621278	0.497427	-4.28391	proacrosin binding protein
Ppie	-0.291025	5.64364	-2.17415	0.0621491	0.497427	-4.28424	peptidylprolyl isomerase E (cyclophilin E)
Zbtb34	-0.260574	6.08065	-2.17443	0.0621222	0.497427	-4.28383	zinc finger and BTB domain containing 34
Zfp958	0.237864	5.56274	2.17518	0.0620499	0.497427	-4.28274	zinc finger protein 958
Pacs2	0.272564	6.38638	2.17303	0.0622561	0.497658	-4.28584	phosphofurin acidic cluster sorting protein 2
Zfp322a	0.234846	7.01124	2.17341	0.0622203	0.497658	-4.28531	zinc finger protein 322A
Hacd4	0.437149	3.86821	2.17245	0.0623123	0.497796	-4.28669	3-hydroxyacyl-CoA dehydratase 4
Apool	0.505646	4.71771	2.17174	0.0623805	0.498029	-4.28771	apolipoprotein O-like
Mtf1	-0.235367	5.6797	-2.17084	0.0624674	0.498411	-4.28901	metal response element binding transcription factor 1
Glb1l	-0.381242	4.23525	-2.16998	0.0625506	0.498763	-4.29026	galactosidase, beta 1-like
Aarsd1	-0.233083	7.6174	-2.16857	0.0626867	0.498912	-4.29229	alanyl-tRNA synthetase domain containing 1
AW209491	-0.179469	8.11039	-2.16872	0.0626724	0.498912	-4.29208	expressed sequence AW209491
Xpr1	-0.201438	6.21212	-2.16935	0.0626114	0.498912	-4.29117	xenotropic and polytropic retrovirus receptor 1
Alas1	0.197707	6.6021	2.15605	0.0639111	0.499066	-4.31037	aminolevulinic acid synthase 1
Atpaf2	0.167562	6.01893	2.1598	0.0635424	0.499066	-4.30497	ATP synthase mitochondrial F1 complex assembly factor 2
Cish	-0.465611	5.61249	-2.16058	0.0634662	0.499066	-4.30384	cytokine inducible SH2-containing protein
Cmtm8	0.428512	4.23066	2.1568	0.0638373	0.499066	-4.30929	CKLF-like MARVEL transmembrane domain containing 8
Commd10	-0.184344	6.41748	-2.15554	0.0639621	0.499066	-4.31112	COMM domain containing 10
Cpne6	0.513069	9.83008	2.16598	0.0629382	0.499066	-4.29604	copine VI
Ctxn1	-0.372513	8.99512	-2.15551	0.0639646	0.499066	-4.31115	cortexin 1
Dnmt3a	-0.222442	7.21699	-2.15615	0.0639013	0.499066	-4.31023	DNA methyltransferase 3A
Ermp1	0.370044	5.87745	2.16111	0.0634137	0.499066	-4.30307	endoplasmic reticulum metallopeptidase 1
Fcho1	-0.380556	6.25027	-2.16066	0.0634579	0.499066	-4.30372	FCH domain only 1
Gstm7	0.40122	6.95518	2.16276	0.0632519	0.499066	-4.30068	glutathione S-transferase, mu 7
Hint3	0.209418	6.4462	2.15869	0.0636512	0.499066	-4.30656	histidine triad nucleotide binding protein 3
Kdm2a	-0.276762	5.52709	-2.16364	0.0631667	0.499066	-4.29942	lysine (K)-specific demethylase 2A
Kdm4c	0.259341	7.25496	2.16477	0.063056	0.499066	-4.29778	lysine (K)-specific demethylase 4C
Lgals1	0.302681	7.53018	2.16067	0.0634573	0.499066	-4.30371	lectin, galactose binding, soluble 1
Macrod2	-0.219006	4.53185	-2.15684	0.0638332	0.499066	-4.30923	MACRO domain containing 2
Mak16	-0.172793	7.75154	-2.16076	0.063448	0.499066	-4.30358	MAK16 homolog (S. cerevisiae)
Mcm6	0.460088	4.91204	2.1674	0.0628009	0.499066	-4.29399	minichromosome maintenance deficient 6 (MIS5 homolog, S. pombe) (S. cerevisiae)
Mob1b	0.222837	6.80296	2.16767	0.0627742	0.499066	-4.29359	MOB kinase activator 1B
Mpzl1	0.203959	6.58095	2.15519	0.0639969	0.499066	-4.31162	myelin protein zero-like 1
Prex1	-0.345477	8.11001	-2.15691	0.0638267	0.499066	-4.30914	phosphatidylinositol-3,4,5-trisphosphate-dependent Rac exchange factor 1
Rae1	0.177749	6.02575	2.15972	0.06355	0.499066	-4.30508	RAE1 RNA export 1 homolog (S. pombe)
Ralgps1	0.22764	6.75289	2.1607	0.0634538	0.499066	-4.30366	Ral GEF with PH domain and SH3 binding motif 1
Rprml	-0.660149	7.5011	-2.15608	0.0639083	0.499066	-4.31033	reprimo-like
Setd6	-0.301933	6.7147	-2.15613	0.0639034	0.499066	-4.31026	SET domain containing 6
Sik1	-0.479352	4.38732	-2.16209	0.0633181	0.499066	-4.30166	salt inducible kinase 1
Taf15	0.210966	5.93398	2.16114	0.0634109	0.499066	-4.30303	TAF15 RNA polymerase II, TATA box binding protein (TBP)-associated factor
Taf1d	0.199367	4.95888	2.1641	0.0631213	0.499066	-4.29875	TATA box binding protein (Tbp)-associated factor, RNA polymerase I, D
Tap2	0.374252	4.42772	2.16258	0.0632702	0.499066	-4.30095	transporter 2, ATP-binding cassette, sub-family B (MDR/TAP)
Tlcd1	0.207632	5.50087	2.15806	0.0637129	0.499066	-4.30747	TLC domain containing 1
Top1	-0.183139	8.06209	-2.16169	0.0633568	0.499066	-4.30223	topoisomerase (DNA) I
Wdr11	0.173381	8.45677	2.15582	0.0639342	0.499066	-4.31071	WD repeat domain 11
Zfp94	-0.360787	4.98803	-2.15675	0.0638426	0.499066	-4.30937	zinc finger protein 94
1810058I24Rik	0.254001	7.27244	2.15324	0.06419	0.499158	-4.31444	RIKEN cDNA 1810058I24 gene
Adcy3	-0.19193	6.94938	-2.1522	0.0642933	0.499158	-4.31594	adenylate cyclase 3
Afap1l2	0.321912	5.16873	2.1486	0.064651	0.499158	-4.32112	actin filament associated protein 1-like 2
Coro7	-0.286794	7.01851	-2.15091	0.0644211	0.499158	-4.3178	coronin 7
Dnajb1	-0.247519	8.08378	-2.14838	0.0646738	0.499158	-4.32145	DnaJ (Hsp40) homolog, subfamily B, member 1
Fads6	0.41645	6.10967	2.14909	0.0646028	0.499158	-4.32043	fatty acid desaturase domain family, member 6
Fgfr1	0.393568	5.8003	2.14928	0.0645832	0.499158	-4.32014	fibroblast growth factor receptor 1
Hfe	0.555289	4.59743	2.15352	0.0641619	0.499158	-4.31403	hemochromatosis
Nipsnap3b	0.257551	7.36251	2.15278	0.0642352	0.499158	-4.3151	nipsnap homolog 3B (C. elegans)
Panx2	0.390606	6.684	2.15006	0.0645054	0.499158	-4.31902	pannexin 2
Rab5a	0.208377	10.0179	2.15242	0.0642705	0.499158	-4.31561	RAB5A, member RAS oncogene family
Ranbp3	-0.220096	6.44823	-2.15379	0.0641353	0.499158	-4.31364	RAN binding protein 3
Rbms1	-0.255307	7.52372	-2.14986	0.0645256	0.499158	-4.31931	RNA binding motif, single stranded interacting protein 1
Slc19a2	0.32449	6.07416	2.15021	0.0644904	0.499158	-4.3188	solute carrier family 19 (thiamine transporter), member 2
Sstr2	-0.568381	6.156	-2.15424	0.0640909	0.499158	-4.313	somatostatin receptor 2
Tgfbr2	0.306307	7.20715	2.14975	0.0645362	0.499158	-4.31946	transforming growth factor, beta receptor II
Uimc1	0.220201	7.76306	2.14952	0.0645593	0.499158	-4.3198	ubiquitin interaction motif containing 1
Gpr17	-0.38941	6.84261	-2.14735	0.064776	0.499645	-4.32292	G protein-coupled receptor 17
Agl	0.289252	5.45268	2.14468	0.0650438	0.499795	-4.32678	amylo-1,6-glucosidase, 4-alpha-glucanotransferase
Ankrd23	-0.368145	4.24148	-2.14447	0.0650649	0.499795	-4.32708	ankyrin repeat domain 23
Cpq	0.548069	6.66865	2.14499	0.0650128	0.499795	-4.32633	carboxypeptidase Q
Fam124a	-0.268466	6.90999	-2.14514	0.0649974	0.499795	-4.32611	family with sequence similarity 124, member A
Gm12371	-0.29782	4.91978	-2.14578	0.0649336	0.499795	-4.32519	predicted gene 12371
Mal	0.307731	10.2756	2.14492	0.0650195	0.499795	-4.32643	myelin and lymphocyte protein, T cell differentiation protein
Rspo2	0.384882	7.16913	2.14443	0.0650697	0.499795	-4.32715	R-spondin 2
Npat	0.219761	5.75258	2.14296	0.0652169	0.500624	-4.32926	nuclear protein in the AT region
Zfp354a	-0.287671	4.92089	-2.14199	0.065315	0.501076	-4.33066	zinc finger protein 354A
Fbrs	-0.218703	4.99543	-2.13982	0.0655338	0.501783	-4.33378	fibrosin
Ramp1	-0.191877	7.15874	-2.13959	0.0655577	0.501783	-4.33412	receptor (calcitonin) activity modifying protein 1
Sh3bgrl2	0.425666	5.71402	2.13952	0.0655645	0.501783	-4.33422	SH3 domain binding glutamic acid-rich protein like 2
Tril	0.355151	7.0792	2.13958	0.0655584	0.501783	-4.33413	TLR4 interactor with leucine-rich repeats
Dram1	-0.678917	4.35025	-2.139	0.0656173	0.501886	-4.33497	DNA-damage regulated autophagy modulator 1
Efhd1	0.43214	7.50083	2.13705	0.0658151	0.502796	-4.33778	EF hand domain containing 1
Shcbp1l	-0.329261	5.7823	-2.13733	0.0657866	0.502796	-4.33737	Shc SH2-domain binding protein 1-like
Mrpl54	-0.299299	6.33943	-2.13637	0.0658841	0.503021	-4.33875	mitochondrial ribosomal protein L54
Ccdc107	-0.230382	7.51504	-2.13591	0.065931	0.503078	-4.33942	coiled-coil domain containing 107
D3Ertd258e	0.320046	5.17077	2.1335	0.0661768	0.504632	-4.34289	DNA segment, Chr 3, ERATO Doi 258, expressed
Gbp2	0.406008	4.49198	2.1329	0.0662387	0.504632	-4.34376	guanylate binding protein 2
Tyro3	-0.521789	7.98814	-2.13275	0.0662532	0.504632	-4.34396	TYRO3 protein tyrosine kinase 3
Nfkb1	0.283371	6.48906	2.13224	0.0663056	0.50473	-4.3447	nuclear factor of kappa light polypeptide gene enhancer in B cells 1, p105
Nr3c2	0.523123	8.17897	2.13172	0.0663586	0.504832	-4.34545	nuclear receptor subfamily 3, group C, member 2
Kndc1	0.318036	6.43216	2.1311	0.0664228	0.505019	-4.34635	kinase non-catalytic C-lobe domain (KIND) containing 1
Galnt6	0.284764	5.80554	2.12926	0.0666112	0.505547	-4.34899	UDP-N-acetyl-alpha-D-galactosamine:polypeptide N-acetylgalactosaminyltransferase 6
Gm19313	-0.329801	7.4029	-2.1295	0.0665872	0.505547	-4.34865	predicted gene, 19313
Gm2a	0.292256	7.60906	2.12888	0.0666507	0.505547	-4.34954	GM2 ganglioside activator protein
Zfp943	0.28552	7.3777	2.12999	0.0665371	0.505547	-4.34795	zinc finger prtoein 943
Arsg	0.57595	5.59246	2.12769	0.0667734	0.505876	-4.35125	arylsulfatase G
Zfp711	0.213055	7.28009	2.12784	0.0667576	0.505876	-4.35103	zinc finger protein 711
Kcnc1	0.180574	8.31921	2.12676	0.0668691	0.506301	-4.35259	potassium voltage gated channel, Shaw-related subfamily, member 1
Rilpl2	-0.179008	6.92742	-2.12617	0.0669297	0.506345	-4.35343	Rab interacting lysosomal protein-like 2
Tyw1	-0.241774	4.53478	-2.12594	0.0669544	0.506345	-4.35378	tRNA-yW synthesizing protein 1 homolog (S. cerevisiae)
Pias4	-0.269847	6.45983	-2.12436	0.0671177	0.507248	-4.35605	protein inhibitor of activated STAT 4
St6galnac5	0.329655	8.24825	2.12401	0.0671533	0.507248	-4.35654	ST6 (alpha-N-acetyl-neuraminyl-2,3-beta-galactosyl-1,3)-N-acetylgalactosaminide alpha-2,6-sialyltransferase 5
Cyp2d22	0.23521	5.91311	2.12362	0.0671941	0.507256	-4.35711	cytochrome P450, family 2, subfamily d, polypeptide 22
Glis2	0.182081	4.81054	2.12323	0.0672351	0.507265	-4.35768	GLIS family zinc finger 2
Scn3a	-0.277761	7.68663	-2.12156	0.0674084	0.508272	-4.36007	sodium channel, voltage-gated, type III, alpha
A330009N23Rik	-0.393421	5.46305	-2.12094	0.0674731	0.508387	-4.36097	RIKEN cDNA A330009N23 gene
Aktip	0.224712	6.99478	2.1167	0.0679159	0.508387	-4.36706	thymoma viral proto-oncogene 1 interacting protein
Cecr6	-0.547042	7.05494	-2.11695	0.0678901	0.508387	-4.36671	cat eye syndrome chromosome region, candidate 6
Coq5	-0.188164	6.93225	-2.11507	0.0680865	0.508387	-4.3694	coenzyme Q5 homolog, methyltransferase (yeast)
Elovl7	0.423559	5.30668	2.11679	0.0679068	0.508387	-4.36694	ELOVL family member 7, elongation of long chain fatty acids (yeast)
Epha4	0.561473	8.1333	2.11476	0.06812	0.508387	-4.36985	Eph receptor A4
Fam135a	0.182226	6.62875	2.11913	0.0676613	0.508387	-4.36356	family with sequence similarity 135, member A
Fam69a	0.187153	8.08545	2.11456	0.0681409	0.508387	-4.37014	family with sequence similarity 69, member A
Fdps	0.280743	8.32939	2.11796	0.0677837	0.508387	-4.36525	farnesyl diphosphate synthetase
Folh1	0.668891	4.76312	2.11885	0.0676908	0.508387	-4.36397	folate hydrolase 1
Fpgs	-0.377053	4.82939	-2.11858	0.0677189	0.508387	-4.36436	folylpolyglutamyl synthetase
Gna13	0.195854	6.71474	2.11545	0.0680476	0.508387	-4.36886	guanine nucleotide binding protein, alpha 13
Gpx2	0.261451	3.91169	2.11484	0.0681116	0.508387	-4.36974	glutathione peroxidase 2
Gramd4	-0.212741	7.69503	-2.12061	0.0675072	0.508387	-4.36144	GRAM domain containing 4
Gripap1	-0.202658	8.49138	-2.11901	0.0676737	0.508387	-4.36373	GRIP1 associated protein 1
Homer1	-0.674038	8.39014	-2.11946	0.0676267	0.508387	-4.36309	homer homolog 1 (Drosophila)
Kdm3a	-0.279951	8.48635	-2.11465	0.0681315	0.508387	-4.37001	lysine (K)-specific demethylase 3A
Ttf2	0.404679	4.00951	2.11537	0.0680555	0.508387	-4.36897	transcription termination factor, RNA polymerase II
H2afx	-0.240975	7.45218	-2.114	0.0681998	0.508529	-4.37094	H2A histone family, member X
2510009E07Rik	-0.175061	8.31466	-2.11272	0.0683343	0.508565	-4.37278	RIKEN cDNA 2510009E07 gene
6720475J19Rik	0.320181	5.8034	2.1098	0.0686431	0.508565	-4.37698	RIKEN cDNA 6720475J19 gene
Atp13a4	0.528765	6.03885	2.11205	0.0684049	0.508565	-4.37374	ATPase type 13A4
Bcor	-0.342919	5.11398	-2.11095	0.0685215	0.508565	-4.37532	BCL6 interacting corepressor
Cd53	0.281814	6.68417	2.10996	0.0686263	0.508565	-4.37675	CD53 antigen
Gpr68	0.320507	5.50206	2.11054	0.0685652	0.508565	-4.37592	G protein-coupled receptor 68
Lgals8	0.353812	6.33958	2.11164	0.0684485	0.508565	-4.37433	lectin, galactose binding, soluble 8
Nsmce4a	0.164355	7.25829	2.11089	0.0685278	0.508565	-4.37541	non-SMC element 4 homolog A (S. cerevisiae)
Nup93	-0.305998	6.63726	-2.11269	0.068338	0.508565	-4.37283	nucleoporin 93
Pelp1	-0.19474	6.68554	-2.11147	0.0684661	0.508565	-4.37457	proline, glutamic acid and leucine rich protein 1
Sav1	0.171143	6.15348	2.11248	0.0683602	0.508565	-4.37313	salvador homolog 1 (Drosophila)
Mien1	-0.163465	9.33244	-2.10941	0.0686849	0.50858	-4.37754	migration and invasion enhancer 1
Cdh4	-0.796866	6.45542	-2.10886	0.0687432	0.508634	-4.37833	cadherin 4
Cdkn2c	0.327999	5.10557	2.10783	0.0688518	0.508634	-4.3798	cyclin-dependent kinase inhibitor 2C (p18, inhibits CDK4)
Grid2	-0.254127	5.55158	-2.10789	0.0688462	0.508634	-4.37972	glutamate receptor, ionotropic, delta 2
Rnf149	-0.160824	8.12845	-2.10821	0.0688115	0.508634	-4.37926	ring finger protein 149
Arntl	-0.36822	7.40495	-2.1038	0.0692817	0.510235	-4.38559	aryl hydrocarbon receptor nuclear translocator-like
Glo1	0.236818	8.6713	2.10363	0.0693004	0.510235	-4.38584	glyoxalase 1
Ppm1f	-0.292815	7.47785	-2.10461	0.0691954	0.510235	-4.38443	protein phosphatase 1F (PP2C domain containing)
Sat2	0.330577	6.60832	2.10495	0.0691584	0.510235	-4.38393	spermidine/spermine N1-acetyl transferase 2
Tmem194b	0.489603	5.41024	2.10355	0.0693085	0.510235	-4.38595	transmembrane protein 194B
Zfp553	-0.193986	4.29076	-2.1046	0.0691957	0.510235	-4.38444	zinc finger protein 553
Cbfa2t3	-0.265767	5.76299	-2.09995	0.069694	0.510716	-4.39111	core-binding factor, runt domain, alpha subunit 2, translocated to, 3 (human)
Ccdc62	0.265585	4.16667	2.10051	0.0696344	0.510716	-4.39031	coiled-coil domain containing 62
Hpcal4	-0.253701	11.0377	-2.10042	0.0696438	0.510716	-4.39044	hippocalcin-like 4
Htr5b	0.343246	3.64547	2.10157	0.0695206	0.510716	-4.38879	5-hydroxytryptamine (serotonin) receptor 5B
Kctd20	-0.166357	6.80245	-2.1	0.0696893	0.510716	-4.39105	potassium channel tetramerisation domain containing 20
Lpxn	-0.187755	3.96045	-2.10192	0.0694832	0.510716	-4.38829	leupaxin
Lta4h	-0.23026	6.45032	-2.1012	0.0695598	0.510716	-4.38932	leukotriene A4 hydrolase
Rhoc	0.231176	5.27982	2.10072	0.0696116	0.510716	-4.39001	ras homolog gene family, member C
Fam57b	0.387633	7.4006	2.0991	0.0697861	0.510926	-4.39234	family with sequence similarity 57, member B
Gclm	0.202633	7.80762	2.09894	0.0698029	0.510926	-4.39256	glutamate-cysteine ligase, modifier subunit
C630043F03Rik	0.399482	4.52078	2.09385	0.0703534	0.510943	-4.39986	RIKEN cDNA C630043F03 gene
Calr	-0.203451	9.54271	-2.09836	0.0698652	0.510943	-4.39339	calreticulin
Ccdc88a	0.20611	7.34997	2.09732	0.0699782	0.510943	-4.39489	coiled coil domain containing 88A
Evi5l	-0.326324	5.30614	-2.09687	0.0700266	0.510943	-4.39554	ecotropic viral integration site 5 like
Gal3st1	0.25302	6.27594	2.09782	0.0699242	0.510943	-4.39418	galactose-3-O-sulfotransferase 1
Manea	0.315756	8.16571	2.09774	0.0699321	0.510943	-4.39428	mannosidase, endo-alpha
Map4k3	0.23483	9.42496	2.09408	0.0703282	0.510943	-4.39953	mitogen-activated protein kinase kinase kinase kinase 3
Nod1	0.183785	5.24678	2.09395	0.070343	0.510943	-4.39973	nucleotide-binding oligomerization domain containing 1
Polr2i	-0.161066	8.59494	-2.09567	0.0701562	0.510943	-4.39725	polymerase (RNA) II (DNA directed) polypeptide I
Rpain	-0.176723	5.80884	-2.09374	0.0703658	0.510943	-4.40003	RPA interacting protein
Sp1	0.233619	7.00455	2.0961	0.0701095	0.510943	-4.39664	trans-acting transcription factor 1
Tmem8	0.230554	4.77104	2.09507	0.0702214	0.510943	-4.39812	transmembrane protein 8 (five membrane-spanning domains)
Ythdc2	0.293998	7.43607	2.09412	0.0703246	0.510943	-4.39948	YTH domain containing 2
Zfp275	-0.198044	7.74018	-2.09416	0.0703194	0.510943	-4.39941	zinc finger protein 275
Aco1	0.206581	7.13498	2.09292	0.070455	0.511255	-4.4012	aconitase 1
Gm19691	0.342727	5.54076	2.0926	0.070489	0.511255	-4.40165	predicted gene, 19691
Pter	0.314045	5.24615	2.09215	0.0705385	0.511324	-4.40231	phosphotriesterase related
Nop2	-0.289904	6.22732	-2.09162	0.0705958	0.511449	-4.40306	NOP2 nucleolar protein
Grb2	-0.243724	7.56206	-2.0911	0.0706522	0.511567	-4.4038	growth factor receptor bound protein 2
Ccdc160	0.505794	4.07256	2.08896	0.070886	0.511567	-4.40687	coiled-coil domain containing 160
Ccdc173	0.223126	4.63888	2.08853	0.070933	0.511567	-4.40749	coiled-coil domain containing 173
Chst10	-0.262981	6.60832	-2.08943	0.0708352	0.511567	-4.40621	carbohydrate sulfotransferase 10
Decr2	0.293125	6.01841	2.08997	0.0707761	0.511567	-4.40543	2-4-dienoyl-Coenzyme A reductase 2, peroxisomal
Dmrta2	0.263463	5.31838	2.08942	0.0708363	0.511567	-4.40622	doublesex and mab-3 related transcription factor like family A2
Ece1	-0.224774	6.88043	-2.08882	0.0709013	0.511567	-4.40707	endothelin converting enzyme 1
Stk3	0.354241	6.11661	2.09022	0.0707481	0.511567	-4.40506	serine/threonine kinase 3
Hadh	0.310257	8.25389	2.08471	0.0713521	0.512679	-4.41296	hydroxyacyl-Coenzyme A dehydrogenase
Ifi35	0.30129	4.83806	2.08503	0.0713171	0.512679	-4.4125	interferon-induced protein 35
Phka1	0.321828	6.16445	2.08617	0.0711915	0.512679	-4.41087	phosphorylase kinase alpha 1
Spata7	0.315987	6.08367	2.08506	0.0713141	0.512679	-4.41246	spermatogenesis associated 7
Tm7sf3	0.24133	6.9913	2.08537	0.0712802	0.512679	-4.41202	transmembrane 7 superfamily member 3
Trac	0.357589	4.18672	2.08654	0.0711512	0.512679	-4.41034	T cell receptor alpha constant
Vstm2l	-0.221151	6.39011	-2.08457	0.0713683	0.512679	-4.41317	V-set and transmembrane domain containing 2-like
2310022A10Rik	-0.250393	4.0225	-2.08407	0.0714228	0.512781	-4.41388	RIKEN cDNA 2310022A10 gene
Sod2	0.184951	7.44231	2.08278	0.0715647	0.513511	-4.41572	superoxide dismutase 2, mitochondrial
Cfap52	0.543389	4.05606	2.08116	0.0717438	0.514507	-4.41804	cilia and flagella associated protein 52
Ahcyl2	0.289858	7.25406	2.07975	0.0718997	0.51497	-4.42006	S-adenosylhomocysteine hydrolase-like 2
Bhlhe41	-0.378311	4.98464	-2.07901	0.0719828	0.51497	-4.42113	basic helix-loop-helix family, member e41
Parva	0.455833	5.803	2.0784	0.0720506	0.51497	-4.422	parvin, alpha
Pip5k1a	-0.271047	7.00589	-2.07983	0.0718916	0.51497	-4.41995	phosphatidylinositol-4-phosphate 5-kinase, type 1 alpha
Ptprf	-0.307824	7.79706	-2.07846	0.0720433	0.51497	-4.42191	protein tyrosine phosphatase, receptor type, F
Shd	0.335866	6.44927	2.07852	0.0720372	0.51497	-4.42183	src homology 2 domain-containing transforming protein D
Cx3cl1	-0.377738	7.1019	-2.07668	0.0722409	0.515263	-4.42445	chemokine (C-X3-C motif) ligand 1
Ednrb	0.406684	7.08801	2.07741	0.0721598	0.515263	-4.42341	endothelin receptor type B
Ifrd2	-0.200622	4.58127	-2.07562	0.0723594	0.515263	-4.42597	interferon-related developmental regulator 2
Rgl1	-0.333063	6.00685	-2.07641	0.0722713	0.515263	-4.42484	ral guanine nucleotide dissociation stimulator,-like 1
Slc30a5	0.208793	8.26258	2.07672	0.0722372	0.515263	-4.4244	solute carrier family 30 (zinc transporter), member 5
Tjp1	0.19791	8.96986	2.07549	0.0723743	0.515263	-4.42616	tight junction protein 1
Zfp37	0.366983	6.37922	2.07615	0.0723005	0.515263	-4.42522	zinc finger protein 37
Trim30a	0.295586	4.82933	2.07357	0.0725882	0.516424	-4.4289	tripartite motif-containing 30A
Vps37b	-0.521097	5.60182	-2.0733	0.0726183	0.516424	-4.42929	vacuolar protein sorting 37B (yeast)
Lrpprc	0.176005	7.95673	2.07261	0.0726957	0.516531	-4.43027	leucine-rich PPR-motif containing
Vipr1	-0.54142	5.49423	-2.07245	0.0727144	0.516531	-4.43051	vasoactive intestinal peptide receptor 1
Ak2	-0.209192	6.1418	-2.07152	0.0728181	0.51698	-4.43183	adenylate kinase 2
Ecel1	-1.40742	6.23161	-2.0698	0.0730114	0.517961	-4.43429	endothelin converting enzyme-like 1
Mast4	0.199074	5.03076	2.06957	0.0730375	0.517961	-4.43462	microtubule associated serine/threonine kinase family member 4
B3galnt2	0.189819	4.91684	2.06699	0.0733283	0.518177	-4.43831	UDP-GalNAc:betaGlcNAc beta 1,3-galactosaminyltransferase, polypeptide 2
Bloc1s5	0.291743	7.54172	2.06713	0.0733124	0.518177	-4.43811	biogenesis of lysosomal organelles complex-1, subunit 5, muted
Chst1	-0.300208	10.0419	-2.06648	0.0733859	0.518177	-4.43904	carbohydrate (keratan sulfate Gal-6) sulfotransferase 1
Dock4	0.391127	8.15843	2.06606	0.0734335	0.518177	-4.43964	dedicator of cytokinesis 4
Enpep	0.406053	4.67919	2.06725	0.0732997	0.518177	-4.43795	glutamyl aminopeptidase
Klf2	-0.374593	5.65808	-2.06702	0.0733253	0.518177	-4.43827	Kruppel-like factor 2 (lung)
Thbs4	0.94637	4.92317	2.06854	0.073154	0.518177	-4.4361	thrombospondin 4
Trim36	0.384867	5.73998	2.06885	0.0731189	0.518177	-4.43566	tripartite motif-containing 36
Zfp518b	0.251422	6.73789	2.06637	0.0733993	0.518177	-4.43921	zinc finger protein 518B
2610100L16Rik	0.217888	8.02266	2.06568	0.0734771	0.518183	-4.44019	RIKEN cDNA 2610100L16 gene
Fam98c	-0.312621	6.9664	-2.06355	0.0737186	0.518183	-4.44323	family with sequence similarity 98, member C
Lin54	0.333086	5.1938	2.06423	0.0736415	0.518183	-4.44226	lin-54 homolog (C. elegans)
Luzp1	0.242359	7.23354	2.06434	0.0736288	0.518183	-4.4421	leucine zipper protein 1
Rcn3	0.478341	4.8826	2.06497	0.0735575	0.518183	-4.4412	reticulocalbin 3, EF-hand calcium binding domain
Rtn4ip1	0.217359	4.9194	2.06492	0.0735635	0.518183	-4.44128	reticulon 4 interacting protein 1
Sugp2	-0.244616	6.42259	-2.0637	0.0737013	0.518183	-4.44301	SURP and G patch domain containing 2
Appl1	-0.151426	7.21684	-2.06074	0.0740381	0.518445	-4.44724	adaptor protein, phosphotyrosine interaction, PH domain and leucine zipper containing 1
Cdh7	-0.3551	5.46904	-2.06114	0.0739934	0.518445	-4.44668	cadherin 7, type 2
Foxj1	0.5519	4.43213	2.05993	0.0741307	0.518445	-4.4484	forkhead box J1
Irx3	1.47376	4.49047	2.05969	0.074158	0.518445	-4.44874	Iroquois related homeobox 3
Klhdc2	0.168813	7.76953	2.0584	0.0743056	0.518445	-4.45058	kelch domain containing 2
Mok	-0.358609	5.67173	-2.06159	0.0739421	0.518445	-4.44603	MOK protein kinase
Mtmr7	-0.17856	8.29923	-2.06259	0.0738277	0.518445	-4.4446	myotubularin related protein 7
Ntn5	0.810657	5.73106	2.0619	0.0739066	0.518445	-4.44559	netrin 5
Phactr4	0.351895	5.10228	2.06025	0.0740943	0.518445	-4.44794	phosphatase and actin regulator 4
Plgrkt	-0.174882	6.83501	-2.05889	0.0742499	0.518445	-4.44988	plasminogen receptor, C-terminal lysine transmembrane protein
Smarca1	-0.314138	8.02424	-2.0581	0.0743407	0.518445	-4.45102	SWI/SNF related, matrix associated, actin dependent regulator of chromatin, subfamily a, member 1
Ssh3	0.321047	5.29574	2.05788	0.0743654	0.518445	-4.45132	slingshot homolog 3 (Drosophila)
Tchh	-0.327122	3.57642	-2.05975	0.0741513	0.518445	-4.44865	trichohyalin
Tshz2	0.769465	5.26388	2.05956	0.0741737	0.518445	-4.44893	teashirt zinc finger family member 2
Ttyh3	-0.246673	8.05211	-2.05901	0.0742366	0.518445	-4.44972	tweety homolog 3 (Drosophila)
Gemin2	0.20355	4.9056	2.05747	0.0744127	0.518491	-4.45191	gem (nuclear organelle) associated protein 2
AA386476	0.36708	3.54289	2.05597	0.0745843	0.518492	-4.45405	expressed sequence AA386476
Arhgap12	0.397184	5.90302	2.053	0.0749272	0.518492	-4.45829	Rho GTPase activating protein 12
Arhgef15	-0.266833	5.7097	-2.05149	0.0751018	0.518492	-4.46045	Rho guanine nucleotide exchange factor (GEF) 15
Ass1	-0.352283	5.69403	-2.04969	0.0753098	0.518492	-4.46301	argininosuccinate synthetase 1
Atl3	0.243169	5.11731	2.05371	0.0748445	0.518492	-4.45727	atlastin GTPase 3
Atp13a5	0.235936	6.35371	2.04551	0.0757962	0.518492	-4.46897	ATPase type 13A5
Baz2b	0.321507	6.19949	2.04934	0.075351	0.518492	-4.46352	bromodomain adjacent to zinc finger domain, 2B
Ccnd2	-0.257529	7.4635	-2.04669	0.0756584	0.518492	-4.46728	cyclin D2
Coq4	-0.283327	6.31878	-2.04831	0.0754701	0.518492	-4.46498	coenzyme Q4 homolog (yeast)
Crtc2	-0.428189	4.6151	-2.05059	0.0752053	0.518492	-4.46172	CREB regulated transcription coactivator 2
Fam3c	-0.182833	8.61078	-2.05551	0.0746373	0.518492	-4.4547	family with sequence similarity 3, member C
Gstm4	0.266059	5.71701	2.05363	0.0748546	0.518492	-4.4574	glutathione S-transferase, mu 4
Itgb4	0.266635	5.4103	2.04854	0.0754437	0.518492	-4.46465	integrin beta 4
Kcnmb4os2	-0.416746	5.37359	-2.05236	0.0750007	0.518492	-4.4592	potassium large conductance calcium-activated channel, subfamily M, beta member 4, opposite strand 2
Lap3	0.33111	8.0892	2.05131	0.0751215	0.518492	-4.46069	leucine aminopeptidase 3
N6amt2	-0.202563	6.58804	-2.05186	0.0750581	0.518492	-4.45991	N-6 adenine-specific DNA methyltransferase 2 (putative)
Neurod6	0.792728	8.29705	2.05029	0.0752406	0.518492	-4.46216	neurogenic differentiation 6
Nup62	-0.206632	7.27949	-2.04872	0.0754227	0.518492	-4.4644	nucleoporin 62
Pop7	-0.192523	7.24976	-2.05636	0.0745396	0.518492	-4.45349	processing of precursor 7, ribonuclease P family, (S. cerevisiae)
Ppp2r2d	-0.18449	7.1408	-2.05012	0.0752603	0.518492	-4.4624	protein phosphatase 2, regulatory subunit B, delta
Prpf4	-0.166323	5.31581	-2.04705	0.0756169	0.518492	-4.46678	PRP4 pre-mRNA processing factor 4 homolog (yeast)
Scrn1	-0.24201	8.32925	-2.04536	0.0758137	0.518492	-4.46918	secernin 1
Sdsl	0.458104	4.50908	2.04803	0.0755026	0.518492	-4.46538	serine dehydratase-like
Sema3a	-0.571036	5.41879	-2.04639	0.0756936	0.518492	-4.46771	sema domain, immunoglobulin domain (Ig), short basic domain, secreted, (semaphorin) 3A
Serpinb1a	0.591017	6.46154	2.05123	0.0751312	0.518492	-4.46081	serine (or cysteine) peptidase inhibitor, clade B, member 1a
Slc25a44	-0.247605	7.71531	-2.05708	0.0744569	0.518492	-4.45246	solute carrier family 25, member 44
Snx24	0.196758	7.90904	2.05313	0.0749116	0.518492	-4.4581	sorting nexing 24
Stk19	-0.301438	6.9512	-2.04518	0.0758352	0.518492	-4.46944	serine/threonine kinase 19
Stk40	-0.321753	6.1215	-2.05065	0.0751985	0.518492	-4.46164	serine/threonine kinase 40
Synm	0.213957	7.16491	2.04727	0.0755914	0.518492	-4.46646	synemin, intermediate filament protein
Taf1c	-0.303651	6.07112	-2.04765	0.0755465	0.518492	-4.46591	TATA box binding protein (Tbp)-associated factor, RNA polymerase I, C
Tal1	0.932448	4.37652	2.04824	0.0754786	0.518492	-4.46508	T cell acute lymphocytic leukemia 1
Tmem135	0.217789	8.20116	2.05022	0.0752479	0.518492	-4.46225	transmembrane protein 135
Usp22	0.159454	8.53915	2.05278	0.0749517	0.518492	-4.4586	ubiquitin specific peptidase 22
Usp27x	-0.274949	6.44986	-2.04619	0.0757173	0.518492	-4.468	ubiquitin specific peptidase 27, X chromosome
Bmp2k	0.350502	5.49238	2.04392	0.075982	0.518746	-4.47123	BMP2 inducible kinase
Hmgn5	0.379787	6.32223	2.04381	0.0759944	0.518746	-4.47138	high-mobility group nucleosome binding domain 5
Miat	0.247289	7.40177	2.04404	0.0759676	0.518746	-4.47106	myocardial infarction associated transcript (non-protein coding)
Zfp358	-0.209777	4.00187	-2.04338	0.0760452	0.518815	-4.472	zinc finger protein 358
Apod	0.44261	8.17611	2.04045	0.0763888	0.520881	-4.47617	apolipoprotein D
Klf15	0.307023	6.46952	2.03953	0.0764976	0.521344	-4.47749	Kruppel-like factor 15
Fam208a	0.207797	5.94303	2.03617	0.0768944	0.521902	-4.48227	family with sequence similarity 208, member A
Gbp6	0.476279	4.59348	2.03808	0.0766691	0.521902	-4.47956	guanylate binding protein 6
Med26	-0.237442	6.04684	-2.03518	0.0770114	0.521902	-4.48368	mediator complex subunit 26
Mrpl47	-0.243676	6.35647	-2.0366	0.0768438	0.521902	-4.48166	mitochondrial ribosomal protein L47
Mrps30	-0.190524	7.3248	-2.03736	0.0767531	0.521902	-4.48057	mitochondrial ribosomal protein S30
Ndrg2	0.259644	10.4258	2.0379	0.0766899	0.521902	-4.47981	N-myc downstream regulated gene 2
Parp8	0.353004	5.84147	2.03655	0.0768496	0.521902	-4.48173	poly (ADP-ribose) polymerase family, member 8
Pparg	0.571554	3.87704	2.03759	0.0767267	0.521902	-4.48025	peroxisome proliferator activated receptor gamma
Rab2b	0.170958	6.65355	2.03503	0.0770294	0.521902	-4.48389	RAB2B, member RAS oncogene family
Ranbp9	0.179953	8.6296	2.03574	0.0769452	0.521902	-4.48288	RAN binding protein 9
Ssh2	-0.197181	7.68352	-2.03566	0.0769542	0.521902	-4.48299	slingshot homolog 2 (Drosophila)
1300002E11Rik	-0.43803	4.45461	-2.03396	0.0771563	0.522097	-4.48542	RIKEN cDNA 1300002E11 gene
Cep83os	0.269748	6.50971	2.034	0.0771515	0.522097	-4.48536	centrosomal protein 83, opposite strand
Usp18	0.467109	3.812	2.03375	0.077181	0.522097	-4.48571	ubiquitin specific peptidase 18
Ddx19a	-0.229059	5.98715	-2.03043	0.0775769	0.522213	-4.49044	DEAD (Asp-Glu-Ala-Asp) box polypeptide 19a
Egln1	-0.172605	7.85157	-2.03082	0.0775302	0.522213	-4.48988	egl-9 family hypoxia-inducible factor 1
Fancc	0.290752	4.78205	2.03017	0.0776075	0.522213	-4.4908	Fanconi anemia, complementation group C
Homer3	0.425895	4.61091	2.03052	0.0775664	0.522213	-4.49032	homer homolog 3 (Drosophila)
Icosl	0.187386	5.67427	2.03249	0.0773314	0.522213	-4.48751	icos ligand
Ifitm2	0.380621	5.68133	2.03161	0.077436	0.522213	-4.48876	interferon induced transmembrane protein 2
Ints10	-0.188973	6.54892	-2.03021	0.0776033	0.522213	-4.49075	integrator complex subunit 10
Nkap	0.222553	6.73429	2.03078	0.0775352	0.522213	-4.48994	NFKB activating protein
Rprd1a	0.251304	7.05328	2.03239	0.0773431	0.522213	-4.48765	regulation of nuclear pre-mRNA domain containing 1A
Vcam1	0.35265	5.95661	2.03215	0.0773721	0.522213	-4.488	vascular cell adhesion molecule 1
Mrps18b	-0.177558	7.50964	-2.0293	0.0777114	0.522637	-4.49204	mitochondrial ribosomal protein S18B
Rims3	0.202271	6.1601	2.02775	0.0778977	0.523614	-4.49425	regulating synaptic membrane exocytosis 3
Mid1ip1	0.21021	9.11528	2.02664	0.0780312	0.524235	-4.49583	Mid1 interacting protein 1 (gastrulation specific G12-like (zebrafish))
Bbs7	-0.172652	6.80973	-2.02626	0.0780763	0.524262	-4.49637	Bardet-Biedl syndrome 7 (human)
Zfand1	0.35301	6.45929	2.02563	0.0781519	0.524493	-4.49726	zinc finger, AN1-type domain 1
Ick	0.260756	5.62043	2.02416	0.0783292	0.52458	-4.49935	intestinal cell kinase
Kcng1	-0.634453	6.3495	-2.02426	0.0783171	0.52458	-4.49921	potassium voltage-gated channel, subfamily G, member 1
Psmd13	-0.309768	7.54846	-2.02462	0.0782739	0.52458	-4.4987	proteasome (prosome, macropain) 26S subunit, non-ATPase, 13
Pygm	0.618779	5.97652	2.02438	0.0783022	0.52458	-4.49904	muscle glycogen phosphorylase
Pccb	0.176246	6.79641	2.02343	0.0784176	0.524722	-4.5004	propionyl Coenzyme A carboxylase, beta polypeptide
Spr	0.198434	7.23245	2.0233	0.0784328	0.524722	-4.50057	sepiapterin reductase
Adgrb1	-0.324372	8.47938	-2.02005	0.0788258	0.524895	-4.50519	adhesion G protein-coupled receptor B1
Bloc1s2	-0.172734	7.96872	-2.0187	0.0789903	0.524895	-4.50711	biogenesis of lysosomal organelles complex-1, subunit 2
Gm14169	-0.318382	4.71441	-2.02004	0.078827	0.524895	-4.5052	predicted gene 14169
Kcnip2	-0.535063	7.80217	-2.02165	0.0786317	0.524895	-4.50291	Kv channel-interacting protein 2
Laptm4a	0.345595	10.5137	2.02022	0.0788052	0.524895	-4.50495	lysosomal-associated protein transmembrane 4A
Lin7a	-0.301889	8.12776	-2.02031	0.0787945	0.524895	-4.50482	lin-7 homolog A (C. elegans)
Macrod1	0.304259	6.87301	2.02229	0.0785554	0.524895	-4.50202	MACRO domain containing 1
Nptn	-0.208656	8.27213	-2.01955	0.078887	0.524895	-4.50591	neuroplastin
Pnkd	0.199142	8.06291	2.01963	0.0788773	0.524895	-4.50579	paroxysmal nonkinesiogenic dyskinesia
Ssfa2	0.253959	8.06805	2.02168	0.0786282	0.524895	-4.50287	sperm specific antigen 2
Taf5	-0.37442	5.57403	-2.01917	0.0789331	0.524895	-4.50645	TAF5 RNA polymerase II, TATA box binding protein (TBP)-associated factor
Vwa8	0.202298	5.88545	2.02219	0.0785665	0.524895	-4.50215	von Willebrand factor A domain containing 8
Zbtb10	0.245096	4.68464	2.01867	0.0789934	0.524895	-4.50715	zinc finger and BTB domain containing 10
Zfp865	-0.295465	4.73115	-2.01817	0.0790539	0.525023	-4.50786	zinc finger protein 865
Nckap5	0.459907	3.70186	2.01708	0.0791875	0.525637	-4.50941	NCK-associated protein 5
Zswim5	-0.260044	6.57825	-2.01658	0.0792485	0.525769	-4.51013	zinc finger SWIM-type containing 5
Cnot3	-0.235148	6.08279	-2.01552	0.0793776	0.526351	-4.51163	CCR4-NOT transcription complex, subunit 3
Hexb	0.229968	9.40984	2.01509	0.0794297	0.526423	-4.51223	hexosaminidase B
Adss	0.172641	9.4175	2.01413	0.0795473	0.526655	-4.5136	adenylosuccinate synthetase, non muscle
Tmem25	0.220517	7.76265	2.01419	0.0795399	0.526655	-4.51351	transmembrane protein 25
Kif4	-0.23801	3.71388	-2.01367	0.0796033	0.526752	-4.51425	kinesin family member 4
Atad1	0.225831	7.16054	2.01156	0.0798629	0.526852	-4.51725	ATPase family, AAA domain containing 1
Bhlha9	0.43253	4.00797	2.01194	0.0798152	0.526852	-4.5167	basic helix-loop-helix family, member a9
Fmn1	0.526214	6.36418	2.013	0.079686	0.526852	-4.5152	formin 1
Mrpl16	-0.16169	8.27101	-2.01109	0.0799199	0.526852	-4.51791	mitochondrial ribosomal protein L16
Pm20d2	0.349727	4.45005	2.01187	0.0798239	0.526852	-4.5168	peptidase M20 domain containing 2
Pomc	-0.814891	3.89232	-2.0111	0.0799191	0.526852	-4.5179	pro-opiomelanocortin-alpha
Ppp2r3a	0.285324	6.22734	2.011	0.079931	0.526852	-4.51804	protein phosphatase 2, regulatory subunit B'', alpha
Tmem238	0.313707	4.64836	2.01086	0.0799487	0.526852	-4.51824	transmembrane protein 238
Abcb4	-0.307377	5.26855	-1.9988	0.0814451	0.527983	-4.53533	ATP-binding cassette, sub-family B (MDR/TAP), member 4
Cacna2d2	-0.573876	7.92378	-2.00523	0.0806435	0.527983	-4.52622	calcium channel, voltage-dependent, alpha 2/delta subunit 2
Casc4	0.174991	7.03187	2.00401	0.080795	0.527983	-4.52795	cancer susceptibility candidate 4
Cd151	0.20059	6.47372	1.99583	0.0818172	0.527983	-4.53953	CD151 antigen
Chst15	-0.328748	6.74588	-1.99694	0.0816785	0.527983	-4.53797	carbohydrate (N-acetylgalactosamine 4-sulfate 6-O) sulfotransferase 15
Creld1	-0.236288	8.12804	-2.005	0.0806724	0.527983	-4.52655	cysteine-rich with EGF-like domains 1
D930048N14Rik	-0.248375	4.57838	-2.00792	0.0803106	0.527983	-4.5224	RIKEN cDNA D930048N14 gene
Ddr2	0.271618	4.33587	2.0052	0.0806474	0.527983	-4.52626	discoidin domain receptor family, member 2
Dlg1	-0.240041	9.21586	-2.0005	0.0812324	0.527983	-4.53292	discs, large homolog 1 (Drosophila)
Fam222b	-0.226825	5.72063	-2.00897	0.0801812	0.527983	-4.52092	family with sequence similarity 222, member B
Galm	0.475994	4.10379	1.99862	0.0814669	0.527983	-4.53558	galactose mutarotase
Gm4285	0.155018	3.61372	1.99703	0.0816669	0.527983	-4.53784	predicted gene 4285
Htr3a	0.336891	5.16592	1.99708	0.0816611	0.527983	-4.53777	5-hydroxytryptamine (serotonin) receptor 3A
Icmt	-0.23682	7.83054	-1.99907	0.0814117	0.527983	-4.53495	isoprenylcysteine carboxyl methyltransferase
Irx2	1.13734	4.1928	1.99936	0.0813752	0.527983	-4.53454	Iroquois related homeobox 2 (Drosophila)
Klhdc1	-0.210351	7.62439	-2.00526	0.0806402	0.527983	-4.52618	kelch domain containing 1
Lactb2	0.188329	5.90959	1.99889	0.0814335	0.527983	-4.5352	lactamase, beta 2
Lbp	1.27147	4.67718	1.99648	0.0817362	0.527983	-4.53862	lipopolysaccharide binding protein
Lmnb1	-0.331633	4.30475	-2.00454	0.0807291	0.527983	-4.5272	lamin B1
Mfge8	-0.324289	9.27542	-2.0016	0.0810948	0.527983	-4.53136	milk fat globule-EGF factor 8 protein
Nat14	-0.259872	9.02214	-2.00704	0.0804193	0.527983	-4.52365	N-acetyltransferase 14
Pex5l	0.313449	7.46691	1.99601	0.081795	0.527983	-4.53928	peroxisomal biogenesis factor 5-like
Phxr5	-0.169265	4.7725	-2.00371	0.080833	0.527983	-4.52838	per-hexamer repeat gene 5
Pla2g7	0.404097	9.57609	2.00392	0.0808061	0.527983	-4.52807	phospholipase A2, group VII (platelet-activating factor acetylhydrolase, plasma)
Plin3	0.513116	5.78586	1.9969	0.0816826	0.527983	-4.53801	perilipin 3
Ppp1r18	0.250475	5.31577	2.00677	0.0804524	0.527983	-4.52403	protein phosphatase 1, regulatory subunit 18
Prmt1	-0.295749	8.32951	-1.99764	0.0815901	0.527983	-4.53697	protein arginine N-methyltransferase 1
Psrc1	0.405407	5.45466	1.99593	0.0818052	0.527983	-4.53939	proline/serine-rich coiled-coil 1
Rap1a	0.257905	8.03144	2.00448	0.0807366	0.527983	-4.52728	RAS-related protein-1a
Rnf216	-0.252102	6.42519	-2.00556	0.080603	0.527983	-4.52576	ring finger protein 216
Satb1	0.666038	7.50338	2.00723	0.0803957	0.527983	-4.52338	special AT-rich sequence binding protein 1
Sfxn1	-0.186712	8.56367	-1.9983	0.081508	0.527983	-4.53604	sideroflexin 1
Slc35b4	-0.178711	6.55	-2.00051	0.0812313	0.527983	-4.53291	solute carrier family 35, member B4
Slc4a7	0.321581	7.08501	2.00235	0.0810021	0.527983	-4.53031	solute carrier family 4, sodium bicarbonate cotransporter, member 7
Spg11	0.16842	6.39774	1.99783	0.0815668	0.527983	-4.53671	spastic paraplegia 11
Srpk1	-0.299262	7.91822	-1.99808	0.0815357	0.527983	-4.53636	serine/arginine-rich protein specific kinase 1
Tom1l1	0.240846	4.58597	2.00536	0.0806278	0.527983	-4.52604	target of myb1-like 1 (chicken)
Trim25	0.203345	6.17974	1.99838	0.0814979	0.527983	-4.53593	tripartite motif-containing 25
Trip10	0.179547	5.91808	2.00153	0.0811039	0.527983	-4.53146	thyroid hormone receptor interactor 10
Usp34	0.160849	7.42738	2.00543	0.0806188	0.527983	-4.52594	ubiquitin specific peptidase 34
Ybx1	-0.202079	7.55577	-1.9992	0.0813945	0.527983	-4.53476	Y box protein 1
Park7	0.157847	9.54042	1.99534	0.0818791	0.528116	-4.54023	Parkinson disease (autosomal recessive, early onset) 7
Hacl1	0.341245	5.3026	1.99496	0.0819274	0.52816	-4.54077	2-hydroxyacyl-CoA lyase 1
Rgl3	0.23726	4.45121	1.99439	0.0819983	0.528351	-4.54157	ral guanine nucleotide dissociation stimulator-like 3
Capn15	-0.210163	8.02858	-1.99371	0.0820852	0.528644	-4.54254	calpain 15
Gabra6	-1.49206	3.2154	-1.99229	0.0822641	0.529444	-4.54455	gamma-aminobutyric acid (GABA) A receptor, subunit alpha 6
Prr16	0.532944	4.48809	1.99207	0.0822924	0.529444	-4.54486	proline rich 16
Brpf3	-0.247283	5.96896	-1.99152	0.082361	0.529617	-4.54563	bromodomain and PHD finger containing, 3
Batf	-0.21558	3.69646	-1.99053	0.0824866	0.530158	-4.54703	basic leucine zipper transcription factor, ATF-like
4930570G19Rik	0.282004	4.38033	1.98843	0.0827534	0.530551	-4.55	RIKEN cDNA 4930570G19 gene
AB041806	-0.298375	4.02675	-1.98779	0.0828344	0.530551	-4.5509	hypothetical protein, MNCb-2457
Drp2	-0.235652	6.84065	-1.98916	0.082661	0.530551	-4.54898	dystrophin related protein 2
Evc2	0.330436	6.1412	1.98844	0.082752	0.530551	-4.54999	Ellis van Creveld syndrome 2
Kctd14	-0.163795	5.3423	-1.98765	0.0828528	0.530551	-4.55111	potassium channel tetramerisation domain containing 14
Nol12	-0.209746	7.49047	-1.98777	0.0828371	0.530551	-4.55093	nucleolar protein 12
Oraov1	-0.164259	6.38867	-1.98786	0.0828258	0.530551	-4.55081	oral cancer overexpressed 1
Ubn2	-0.209055	7.20436	-1.98743	0.0828804	0.530551	-4.55141	ubinuclein 2
Cpne7	0.898274	5.94926	1.98678	0.0829636	0.530571	-4.55234	copine VII
Lypla1	0.342303	6.62025	1.98676	0.0829666	0.530571	-4.55237	lysophospholipase 1
Rcsd1	0.319155	5.34755	1.98581	0.0830868	0.531073	-4.5537	RCSD domain containing 1
Arhgap5	0.298631	7.71257	1.98382	0.0833415	0.531635	-4.55652	Rho GTPase activating protein 5
Bex1	-0.279184	10.3327	-1.9842	0.083293	0.531635	-4.55598	brain expressed gene 1
Inha	-0.513386	7.19546	-1.98459	0.0832427	0.531635	-4.55543	inhibin alpha
[truncated: 10,759 more rows]

## Sheet: DEA_Trem2 prion_vs_Trem2_NBH
Gene	logFC	AveExpr	t	P.Value	adj.P.Val	B	Gene.Title
Junb	1.13834	6.60579	10.3087	1.00327e-05	0.127997	2.6051	jun B proto-oncogene
Mcam	-0.87733	5.23978	-8.70717	3.29654e-05	0.159458	1.96053	melanoma cell adhesion molecule
Tfeb	-0.678993	4.04975	-8.54729	3.7496e-05	0.159458	1.88466	transcription factor EB
Anln	-0.886256	7.20585	-7.05968	0.000138011	0.206995	1.05182	anillin, actin binding protein
Cryab	-0.655016	9.24795	-6.86898	0.000165609	0.206995	0.926165	crystallin, alpha B
D130037M23Rik	-0.669986	3.98193	-6.98665	0.000147924	0.206995	1.00427	RIKEN cDNA D130037M23 gene
Etnppl	-1.33529	6.36475	-7.34406	0.000105887	0.206995	1.23056	ethanolamine phosphate phospholyase
Fgd3	-0.739952	4.61444	-7.22973	0.000117674	0.206995	1.15992	FYVE, RhoGEF and PH domain containing 3
Rffl	-0.909427	6.76891	-7.57631	8.57861e-05	0.206995	1.36921	ring finger and FYVE like domain containing protein
Smim1	-0.604888	5.09189	-6.79676	0.000177624	0.206995	0.877315	small integral membrane protein 1
Tnfaip6	-0.636745	4.92277	-6.79188	0.000178472	0.206995	0.873983	tumor necrosis factor alpha induced protein 6
Schip1	0.671264	6.91857	6.48269	0.000242471	0.257787	0.656485	schwannomin interacting protein 1
1700047M11Rik	-0.951789	6.27109	-5.01516	0.00121594	0.268924	-0.578127	RIKEN cDNA 1700047M11 gene
9330177L23Rik	0.410689	4.65458	4.63256	0.00194176	0.268924	-0.96137	RIKEN cDNA 9330177L23 gene
A930018M24Rik	-0.710301	4.47624	-5.20758	0.00096849	0.268924	-0.395497	RIKEN cDNA A930018M24 gene
AA409368	0.338397	5.3131	4.81493	0.00154936	0.268924	-0.775312	expressed sequence AA409368
Adamts15	-0.619032	4.21494	-4.92082	0.00136203	0.268924	-0.670117	a disintegrin-like and metallopeptidase (reprolysin type) with thrombospondin type 1 motif, 15
Adamts4	-0.786976	6.06215	-4.77678	0.00162363	0.268924	-0.81372	a disintegrin-like and metallopeptidase (reprolysin type) with thrombospondin type 1 motif, 4
AI428301	0.431079	5.97573	5.11242	0.00108314	0.268924	-0.484984	expressed sequence AI428301
Athl1	-0.432068	4.42655	-5.14239	0.0010455	0.268924	-0.45663	ATH1, acid trehalase-like 1 (yeast)
Aven	-0.572101	6.65547	-4.62054	0.00197119	0.268924	-0.973844	apoptosis, caspase activation inhibitor
C1ql3	0.66645	8.59492	4.75847	0.00166066	0.268924	-0.832254	C1q-like 3
C80068	-0.385121	5.09291	-5.57099	0.000638977	0.268924	-0.0684268	expressed sequence C80068
Ccdc184	-0.443329	6.6547	-5.37851	0.000794663	0.268924	-0.238802	coiled-coil domain containing 184
Ccnd2	0.415391	7.4185	4.6789	0.00183267	0.268924	-0.913508	cyclin D2
Cdh19	-0.644189	6.49787	-4.92548	0.00135439	0.268924	-0.665539	cadherin 19, type 2
Chka	0.372464	7.44132	5.46884	0.00071693	0.268924	-0.158057	choline kinase alpha
Cldn11	-0.804219	7.86257	-4.65187	0.00189545	0.268924	-0.941371	claudin 11
Cnp	-0.720918	9.10689	-4.79674	0.0015843	0.268924	-0.793595	2',3'-cyclic nucleotide 3' phosphodiesterase
Cox7a1	-0.499402	3.78662	-4.90792	0.00138346	0.268924	-0.68282	cytochrome c oxidase subunit VIIa 1
Creg2	0.605363	8.29801	4.83386	0.00151391	0.268924	-0.756362	cellular repressor of E1A-stimulated genes 2
Cyp27a1	-0.996816	5.12087	-5.06689	0.00114321	0.268924	-0.528375	cytochrome P450, family 27, subfamily a, polypeptide 1
Ddn	0.4708	10.8039	4.9102	0.00137965	0.268924	-0.680577	dendrin
Dock5	-0.633812	4.6333	-5.38681	0.000787144	0.268924	-0.231322	dedicator of cytokinesis 5
Eml1	-0.413225	5.56532	-4.80837	0.00156187	0.268924	-0.781905	echinoderm microtubule associated protein like 1
Enpp6	-0.480973	4.75227	-5.07537	0.00113175	0.268924	-0.520268	ectonucleotide pyrophosphatase/phosphodiesterase 6
Ermn	-0.790215	8.43337	-5.39281	0.000781757	0.268924	-0.225921	ermin, ERM-like protein
Evi2a	-0.665348	8.21447	-5.09025	0.00111195	0.268924	-0.506067	ecotropic viral integration site 2a
Fam20a	-0.397845	5.66098	-5.12789	0.00106353	0.268924	-0.47033	family with sequence similarity 20, member A
Fam65b	0.411577	5.71943	4.95396	0.00130862	0.268924	-0.637615	family with sequence similarity 65, member B
Fgd5	-0.567164	5.49503	-6.27476	0.000299775	0.268924	0.502496	FYVE, RhoGEF and PH domain containing 5
Fndc5	-0.566381	7.42629	-5.23097	0.0009424	0.268924	-0.373749	fibronectin type III domain containing 5
Foxn3	-0.553261	6.8459	-4.67985	0.00183049	0.268924	-0.912525	forkhead box N3
Gab1	-0.543796	6.76606	-5.10293	0.00109536	0.268924	-0.493994	growth factor receptor bound protein 2-associated protein 1
Gatm	-0.544789	9.04078	-4.85764	0.00147061	0.268924	-0.73264	glycine amidinotransferase (L-arginine:glycine amidinotransferase)
Gm33738	-0.801312	4.57026	-5.2296	0.000943909	0.268924	-0.375021	predicted gene, 33738
Gpr153	-0.71088	6.13949	-5.07886	0.00112707	0.268924	-0.516931	G protein-coupled receptor 153
Gpr62	-0.864185	6.77844	-4.70488	0.00177446	0.268924	-0.886851	G protein-coupled receptor 62
Gstt3	-0.533909	4.7252	-4.60979	0.00199795	0.268924	-0.985036	glutathione S-transferase, theta 3
Hapln2	-0.918685	5.62891	-4.59964	0.00202357	0.268924	-0.995619	hyaluronan and proteoglycan link protein 2
Inpp5a	-0.428712	8.26402	-4.85077	0.00148298	0.268924	-0.739483	inositol polyphosphate-5-phosphatase A
Insc	-0.64993	5.64141	-4.61956	0.00197362	0.268924	-0.974869	inscuteable homolog (Drosophila)
Klf5	0.660862	5.74495	5.9944	0.00040229	0.268924	0.284517	Kruppel-like factor 5
Klhl21	0.375143	5.63113	5.58128	0.000631664	0.268924	-0.0595032	kelch-like 21
Klhl4	-0.774281	6.49271	-5.73681	0.000531627	0.268924	0.0733013	kelch-like 4
LOC105244487	-1.05802	6.04573	-4.74529	0.00168788	0.268924	-0.845627	uncharacterized LOC105244487
Lrrc75b	-0.770518	5.12237	-5.45784	0.000725926	0.268924	-0.167809	leucine rich repeat containing 75B
Mag	-0.804004	8.67745	-4.75825	0.00166111	0.268924	-0.832474	myelin-associated glycoprotein
Mal	-0.675459	10.2305	-4.97087	0.00128227	0.268924	-0.621114	myelin and lymphocyte protein, T cell differentiation protein
Mitf	-0.626853	6.56821	-4.6564	0.00188477	0.268924	-0.936695	microphthalmia-associated transcription factor
Mobp	-0.791245	8.49294	-5.02142	0.00120688	0.268924	-0.572084	myelin-associated oligodendrocytic basic protein
Mog	-1.05035	6.78695	-4.63617	0.001933	0.268924	-0.957621	myelin oligodendrocyte glycoprotein
Mtus1	-0.523438	6.13284	-4.62815	0.0019525	0.268924	-0.965945	mitochondrial tumor suppressor 1
Nefm	-0.658434	10.2335	-5.95824	0.000418135	0.268924	0.255511	neurofilament, medium polypeptide
Nkx6-2	-0.855382	4.76056	-5.01177	0.00122088	0.268924	-0.581402	NK6 homeobox 2
Nr2e1	0.564274	4.02511	4.70936	0.00176462	0.268924	-0.882262	nuclear receptor subfamily 2, group E, member 1
Nr4a1	0.920299	8.85848	4.96464	0.00129191	0.268924	-0.627186	nuclear receptor subfamily 4, group A, member 1
Olig2	-0.671573	6.92644	-4.61995	0.00197265	0.268924	-0.97446	oligodendrocyte transcription factor 2
Otud7b	-0.568893	6.25927	-5.02824	0.00119708	0.268924	-0.5655	OTU domain containing 7B
Paqr4	-0.479886	7.37358	-5.27253	0.000897937	0.268924	-0.335349	progestin and adipoQ receptor family member IV
Pcolce2	-0.828319	6.28383	-5.31832	0.0008516	0.268924	-0.293389	procollagen C-endopeptidase enhancer 2
Per1	0.647308	7.73865	5.43867	0.000741915	0.268924	-0.184866	period circadian clock 1
Pex2	-0.411914	7.41607	-5.47132	0.000714914	0.268924	-0.155855	peroxisomal biogenesis factor 2
Piga	-0.47864	6.37624	-5.05706	0.00115665	0.268924	-0.537792	phosphatidylinositol glycan anchor biosynthesis, class A
Pipox	-0.636274	3.89522	-4.71771	0.00174645	0.268924	-0.873726	pipecolic acid oxidase
Ppp1r14a	-0.985966	7.02903	-5.23847	0.000934199	0.268924	-0.366795	protein phosphatase 1, regulatory (inhibitor) subunit 14A
Prr18	-0.83729	7.76871	-5.35286	0.000818395	0.268924	-0.261985	proline rich 18
Pvalb	-1.06458	9.40396	-5.21461	0.000960572	0.268924	-0.388955	parvalbumin
Rasl11a	0.480058	3.61668	5.42572	0.000752931	0.268924	-0.19642	RAS-like, family 11, member A
Rassf4	-0.684244	4.69807	-4.8307	0.00151975	0.268924	-0.759514	Ras association (RalGDS/AF-6) domain family member 4
Rgs3	-0.515976	5.53613	-4.64175	0.00191957	0.268924	-0.951845	regulator of G-protein signaling 3
S1pr5	-0.954143	6.28947	-4.79769	0.00158246	0.268924	-0.792639	sphingosine-1-phosphate receptor 5
2004-09-01	-0.558182	9.20043	-4.8193	0.0015411	0.268924	-0.770934	septin 4
Sox2ot	-0.74563	7.26065	-4.94147	0.00132848	0.268924	-0.649844	SOX2 overlapping transcript (non-protein coding)
Syt2	-0.817879	4.69607	-4.77168	0.00163387	0.268924	-0.818883	synaptotagmin II
Tbxa2r	0.317742	4.27353	4.77587	0.00162546	0.268924	-0.814646	thromboxane A2 receptor
Tmem63a	-0.931846	7.20621	-5.30366	0.000866144	0.268924	-0.306785	transmembrane protein 63a
Tnni1	-0.767523	4.65245	-5.05523	0.00115917	0.268924	-0.539544	troponin I, skeletal, slow 1
Tpm2	-0.635637	4.50449	-5.5465	0.000656776	0.268924	-0.0897552	tropomyosin 2, beta
Traip	0.55878	4.92293	4.71633	0.00174943	0.268924	-0.875135	TRAF-interacting protein
Trf	-0.765916	10.1378	-4.8852	0.00142212	0.268924	-0.705272	transferrin
Trpm6	-0.765074	4.57401	-5.65192	0.000583856	0.268924	0.00131986	transient receptor potential cation channel, subfamily M, member 6
Ttyh2	-0.817385	7.7799	-5.00496	0.00123088	0.268924	-0.587998	tweety homolog 2 (Drosophila)
Ubash3b	-0.441513	7.05136	-5.63317	0.000596141	0.268924	-0.0147389	ubiquitin associated and SH3 domain containing, B
Ugt8a	-0.683814	7.43003	-4.65337	0.00189192	0.268924	-0.939827	UDP galactosyltransferase 8A
Zfp867	-0.561467	4.34251	-4.60749	0.00200371	0.268924	-0.987427	zinc finger protein 867
Cdr2	-1.00058	6.33133	-4.53763	0.00218807	0.270357	-1.06067	cerebellar degeneration-related 2
Cthrc1	-0.610003	6.54553	-4.53195	0.00220388	0.270357	-1.06667	collagen triple helix repeat containing 1
Dyrk3	0.775416	5.79633	4.56386	0.00211678	0.270357	-1.03307	dual-specificity tyrosine-(Y)-phosphorylation regulated kinase 3
Epha7	0.43045	7.16274	4.56174	0.00212243	0.270357	-1.03529	Eph receptor A7
Jmy	0.314297	6.15553	4.53331	0.00220007	0.270357	-1.06523	junction-mediating and regulatory protein
Nefh	-0.994225	8.67569	-4.55397	0.00214335	0.270357	-1.04346	neurofilament, heavy polypeptide
Slitrk6	-0.929456	3.59959	-4.57385	0.00209029	0.270357	-1.02259	SLIT and NTRK-like family, member 6
Zfp775	-0.491472	5.69581	-4.58496	0.00206126	0.270357	-1.01095	zinc finger protein 775
A230001M10Rik	-0.654314	4.90787	-4.49871	0.00229878	0.274693	-1.10188	RIKEN cDNA A230001M10 gene
Asah2	-0.703969	6.62735	-4.49363	0.00231367	0.274693	-1.10728	N-acylsphingosine amidohydrolase 2
Haus8	-0.311566	5.05372	-4.48243	0.00234688	0.274693	-1.1192	4HAUS augmin-like complex, subunit 8
Htr1a	0.609832	5.11594	4.48657	0.00233454	0.274693	-1.11479	5-hydroxytryptamine (serotonin) receptor 1A
Mfn1	-0.320662	8.07131	-4.5038	0.00228395	0.274693	-1.09647	mitofusin 1
Arc	1.1299	7.88246	4.37193	0.00270387	0.27594	-1.23807	activity regulated cytoskeletal-associated protein
Aspa	-0.834831	7.5993	-4.45236	0.00243862	0.27594	-1.15131	aspartoacylase
Baz1b	0.364213	6.34872	4.42812	0.00251546	0.27594	-1.17733	bromodomain adjacent to zinc finger domain, 1B
Bcas1	-0.82151	10.3888	-4.39347	0.00262989	0.27594	-1.21472	breast carcinoma amplified sequence 1
Cpne8	0.516006	5.77058	4.4467	0.00245633	0.27594	-1.15738	copine VIII
Daam2	-0.487656	5.44813	-4.32365	0.00287806	0.27594	-1.29072	dishevelled associated activator of morphogenesis 2
Efhd1	-0.635649	7.36171	-4.44702	0.00245534	0.27594	-1.15704	EF hand domain containing 1
Emx2	0.647034	4.72728	4.31892	0.00289579	0.27594	-1.29591	empty spiracles homeobox 2
Fa2h	-0.779383	7.63034	-4.33739	0.00282727	0.27594	-1.27569	fatty acid 2-hydroxylase
Fgfr1op	-0.276013	7.47423	-4.43324	0.002499	0.27594	-1.17182	Fgfr1 oncogene partner
Gjb1	-0.893412	5.09915	-4.38631	0.00265423	0.27594	-1.22247	gap junction protein, beta 1
Grm5	0.317766	9.66222	4.31141	0.00292416	0.27594	-1.30415	glutamate receptor, metabotropic 5
Hs3st1	-0.399484	6.50827	-4.40859	0.00257928	0.27594	-1.19838	heparan sulfate (glucosamine) 3-O-sulfotransferase 1
Il33	-0.743113	8.2394	-4.29258	0.00299664	0.27594	-1.32485	interleukin 33
Lin9	-0.398186	3.99339	-4.31308	0.00291783	0.27594	-1.30232	lin-9 homolog (C. elegans)
Litaf	-0.727474	7.32549	-4.35918	0.00274875	0.27594	-1.25194	LPS-induced TN factor
Plekhb1	-0.58229	10.6888	-4.41192	0.00256826	0.27594	-1.19478	pleckstrin homology domain containing, family B (evectins) member 1
Plekhh1	-0.732698	6.70515	-4.44152	0.00247267	0.27594	-1.16294	pleckstrin homology domain containing, family H (with MyTH4 domain) member 1
Pllp	-0.589697	8.18652	-4.35444	0.00276563	0.27594	-1.2571	plasma membrane proteolipid
Plp1	-0.457084	11.2492	-4.32767	0.0028631	0.27594	-1.28632	proteolipid protein (myelin) 1
Psat1	-0.386113	8.33664	-4.32883	0.00285881	0.27594	-1.28505	phosphoserine aminotransferase 1
Rbm24	0.423586	5.47775	4.29541	0.00298561	0.27594	-1.32173	RNA binding motif protein 24
Samd12	0.311631	6.28748	4.33377	0.00284055	0.27594	-1.27965	sterile alpha motif domain containing 12
Sec14l5	-0.907502	6.10234	-4.44314	0.00246756	0.27594	-1.1612	SEC14-like lipid binding 5
Srrm4	0.312052	4.83803	4.34848	0.00278701	0.27594	-1.26359	serine/arginine repetitive matrix 4
Tmem88b	-0.866129	8.18513	-4.30189	0.00296053	0.27594	-1.3146	transmembrane protein 88B
Tnfrsf25	1.01092	4.74124	4.29008	0.0030064	0.27594	-1.3276	tumor necrosis factor receptor superfamily, member 25
Trpc5	1.11805	4.5861	4.31095	0.00292589	0.27594	-1.30465	transient receptor potential cation channel, subfamily C, member 5
Xylt2	-0.36086	5.43434	-4.37958	0.00267732	0.27594	-1.22976	xylosyltransferase II
Zer1	0.469043	5.55314	4.36122	0.0027415	0.27594	-1.24971	zyg-11 related, cell cycle regulator
Pde8a	-0.627184	6.42046	-4.28235	0.00303682	0.276741	-1.33612	phosphodiesterase 8A
2700081O15Rik	0.439048	6.86718	4.26539	0.00310474	0.280784	-1.35485	RIKEN cDNA 2700081O15 gene
Necab1	0.542414	6.74234	4.25598	0.00314312	0.280784	-1.36527	N-terminal EF-hand calcium binding protein 1
Scd1	-0.555226	9.6924	-4.25499	0.00314721	0.280784	-1.36637	stearoyl-Coenzyme A desaturase 1
Ankrd34c	-0.680717	6.30353	-4.24395	0.00319295	0.280936	-1.37861	ankyrin repeat domain 34C
Ankrd40	-0.30735	6.37144	-4.24786	0.00317669	0.280936	-1.37428	ankyrin repeat domain 40
Cntn2	-0.408057	5.5782	-4.20358	0.0033666	0.294186	-1.42358	contactin 2
9430019C24Rik	0.430354	4.42153	4.15886	0.00357102	0.296798	-1.47376	RIKEN cDNA 9430019C24 gene
AA692955	0.3359	4.45449	4.16979	0.00351983	0.296798	-1.46146	expressed sequence AA692955
Adarb1	-0.447052	4.98286	-4.13693	0.00367614	0.296798	-1.4985	adenosine deaminase, RNA-specific, B1
Arsg	-0.78721	5.45445	-4.13799	0.00367097	0.296798	-1.4973	arylsulfatase G
Ccp110	-0.372459	9.05549	-4.15674	0.00358101	0.296798	-1.47614	centriolar coiled coil protein 110
Cdc42se1	0.28163	6.76095	4.14344	0.00364457	0.296798	-1.49114	CDC42 small effector 1
Gpr27	0.315335	6.72385	4.15225	0.00360233	0.296798	-1.4812	G protein-coupled receptor 27
Neurl1b	0.563354	7.27978	4.15493	0.0035896	0.296798	-1.47818	neuralized E3 ubiquitin protein ligase 1B
Pitpnc1	-0.508778	6.70391	-4.13489	0.0036861	0.296798	-1.50081	phosphatidylinositol transfer protein, cytoplasmic 1
Pls1	-0.388335	6.64403	-4.12753	0.00372219	0.296798	-1.50913	plastin 1 (I-isoform)
Prkcg	0.623672	7.63728	4.13026	0.00370878	0.296798	-1.50604	protein kinase C, gamma
Rhog	-0.626851	7.15056	-4.1768	0.00348741	0.296798	-1.45358	ras homolog gene family, member G
Tmem140	-0.418493	4.03831	-4.18207	0.00346329	0.296798	-1.44767	transmembrane protein 140
Trim67	-0.654456	3.95898	-4.13435	0.00368869	0.296798	-1.50141	tripartite motif-containing 67
Gpr37	-0.554663	8.40595	-4.10404	0.00384016	0.304303	-1.53578	G protein-coupled receptor 37
Gjc2	-0.475396	4.22267	-4.08603	0.0039333	0.305982	-1.55627	gap junction protein, gamma 2
Gm19313	0.280502	7.4785	4.09294	0.00389726	0.305982	-1.54839	predicted gene, 19313
Rab11fip5	-0.258364	8.09709	-4.08938	0.0039158	0.305982	-1.55245	RAB11 family interacting protein 5 (class I)
Abcb1a	-0.310874	6.36323	-3.9605	0.00465473	0.307695	-1.70079	ATP-binding cassette, sub-family B (MDR/TAP), member 1A
B930095G15Rik	0.431192	7.47682	4.06585	0.00404061	0.307695	-1.57931	RIKEN cDNA B930095G15 gene
BB045044	0.339476	4.38532	3.9893	0.00447737	0.307695	-1.66737	expressed sequence BB045044
Ccdc174	-0.311499	6.6007	-4.00548	0.00438099	0.307695	-1.64867	coiled-coil domain containing 174
Cdc42ep1	-0.61872	6.14537	-3.9752	0.00456327	0.307695	-1.68372	CDC42 effector protein (Rho GTPase binding) 1
Cdc42ep2	-0.58546	6.42998	-3.99893	0.00441969	0.307695	-1.65623	CDC42 effector protein (Rho GTPase binding) 2
Clic4	-0.606823	8.13891	-4.07353	0.00399939	0.307695	-1.57053	chloride intracellular channel 4 (mitochondrial)
Dhx33	0.405051	5.47246	3.96618	0.00461913	0.307695	-1.69418	DEAH (Asp-Glu-Ala-His) box polypeptide 33
Gm41848	0.398375	3.70443	4.06136	0.00406491	0.307695	-1.58444	predicted gene, 41848
Iah1	-0.348658	6.31103	-4.04485	0.00415565	0.307695	-1.60336	isoamyl acetate-hydrolyzing esterase 1 homolog (S. cerevisiae)
Kcnk13	-0.549999	5.6352	-3.96725	0.0046125	0.307695	-1.69295	potassium channel, subfamily K, member 13
Kif1c	-0.441817	5.51655	-4.02785	0.00425134	0.307695	-1.62289	kinesin family member 1C
Mbp	-0.332833	10.5714	-4.05325	0.00410918	0.307695	-1.59372	myelin basic protein
Mdm1	0.365636	4.22525	3.96519	0.00462533	0.307695	-1.69534	transformed mouse 3T3 cell double minute 1
Myo1d	-0.508862	5.5565	-4.02973	0.00424067	0.307695	-1.62073	myosin ID
Ndrg1	-0.555947	8.14114	-4.05052	0.00412423	0.307695	-1.59685	N-myc downstream regulated gene 1
Nmral1	-0.546582	5.0831	-3.99101	0.00446705	0.307695	-1.66539	NmrA-like family domain containing 1
Nod1	-0.44632	5.05499	-4.01972	0.00429798	0.307695	-1.63225	nucleotide-binding oligomerization domain containing 1
Pld1	-0.446403	5.58496	-3.97526	0.0045629	0.307695	-1.68365	phospholipase D1
Plppr4	0.288523	9.18252	4.03694	0.00419985	0.307695	-1.61243	phospholipid phosphatase related 4
Plxna4	0.3282	6.02313	3.99828	0.00442358	0.307695	-1.65699	plexin A4
Ppfia2	0.577582	6.31678	3.97237	0.00458072	0.307695	-1.687	protein tyrosine phosphatase, receptor type, f polypeptide (PTPRF), interacting protein (liprin), alpha 2
Ppfibp2	-0.73732	5.59773	-3.99344	0.00445247	0.307695	-1.66258	PTPRF interacting protein, binding protein 2 (liprin beta 2)
Rnf152	-0.801218	6.92038	-3.96265	0.00464123	0.307695	-1.69829	ring finger protein 152
Scn3b	0.66611	7.80861	3.99009	0.00447262	0.307695	-1.66646	sodium channel, voltage-gated, type III, beta
Sgpp2	-0.877347	7.5119	-4.02587	0.00426266	0.307695	-1.62517	sphingosine-1-phosphate phosphotase 2
Smoc2	0.7671	4.69236	4.01654	0.00431637	0.307695	-1.63591	SPARC related modular calcium binding 2
Sox13	-0.378499	4.50819	-4.04017	0.00418176	0.307695	-1.60873	SRY (sex determining region Y)-box 13
Sptssb	-0.988199	4.40888	-3.99473	0.00444476	0.307695	-1.66109	serine palmitoyltransferase, small subunit B
Cep83os	0.336012	6.54949	3.94108	0.00477854	0.308351	-1.7234	centrosomal protein 83, opposite strand
Erc2	0.319739	10.0916	3.94202	0.0047725	0.308351	-1.72231	ELKS/RAB6-interacting/CAST family member 2
Fam175a	0.366963	4.24059	3.95253	0.00470508	0.308351	-1.71006	family with sequence similarity 175, member A
Per2	0.339532	5.28201	3.94836	0.00473173	0.308351	-1.71492	period circadian clock 2
Yipf2	-0.314159	6.23253	-3.94001	0.00478551	0.308351	-1.72466	Yip1 domain family, member 2
Leng1	-0.407366	5.5284	-3.93555	0.00481446	0.308658	-1.72985	leukocyte receptor cluster (LRC) member 1
Svil	-0.280033	5.92348	-3.9266	0.00487323	0.310565	-1.74031	supervillin
Trp53inp2	-0.4504	9.38652	-3.92363	0.0048929	0.310565	-1.74379	transformation related protein 53 inducible nuclear protein 2
Mllt10	0.279085	6.18318	3.91864	0.00492616	0.311129	-1.74963	myeloid/lymphoid or mixed-lineage leukemia (trithorax homolog, Drosophila); translocated to, 10
Rspo2	0.838706	7.07352	3.90954	0.00498738	0.313444	-1.76029	R-spondin 2
1700086L19Rik	0.689232	7.51672	3.87185	0.00524991	0.313704	-1.80459	RIKEN cDNA 1700086L19 gene
Aldh4a1	0.420943	4.36004	3.88474	0.00515845	0.313704	-1.7894	aldehyde dehydrogenase 4 family, member A1
Brip1os	-0.500066	5.89048	-3.87016	0.00526201	0.313704	-1.80658	BRCA1 interacting protein C-terminal helicase 1, opposite strand
Fam135b	0.324495	4.15702	3.90454	0.00502136	0.313704	-1.76614	family with sequence similarity 135, member B
Gabra2	0.430011	8.23119	3.87205	0.00524845	0.313704	-1.80435	gamma-aminobutyric acid (GABA) A receptor, subunit alpha 2
Galnt3	0.413285	3.98419	3.89467	0.0050892	0.313704	-1.77773	UDP-N-acetyl-alpha-D-galactosamine:polypeptide N-acetylgalactosaminyltransferase 3
Josd2	-0.447569	7.34029	-3.87318	0.00524037	0.313704	-1.80302	Josephin domain containing 2
Kif2a	0.353978	7.36374	3.88165	0.00518023	0.313704	-1.79304	kinesin family member 2A
Nudt12	-0.470865	4.44464	-3.87536	0.00522481	0.313704	-1.80045	nudix (nucleoside diphosphate linked moiety X)-type motif 12
Tcf20	0.342182	6.26766	3.87756	0.00520917	0.313704	-1.79786	transcription factor 20
Tppp3	-0.712484	7.49844	-3.88789	0.00513641	0.313704	-1.7857	tubulin polymerization-promoting protein family member 3
Arrdc3	-0.50009	6.91186	-3.79799	0.0058086	0.317126	-1.89215	arrestin domain containing 3
Atf7	0.309687	5.67294	3.80382	0.00576224	0.317126	-1.8852	activating transcription factor 7
Carns1	-0.858436	6.2661	-3.84123	0.00547416	0.317126	-1.84077	carnosine synthase 1
Cks2	-0.25412	5.17355	-3.79716	0.00581529	0.317126	-1.89315	CDC28 protein kinase regulatory subunit 2
Dact3	0.395309	6.23092	3.8129	0.00569088	0.317126	-1.8744	dapper homolog 3, antagonist of beta-catenin (xenopus)
Dbndd2	-0.49041	7.93326	-3.85665	0.00535999	0.317126	-1.82253	dysbindin (dystrobrevin binding protein 1) domain containing 2
Efnb1	0.250777	4.70557	3.76376	0.00608904	0.317126	-1.93307	ephrin B1
Fitm2	-0.303389	7.01009	-3.84282	0.0054623	0.317126	-1.83889	fat storage-inducing transmembrane protein 2
G6pdx	-0.564583	7.09372	-3.7563	0.006152	0.317126	-1.94201	glucose-6-phosphate dehydrogenase X-linked
Gda	0.400425	8.76148	3.83194	0.00554425	0.317126	-1.85179	guanine deaminase
Gltp	-0.530566	8.64958	-3.76875	0.00604725	0.317126	-1.92709	glycolipid transfer protein
Hapln4	-0.465982	7.6875	-3.84255	0.00546431	0.317126	-1.83921	hyaluronan and proteoglycan link protein 4
Hs3st5	-0.787947	4.96753	-3.77409	0.00600288	0.317126	-1.9207	heparan sulfate (glucosamine) 3-O-sulfotransferase 5
Kcnh2	-0.750327	6.27362	-3.75483	0.00616454	0.317126	-1.94378	potassium voltage-gated channel, subfamily H (eag-related), member 2
Kcnk3	-0.403583	6.10258	-3.78307	0.00592907	0.317126	-1.90996	potassium channel, subfamily K, member 3
Klhl1	-0.915196	4.23901	-3.84183	0.00546971	0.317126	-1.84007	kelch-like 1
Lhfpl5	-0.647829	4.89793	-3.84386	0.00545453	0.317126	-1.83766	lipoma HMGIC fusion partner-like 5
Lncpint	0.471584	6.93435	3.79161	0.00585979	0.317126	-1.89976	long non-protein coding RNA, Trp53 induced transcript
Neat1	-0.749538	8.79375	-3.7577	0.0061401	0.317126	-1.94033	nuclear paraspeckle assembly transcript 1 (non-protein coding)
Nwd2	0.522522	7.34843	3.78623	0.00590336	0.317126	-1.90619	NACHT and WD repeat domain containing 2
Osbpl5	-0.404407	5.76539	-3.81995	0.00563607	0.317126	-1.86601	oxysterol binding protein-like 5
Pkd2l1	-0.556189	3.45273	-3.7939	0.00584135	0.317126	-1.89703	polycystic kidney disease 2-like 1
Slc24a4	0.448205	6.60604	3.75921	0.00612735	0.317126	-1.93852	solute carrier family 24 (sodium/potassium/calcium exchanger), member 4
Stam2	0.364592	5.64858	3.82424	0.00560304	0.317126	-1.86092	signal transducing adaptor molecule (SH3 domain and ITAM motif) 2
Syngr3	0.253101	7.94893	3.83231	0.0055414	0.317126	-1.85134	synaptogyrin 3
Tenm3	0.471607	7.01105	3.78987	0.00587387	0.317126	-1.90184	teneurin transmembrane protein 3
Tmem125	-0.951015	6.34791	-3.77596	0.0059874	0.317126	-1.91846	transmembrane protein 125
Tnip1	-0.250751	7.27081	-3.78658	0.00590053	0.317126	-1.90577	TNFAIP3 interacting protein 1
Tprn	-0.54469	6.1777	-3.76145	0.00610841	0.317126	-1.93583	taperin
Trpc4	0.632722	4.66174	3.80049	0.00578869	0.317126	-1.88917	transient receptor potential cation channel, subfamily C, member 4
Tspan2	-0.425987	7.64188	-3.8255	0.0055934	0.317126	-1.85943	tetraspanin 2
Tstd2	-0.334581	6.62189	-3.77625	0.00598506	0.317126	-1.91812	thiosulfate sulfurtransferase (rhodanese)-like domain containing 2
Wdr13	0.305713	7.62052	3.77207	0.0060196	0.317126	-1.92311	WD repeat domain 13
Yrdc	0.256286	7.12391	3.81768	0.00565368	0.317126	-1.86872	yrdC domain containing (E.coli)
Abhd5	-0.259666	5.96325	-3.73345	0.00634942	0.31767	-1.96946	abhydrolase domain containing 5
Gsn	-0.594516	8.07929	-3.73772	0.00631202	0.31767	-1.96433	gelsolin
Islr2	0.401089	6.24552	3.74755	0.00622682	0.31767	-1.95251	immunoglobulin superfamily containing leucine-rich repeat 2
Phlda3	-0.657357	7.38126	-3.73969	0.00629486	0.31767	-1.96196	pleckstrin homology-like domain, family A, member 3
Rps6ka1	-0.42645	5.91555	-3.74071	0.00628598	0.31767	-1.96073	ribosomal protein S6 kinase polypeptide 1
Samd4	-0.328974	6.68322	-3.74686	0.00623276	0.31767	-1.95334	sterile alpha motif domain containing 4
Zcchc24	-0.367205	6.30498	-3.73418	0.00634307	0.31767	-1.96859	zinc finger, CCHC domain containing 24
1810021B22Rik	-0.360566	4.15486	-3.72236	0.00644768	0.320076	-1.98282	RIKEN cDNA 1810021B22 gene
Kbtbd11	0.346353	6.67645	3.7224	0.00644733	0.320076	-1.98278	kelch repeat and BTB (POZ) domain containing 11
Adi1	-0.329973	7.01384	-3.71571	0.00650738	0.320573	-1.99084	acireductone dioxygenase 1
Erbb3	-0.857707	6.3351	-3.71431	0.0065201	0.320573	-1.99254	v-erb-b2 erythroblastic leukemia viral oncogene homolog 3 (avian)
Fads6	-0.529223	5.946	-3.70735	0.00658332	0.320573	-2.00094	fatty acid desaturase domain family, member 6
Fhdc1	-1.18516	4.47016	-3.70922	0.00656626	0.320573	-1.99868	FH2 domain containing 1
Ube2g2	0.326624	6.47699	3.70779	0.0065793	0.320573	-2.00041	ubiquitin-conjugating enzyme E2G 2
Cpm	-0.721777	5.4531	-3.69974	0.00665327	0.321524	-2.01014	carboxypeptidase M
Slc35d1	0.395546	5.72051	3.70145	0.0066375	0.321524	-2.00808	solute carrier family 35 (UDP-glucuronic acid/UDP-N-acetylgalactosamine dual transporter), member D1
A230009B12Rik	-0.439894	4.23107	-3.68341	0.00680596	0.321977	-2.02991	RIKEN cDNA A230009B12 gene
Bcl7a	0.316353	7.34459	3.69326	0.00671337	0.321977	-2.01798	B cell CLL/lymphoma 7A
Elovl1	-0.420994	6.76436	-3.68256	0.00681407	0.321977	-2.03095	elongation of very long chain fatty acids (FEN1/Elo2, SUR4/Elo3, yeast)-like 1
Mob3b	-0.834382	5.52827	-3.69118	0.00673285	0.321977	-2.0205	MOB kinase activator 3B
Pcdhb7	0.336868	6.70552	3.69013	0.0067427	0.321977	-2.02177	protocadherin beta 7
Relt	-0.390062	5.83599	-3.68561	0.0067852	0.321977	-2.02725	RELT tumor necrosis factor receptor
Bag4	0.293915	7.05006	3.6741	0.0068948	0.322212	-2.04121	BCL2-associated athanogene 4
Flt3	-0.550763	6.17246	-3.67504	0.00688573	0.322212	-2.04006	FMS-like tyrosine kinase 3
Smox	-0.30856	7.34445	-3.67674	0.00686943	0.322212	-2.038	spermine oxidase
Prr5l	-0.931553	5.82951	-3.66994	0.00693482	0.322899	-2.04626	proline rich 5 like
B3gat1	0.3271	6.21955	3.65471	0.00708366	0.327263	-2.06478	beta-1,3-glucuronyltransferase 1 (glucuronosyltransferase P)
Enpp4	-0.354049	6.65844	-3.65251	0.00710548	0.327263	-2.06746	ectonucleotide pyrophosphatase/phosphodiesterase 4
Epha5	0.553311	7.12969	3.65466	0.00708412	0.327263	-2.06483	Eph receptor A5
Hunk	0.372701	6.45135	3.64526	0.00717776	0.328222	-2.07629	hormonally upregulated Neu-associated kinase
Kcnc1	-0.275724	8.35485	-3.64671	0.00716325	0.328222	-2.07453	potassium voltage gated channel, Shaw-related subfamily, member 1
Gal3st1	-0.569508	6.18707	-3.62977	0.00733482	0.328342	-2.09519	galactose-3-O-sulfotransferase 1
Htr3a	0.682789	5.19112	3.63472	0.00728425	0.328342	-2.08915	5-hydroxytryptamine (serotonin) receptor 3A
Kiz	-0.351217	6.8569	-3.63643	0.00726683	0.328342	-2.08706	kizuna centrosomal protein
Nell2	0.497287	7.43582	3.63546	0.00727667	0.328342	-2.08824	NEL-like 2
Smtn	-0.758805	3.83304	-3.63516	0.00727976	0.328342	-2.08861	smoothelin
Trim25	-0.351826	6.02256	-3.63083	0.00732398	0.328342	-2.09389	tripartite motif-containing 25
Tmem229b	-0.447404	6.20149	-3.62669	0.00736647	0.328606	-2.09895	transmembrane protein 229B
Cblb	0.310924	6.1512	3.62411	0.00739315	0.328648	-2.1021	Casitas B-lineage lymphoma b
Lgi3	-0.427834	7.30574	-3.61248	0.00751454	0.331761	-2.11633	leucine-rich repeat LGI family, member 3
Phxr5	0.445225	4.61411	3.61242	0.00751521	0.331761	-2.11641	per-hexamer repeat gene 5
Crispld1	0.385843	4.5877	3.60775	0.00756449	0.332785	-2.12212	cysteine-rich secretory protein LCCL domain containing 1
Abtb2	-0.4774	4.86327	-3.59905	0.00765744	0.332867	-2.1328	ankyrin repeat and BTB (POZ) domain containing 2
Ankrd29	-0.244847	6.63085	-3.60266	0.00761871	0.332867	-2.12836	ankyrin repeat domain 29
Ramp3	-1.11462	7.19406	-3.59781	0.00767072	0.332867	-2.13431	receptor (calcitonin) activity modifying protein 3
Wdr47	0.435483	7.70186	3.60286	0.00761664	0.332867	-2.12812	WD repeat domain 47
Mif4gd	-0.303495	6.61089	-3.59246	0.00772861	0.333113	-2.14088	MIF4G domain containing
Ret	-2.14206	4.96248	-3.5934	0.00771841	0.333113	-2.13973	ret proto-oncogene
Ufsp1	-0.406255	5.93328	-3.58612	0.00779768	0.334959	-2.14867	UFM1-specific peptidase 1
Ids	0.354049	6.98053	3.57712	0.00789694	0.338084	-2.15973	iduronate 2-sulfatase
Slc6a9	-0.590183	6.04138	-3.57305	0.00794232	0.33889	-2.16474	solute carrier family 6 (neurotransmitter transporter, glycine), member 9
2900046F13Rik	0.344264	4.09037	3.56084	0.00807999	0.340852	-2.17978	RIKEN cDNA 2900046F13 gene
Csrp1	-0.473357	8.94554	-3.56541	0.0080282	0.340852	-2.17416	cysteine and glycine-rich protein 1
Exoc3l4	-0.530742	3.66563	-3.55717	0.00812189	0.340852	-2.18431	exocyst complex component 3-like 4
Rnf165	0.408779	6.92963	3.55826	0.00810946	0.340852	-2.18297	ring finger protein 165
Rnf180	0.273306	6.9995	3.56416	0.0080423	0.340852	-2.17569	ring finger protein 180
Prrc2b	0.267579	9.54039	3.55278	0.00817233	0.341845	-2.18973	proline-rich coiled-coil 2B
Cnr1	0.391034	7.87715	3.5494	0.00821134	0.342354	-2.1939	cannabinoid receptor 1 (brain)
Armc6	0.274061	5.83554	3.53898	0.00833289	0.343387	-2.20677	armadillo repeat containing 6
Bid	0.403497	5.04551	3.54251	0.00829157	0.343387	-2.20242	BH3 interacting domain death agonist
Celf3	0.27425	7.04401	3.53503	0.00837955	0.343387	-2.21167	CUGBP, Elav-like family member 3
Gm39695	0.381582	7.50191	3.54362	0.00827861	0.343387	-2.20105	predicted gene, 39695
Nfe2l3	-0.371027	4.41482	-3.53384	0.00839365	0.343387	-2.21314	nuclear factor, erythroid derived 2, like 3
Zc3hav1l	0.296887	5.5969	3.5335	0.00839761	0.343387	-2.21355	zinc finger CCCH-type, antiviral 1-like
Pnma1	0.365403	5.38153	3.5259	0.00848834	0.345508	-2.22297	paraneoplastic antigen MA1
Zfp212	-0.278375	5.94824	-3.52462	0.00850365	0.345508	-2.22455	Zinc finger protein 212
Cnih2	0.442833	7.7666	3.52071	0.00855083	0.345859	-2.2294	cornichon homolog 2 (Drosophila)
Ina	-0.251656	9.41436	-3.51496	0.00862071	0.345859	-2.23654	internexin neuronal intermediate filament protein, alpha
Sh3tc2	-0.523872	4.10909	-3.51711	0.00859451	0.345859	-2.23387	SH3 domain and tetratricopeptide repeats 2
Shh	-0.586172	6.69413	-3.51782	0.00858581	0.345859	-2.23298	sonic hedgehog
Metrn	-0.449454	7.9578	-3.51217	0.00865473	0.346135	-2.23999	meteorin, glial cell differentiation regulator
Dnajb2	-0.42218	8.68584	-3.50754	0.00871165	0.346241	-2.24574	DnaJ (Hsp40) homolog, subfamily B, member 2
Pcsk5	0.518342	5.13198	3.50858	0.00869883	0.346241	-2.24445	proprotein convertase subtilisin/kexin type 5
Irf2bpl	0.238401	7.8545	3.50263	0.00877244	0.347574	-2.25184	interferon regulatory factor 2 binding protein-like
Adamtsl4	-1.19376	5.23774	-3.49577	0.00885813	0.349882	-2.26037	ADAMTS-like 4
Rras2	0.521262	6.5823	3.4922	0.00890311	0.350573	-2.26481	related RAS viral (r-ras) oncogene homolog 2
Amhr2	-0.538555	3.85238	-3.48884	0.00894564	0.351165	-2.26899	anti-Mullerian hormone type 2 receptor
Ankrd28	-0.231922	7.60511	-3.48414	0.00900547	0.352429	-2.27484	ankyrin repeat domain 28
Atic	0.254729	6.74535	3.47924	0.00906834	0.353524	-2.28095	5-aminoimidazole-4-carboxamide ribonucleotide formyltransferase/IMP cyclohydrolase
C77648	-0.348954	4.69768	-3.44712	0.00949216	0.353524	-2.32107	expressed sequence C77648
Cntfr	-0.283163	5.50695	-3.45901	0.00933294	0.353524	-2.30621	ciliary neurotrophic factor receptor
Ddt	-0.345113	8.52878	-3.45029	0.00944938	0.353524	-2.3171	D-dopachrome tautomerase
Edrf1	0.306119	5.27357	3.42804	0.00975392	0.353524	-2.34498	erythroid differentiation regulatory factor 1
Fjx1	0.344994	7.30912	3.46749	0.00922107	0.353524	-2.29562	four jointed box 1 (Drosophila)
Fnbp1	-0.422651	8.04595	-3.4432	0.00954529	0.353524	-2.32598	formin binding protein 1
Ftx	0.252537	8.02116	3.47121	0.00917242	0.353524	-2.29097	Ftx transcript, Xist regulator (non-protein coding)
Gabrb3	0.350118	7.68249	3.47697	0.00909764	0.353524	-2.28378	gamma-aminobutyric acid (GABA) A receptor, subunit beta 3
Gng11	-0.632448	8.1575	-3.42997	0.00972704	0.353524	-2.34256	guanine nucleotide binding protein (G protein), gamma 11
Ift43	-0.308096	7.07956	-3.43586	0.00964577	0.353524	-2.33518	intraflagellar transport 43
Kif13b	-0.443495	5.63224	-3.43152	0.00970557	0.353524	-2.34061	kinesin family member 13B
Lancl3	-0.435096	5.3947	-3.46144	0.00930069	0.353524	-2.30317	LanC lantibiotic synthetase component C-like 3 (bacterial)
Mtmr12	0.327383	7.45421	3.43243	0.00969305	0.353524	-2.33948	myotubularin related protein 12
Ncam2	-0.281954	5.50843	-3.44101	0.00957516	0.353524	-2.32872	neural cell adhesion molecule 2
Noxred1	0.534947	3.80914	3.43138	0.00970758	0.353524	-2.3408	NADP+ dependent oxidoreductase domain containing 1
Nrtn	-0.719653	4.26496	-3.43935	0.00959786	0.353524	-2.3308	neurturin
Olig1	-0.474003	10.3485	-3.46728	0.00922382	0.353524	-2.29588	oligodendrocyte transcription factor 1
Orai2	0.333701	6.44787	3.43578	0.00964681	0.353524	-2.33527	ORAI calcium release-activated calcium modulator 2
Osbpl9	-0.271874	7.2531	-3.43209	0.00969764	0.353524	-2.33989	oxysterol binding protein-like 9
Otud1	0.327455	7.35385	3.45563	0.0093779	0.353524	-2.31043	OTU domain containing 1
Rasgrf1	0.25594	7.88922	3.44056	0.00958136	0.353524	-2.32929	RAS protein-specific guanine nucleotide-releasing factor 1
Reep3	-0.307568	6.22675	-3.44375	0.00953781	0.353524	-2.32529	receptor accessory protein 3
Tagln	-0.437278	6.63034	-3.4468	0.0094965	0.353524	-2.32147	transgelin
Tmbim1	-0.677093	7.6155	-3.43011	0.00972518	0.353524	-2.34239	transmembrane BAX inhibitor motif containing 1
Trib1	0.769183	4.65984	3.4708	0.00917775	0.353524	-2.29148	tribbles homolog 1 (Drosophila)
H2-K1	-0.298361	6.97936	-3.4236	0.0098159	0.354763	-2.35055	histocompatibility 2, K1, K region
Elmo1	-0.357449	5.89416	-3.42037	0.00986129	0.355396	-2.35461	engulfment and cell motility 1
BC005561	0.259361	5.9461	3.39642	0.0102047	0.35669	-2.38473	cDNA sequence BC005561
Capn2	-0.37048	8.71699	-3.41133	0.00998946	0.35669	-2.36597	calpain 2
Ccdc136	-0.326689	8.99186	-3.41313	0.0099638	0.35669	-2.36371	coiled-coil domain containing 136
Dis3l	-0.402637	6.13513	-3.39881	0.0101699	0.35669	-2.38172	DIS3 mitotic control homolog (S. cerevisiae)-like
Hes1	0.489713	5.66519	3.41023	0.0100051	0.35669	-2.36735	hairy and enhancer of split 1 (Drosophila)
Ifngr1	-0.3274	5.80893	-3.39752	0.0101886	0.35669	-2.38334	interferon gamma receptor 1
Kcnj8	-0.242789	4.91271	-3.39948	0.0101601	0.35669	-2.38087	potassium inwardly-rectifying channel, subfamily J, member 8
Mob3c	-0.446631	3.97695	-3.39823	0.0101782	0.35669	-2.38244	MOB kinase activator 3C
Pmp22	-0.726506	7.73966	-3.40499	0.0100804	0.35669	-2.37394	peripheral myelin protein 22
Rgs12	0.516151	5.56909	3.40285	0.0101112	0.35669	-2.37663	regulator of G-protein signaling 12
Strada	0.320591	5.60329	3.40777	0.0100403	0.35669	-2.37044	STE20-related kinase adaptor alpha
Add2	0.273432	7.32325	3.38836	0.0103231	0.356915	-2.39488	adducin 2 (beta)
Epb41l3	-0.313538	9.6195	-3.39048	0.0102919	0.356915	-2.39221	erythrocyte membrane protein band 4.1 like 3
Lhx2	0.62779	8.28837	3.39099	0.0102843	0.356915	-2.39157	LIM homeobox protein 2
Tbx3	0.328953	3.90009	3.38892	0.0103149	0.356915	-2.39418	T-box 3
Mblac2	0.221672	6.72938	3.37842	0.0104712	0.361059	-2.40742	metallo-beta-lactamase domain containing 2
Pip4k2a	-0.265936	7.99657	-3.37652	0.0104997	0.361065	-2.40982	phosphatidylinositol-5-phosphate 4-kinase, type II, alpha
Adssl1	-0.766108	6.62263	-3.35436	0.0108391	0.362667	-2.43784	adenylosuccinate synthetase like 1
AI846148	0.304526	5.04135	3.35598	0.0108139	0.362667	-2.43579	expressed sequence AI846148
Brd4	0.245884	6.93159	3.35126	0.0108874	0.362667	-2.44176	bromodomain containing 4
Cep76	-0.552194	4.70161	-3.37156	0.0105747	0.362667	-2.41609	centrosomal protein 76
Fam101b	-0.320935	6.50175	-3.35245	0.0108688	0.362667	-2.44026	family with sequence similarity 101, member B
Gm13629	-0.84648	5.84074	-3.35284	0.0108627	0.362667	-2.43976	predicted gene 13629
Limd2	0.361856	7.25311	3.36637	0.0106537	0.362667	-2.42264	LIM domain containing 2
Nmt2	0.295028	6.63705	3.3622	0.0107177	0.362667	-2.42792	N-myristoyltransferase 2
Olfml2b	0.771871	5.71438	3.35366	0.01085	0.362667	-2.43872	olfactomedin-like 2B
Pptc7	-0.337128	8.97775	-3.35392	0.0108459	0.362667	-2.4384	PTC7 protein phosphatase homolog (S. cerevisiae)
Ptprn2	0.360859	8.16834	3.36417	0.0106874	0.362667	-2.42542	protein tyrosine phosphatase, receptor type, N polypeptide 2
Pygm	-0.694826	6.02638	-3.36274	0.0107094	0.362667	-2.42723	muscle glycogen phosphorylase
Vwa1	-0.433446	6.05189	-3.34881	0.0109258	0.363	-2.44487	von Willebrand factor A domain containing 1
Fcrls	0.295788	6.86251	3.34127	0.0110449	0.365607	-2.45442	Fc receptor-like S, scavenger receptor
Plekhm2	-0.45448	6.16897	-3.34022	0.0110616	0.365607	-2.45576	pleckstrin homology domain containing, family M (with RUN domain) member 2
Hrk	0.471542	5.1992	3.33593	0.0111301	0.36619	-2.4612	harakiri, BCL2 interacting protein (contains only BH3 domain)
Plppr2	0.393544	8.35591	3.33552	0.0111367	0.36619	-2.46172	phospholipid phosphatase related 2
Lpar1	-0.613964	6.95087	-3.33292	0.0111784	0.366617	-2.46501	lysophosphatidic acid receptor 1
Abcc9	-0.233123	5.26417	-3.31708	0.0114363	0.366644	-2.48513	ATP-binding cassette, sub-family C (CFTR/MRP), member 9
BC059841	-0.311422	6.53613	-3.31951	0.0113964	0.366644	-2.48204	cDNA sequence BC059841
Cebpb	0.44182	6.3168	3.32962	0.0112316	0.366644	-2.4692	CCAAT/enhancer binding protein (C/EBP), beta
Crym	0.789445	9.42556	3.32194	0.0113566	0.366644	-2.47896	crystallin, mu
Fam195a	-0.261204	6.72716	-3.3287	0.0112465	0.366644	-2.47037	family with sequence similarity 195, member A
Fez2	-0.205408	8.09511	-3.31694	0.0114387	0.366644	-2.48531	fasciculation and elongation protein zeta 2 (zygin II)
Map3k2	0.241955	6.33669	3.31836	0.0114153	0.366644	-2.4835	mitogen-activated protein kinase kinase kinase 2
Ppp1r3g	0.408513	5.70237	3.31525	0.0114666	0.366644	-2.48746	protein phosphatase 1, regulatory (inhibitor) subunit 3G
Sptlc1	-0.223878	6.94055	-3.32728	0.0112696	0.366644	-2.47217	serine palmitoyltransferase, long chain base subunit 1
Zfp354c	0.353757	5.93158	3.32331	0.0113342	0.366644	-2.47722	zinc finger protein 354C
Rcbtb1	-0.413574	5.68936	-3.31074	0.0115414	0.368112	-2.4932	regulator of chromosome condensation (RCC1) and BTB (POZ) domain containing protein 1
Adgrb3	0.255922	9.53763	3.28243	0.012023	0.368204	-2.52928	adhesion G protein-coupled receptor B3
Ankub1	-0.444059	4.07522	-3.28145	0.0120401	0.368204	-2.53053	ankrin repeat and ubiquitin domain containing 1
BC034090	-0.701737	4.95743	-3.28231	0.0120251	0.368204	-2.52943	cDNA sequence BC034090
Ccbe1	0.570983	5.46501	3.30391	0.0116557	0.368204	-2.50189	collagen and calcium binding EGF domains 1
Cpne4	0.550846	8.15666	3.29438	0.0118172	0.368204	-2.51403	copine IV
Enpep	-0.327352	4.66509	-3.29264	0.011847	0.368204	-2.51626	glutamyl aminopeptidase
Fn3k	-0.325432	7.53988	-3.28109	0.0120463	0.368204	-2.53099	fructosamine 3 kinase
Garem	0.387297	6.2977	3.3	0.0117216	0.368204	-2.50687	GRB2 associated, regulator of MAPK1
Gm2590	-0.387668	6.00586	-3.29214	0.0118555	0.368204	-2.5169	predicted gene 2590
Gm33727	-0.405229	3.63428	-3.28699	0.011944	0.368204	-2.52346	predicted gene, 33727
Gm8267	-0.873562	3.74615	-3.28593	0.0119624	0.368204	-2.52482	predicted gene 8267
Igtp	-0.409483	6.13473	-3.28123	0.012044	0.368204	-2.53082	interferon gamma induced GTPase
Myo1e	-0.546893	5.41437	-3.29203	0.0118574	0.368204	-2.51703	myosin IE
Nkain1	-0.376991	6.05466	-3.30514	0.0116351	0.368204	-2.50033	Na+/K+ transporting ATPase interacting 1
Plk2	0.373745	9.66468	3.28939	0.0119027	0.368204	-2.5204	polo-like kinase 2
Plpp6	0.310549	6.60322	3.29696	0.0117733	0.368204	-2.51075	phospholipid phosphatase 6
Slc12a2	-0.515206	8.11828	-3.29423	0.0118198	0.368204	-2.51423	solute carrier family 12, member 2
Snhg4	0.268988	7.46981	3.28009	0.0120637	0.368204	-2.53227	small nucleolar RNA host gene 4
Tep1	-0.596245	5.17639	-3.27707	0.0121167	0.368937	-2.53613	telomerase associated protein 1
Shoc2	0.258089	6.0824	3.2724	0.0121988	0.370166	-2.5421	soc-2 (suppressor of clear) homolog (C. elegans)
Sipa1l2	-0.231867	7.56232	-3.27148	0.0122151	0.370166	-2.54327	signal-induced proliferation-associated 1 like 2
Kcng4	-1.11367	4.42278	-3.26892	0.0122603	0.370656	-2.54654	potassium voltage-gated channel, subfamily G, member 4
Arpc5	0.35182	9.00383	3.26408	0.0123466	0.371503	-2.55273	actin related protein 2/3 complex, subunit 5
Trim2	0.27208	8.72494	3.26523	0.012326	0.371503	-2.55126	tripartite motif-containing 2
Cit	-0.459035	7.80844	-3.26213	0.0123816	0.37168	-2.55523	citron
2009-09-01	0.403038	7.99741	3.26042	0.0124121	0.371722	-2.55741	septin 9
Creb5	-0.564633	3.97662	-3.25028	0.012596	0.372127	-2.5704	cAMP responsive element binding protein 5
Esrrg	-0.677072	7.32168	-3.25002	0.0126006	0.372127	-2.57073	estrogen-related receptor gamma
Inadl	-1.76715	5.92447	-3.2567	0.0124793	0.372127	-2.56217	InaD-like (Drosophila)
Opalin	-0.576615	7.97482	-3.25035	0.0125948	0.372127	-2.57031	oligodendrocytic myelin paranodal and inner loop protein
Panx2	-0.230538	6.68222	-3.25059	0.0125904	0.372127	-2.57	pannexin 2
Tacc3	-0.264096	4.22798	-3.2562	0.0124883	0.372127	-2.56281	transforming, acidic coiled-coil containing protein 3
Klk6	-2.06825	5.85872	-3.24188	0.0127504	0.374813	-2.58116	kallikrein related-peptidase 6
Rtn4rl2	0.652769	7.40466	3.24195	0.0127491	0.374813	-2.58107	reticulon 4 receptor-like 2
Cers2	-0.479169	7.76008	-3.23754	0.0128308	0.37542	-2.58672	ceramide synthase 2
Fgfr2	-0.304394	5.9467	-3.23602	0.0128593	0.37542	-2.58868	fibroblast growth factor receptor 2
Tbc1d2b	-0.296994	6.09828	-3.23698	0.0128413	0.37542	-2.58744	TBC1 domain family, member 2B
Klf10	0.803219	7.10445	3.22694	0.01303	0.379536	-2.60034	Kruppel-like factor 10
Arrdc4	0.223897	4.47681	3.22374	0.0130907	0.379572	-2.60445	arrestin domain containing 4
Timm8a1	-0.218058	6.68396	-3.22521	0.0130627	0.379572	-2.60255	translocase of inner mitochondrial membrane 8A1
Gpr19	0.295635	7.05461	3.21878	0.0131854	0.380255	-2.61082	G protein-coupled receptor 19
Phldb1	-0.564357	7.33042	-3.2197	0.0131677	0.380255	-2.60963	pleckstrin homology-like domain, family B, member 1
Zdhhc15	0.357322	5.95234	3.21783	0.0132037	0.380255	-2.61205	zinc finger, DHHC domain containing 15
Arfgap3	-0.283467	6.48928	-3.21497	0.0132586	0.380976	-2.61572	ADP-ribosylation factor GTPase activating protein 3
Btg2	0.561564	5.732	3.20859	0.0133823	0.381134	-2.62393	B cell translocation gene 2, anti-proliferative
Cacna1e	0.276235	9.52425	3.20852	0.0133836	0.381134	-2.62401	calcium channel, voltage-dependent, R type, alpha 1E subunit
Fgf9	-0.375553	6.08495	-3.21029	0.0133493	0.381134	-2.62174	fibroblast growth factor 9
Rnaseh2a	-0.289712	6.21057	-3.20957	0.0133632	0.381134	-2.62267	ribonuclease H2, large subunit
2900052L18Rik	-0.403726	3.68612	-3.20557	0.0134412	0.381923	-2.62782	RIKEN cDNA 2900052L18 gene
Ptgs2	0.662235	5.08779	3.2034	0.0134838	0.382279	-2.63061	prostaglandin-endoperoxide synthase 2
Fam134b	-0.26129	8.19642	-3.19926	0.0135654	0.382892	-2.63595	family with sequence similarity 134, member B
Fzd6	-0.389064	5.96675	-3.19977	0.0135553	0.382892	-2.63529	frizzled homolog 6 (Drosophila)
Endog	-0.208893	7.05902	-3.1973	0.013604	0.383134	-2.63846	endonuclease G
1600020E01Rik	-0.215631	6.79722	-3.19232	0.0137031	0.383559	-2.64489	RIKEN cDNA 1600020E01 gene
2900079G21Rik	0.571029	4.76109	3.18529	0.0138443	0.383559	-2.65396	RIKEN cDNA 2900079G21 gene
8030462N17Rik	-0.251121	7.47865	-3.18453	0.0138596	0.383559	-2.65493	RIKEN cDNA 8030462N17 gene
Hcn2	-0.396813	6.2036	-3.1855	0.0138401	0.383559	-2.65368	hyperpolarization-activated, cyclic nucleotide-gated K+ 2
Itgb4	-0.573535	5.37862	-3.19232	0.0137031	0.383559	-2.64488	integrin beta 4
Ly6a	-0.280711	8.42304	-3.18966	0.0137563	0.383559	-2.64831	lymphocyte antigen 6 complex, locus A
Rab8a	0.246154	5.18272	3.1877	0.0137958	0.383559	-2.65085	RAB8A, member RAS oncogene family
Synpo2	-0.924606	4.3602	-3.18708	0.0138081	0.383559	-2.65164	synaptopodin 2
Cideb	-0.410374	5.12803	-3.17958	0.01396	0.385502	-2.66132	cell death-inducing DNA fragmentation factor, alpha subunit-like effector B
Erbb2ip	-0.424106	6.65964	-3.17037	0.0141489	0.386971	-2.67321	Erbb2 interacting protein
Galnt6	-1.00311	5.67948	-3.17094	0.0141371	0.386971	-2.67247	UDP-N-acetyl-alpha-D-galactosamine:polypeptide N-acetylgalactosaminyltransferase 6
Man1a	0.607894	7.1326	3.1696	0.0141649	0.386971	-2.67421	mannosidase 1, alpha
Thrb	0.503517	3.79971	3.16982	0.0141604	0.386971	-2.67393	thyroid hormone receptor beta
Zfp277	0.236399	7.43526	3.17234	0.0141082	0.386971	-2.67067	zinc finger protein 277
Fam63a	-0.342567	6.19245	-3.16497	0.0142608	0.387931	-2.68019	family with sequence similarity 63, member A
Nfasc	-0.258857	7.81914	-3.16568	0.0142462	0.387931	-2.67928	neurofascin
Apln	-0.337996	6.70444	-3.15997	0.0143655	0.388572	-2.68666	apelin
Sntg1	0.527913	5.3526	3.16118	0.0143402	0.388572	-2.6851	syntrophin, gamma 1
Tmem88	0.441258	5.40954	3.15948	0.0143757	0.388572	-2.68729	transmembrane protein 88
6330416G13Rik	-0.385616	5.00585	-3.1541	0.0144893	0.389467	-2.69426	RIKEN cDNA 6330416G13 gene
Degs2	-0.600042	4.09032	-3.14747	0.0146303	0.389467	-2.70283	degenerative spermatocyte homolog 2 (Drosophila), lipid desaturase
E530011L22Rik	0.352679	3.83766	3.14672	0.0146464	0.389467	-2.70381	RIKEN cDNA E530011L22 gene
Fam189a2	-0.422641	5.17018	-3.15347	0.0145026	0.389467	-2.69507	family with sequence similarity 189, member A2
Grin2c	-0.379493	7.31788	-3.15523	0.0144653	0.389467	-2.69279	glutamate receptor, ionotropic, NMDA2C (epsilon 3)
Nacc2	-0.400844	6.70934	-3.14801	0.0146189	0.389467	-2.70214	nucleus accumbens associated 2, BEN and BTB (POZ) domain containing
Pacs2	-0.475749	6.22115	-3.14641	0.0146531	0.389467	-2.70421	phosphofurin acidic cluster sorting protein 2
Prrg1	-0.302932	5.58237	-3.15017	0.0145727	0.389467	-2.69934	proline rich Gla (G-carboxyglutamic acid) 1
G0s2	-0.267171	4.83175	-3.12883	0.015035	0.390287	-2.727	G0/G1 switch gene 2
Gria1	0.380493	9.88516	3.12672	0.0150816	0.390287	-2.72974	glutamate receptor, ionotropic, AMPA1 (alpha 1)
Hectd2	0.403638	5.32859	3.1348	0.0149041	0.390287	-2.71926	HECT domain containing 2
Ldhb	-0.247587	11.1304	-3.1371	0.0148541	0.390287	-2.71628	lactate dehydrogenase B
2001-03-01	0.488077	6.00563	3.12773	0.0150593	0.390287	-2.72843	membrane-associated ring finger (C3HC4) 1
Megf10	-0.453315	7.44097	-3.13092	0.0149891	0.390287	-2.72429	multiple EGF-like-domains 10
Nab2	0.335323	6.39317	3.13304	0.0149425	0.390287	-2.72154	Ngfi-A binding protein 2
Plxnb3	-0.690479	6.85806	-3.13327	0.0149376	0.390287	-2.72124	plexin B3
Prkcdbp	-0.350103	6.26776	-3.14034	0.0147839	0.390287	-2.71208	protein kinase C, delta binding protein
S100b	-0.602453	9.23456	-3.13424	0.0149165	0.390287	-2.71999	S100 protein, beta polypeptide, neural
Tjp2	-0.371654	6.67167	-3.13366	0.0149292	0.390287	-2.72074	tight junction protein 2
Tnip2	0.274151	5.37869	3.12966	0.0150168	0.390287	-2.72593	TNFAIP3 interacting protein 2
Zfp219	-0.409629	6.61235	-3.12864	0.0150392	0.390287	-2.72725	zinc finger protein 219
Arhgef10	-0.466381	5.12483	-3.12312	0.0151614	0.391558	-2.73442	Rho guanine nucleotide exchange factor (GEF) 10
4833447I15Rik	0.253405	3.86321	3.11781	0.0152797	0.391737	-2.7413	RIKEN cDNA 4833447I15 gene
Hykk	-0.367142	4.12833	-3.11763	0.0152838	0.391737	-2.74154	hydroxylysine kinase 1
Lemd2	-0.293032	6.4765	-3.1173	0.0152912	0.391737	-2.74197	LEM domain containing 2
Vta1	-0.210043	6.61944	-3.11844	0.0152657	0.391737	-2.74049	Vps20-associated 1 homolog (S. cerevisiae)
Ddx25	-0.22083	6.98479	-3.10528	0.0155631	0.391745	-2.75759	DEAD (Asp-Glu-Ala-Asp) box polypeptide 25
Desi1	-0.250869	7.64357	-3.1028	0.0156199	0.391745	-2.76082	desumoylating isopeptidase 1
Dexi	-0.331433	7.69235	-3.10271	0.015622	0.391745	-2.76093	dexamethasone-induced transcript
Gm2102	-0.555689	3.95115	-3.11113	0.0154301	0.391745	-2.74998	predicted gene 2102
Got1l1	-0.305893	4.42371	-3.1024	0.0156293	0.391745	-2.76135	glutamic-oxaloacetic transaminase 1-like 1
Ly6g6e	0.718012	4.22115	3.10796	0.0155021	0.391745	-2.75411	lymphocyte antigen 6 complex, locus G6E
Oxsr1	-0.277783	7.96386	-3.10887	0.0154816	0.391745	-2.75293	oxidative-stress responsive 1
Rad51c	0.32632	4.32779	3.10648	0.0155359	0.391745	-2.75604	RAD51 homolog C
Sobp	0.450347	7.63715	3.10719	0.0155197	0.391745	-2.75511	sine oculis-binding protein homolog (Drosophila)
Trim26	-0.419776	5.72782	-3.11263	0.0153962	0.391745	-2.74803	tripartite motif-containing 26
Unc5b	-0.663284	5.12373	-3.11516	0.0153392	0.391745	-2.74474	unc-5 homolog B (C. elegans)
Tnnt1	-1.72947	5.97211	-3.09838	0.0157216	0.393287	-2.76657	troponin T1, skeletal, slow
Ano4	-0.38593	7.18899	-3.09136	0.0158846	0.39451	-2.77571	anoctamin 4
Kcng2	0.52986	4.59921	3.09095	0.0158942	0.39451	-2.77624	potassium voltage-gated channel, subfamily G, member 2
Mettl14	-0.230273	6.27729	-3.09267	0.015854	0.39451	-2.774	methyltransferase like 14
Plekhd1	-1.1377	5.03315	-3.09358	0.0158328	0.39451	-2.77282	pleckstrin homology domain containing, family D (with coiled-coil domains) member 1
Chrna6	-0.768045	3.50258	-3.08165	0.0161129	0.394911	-2.78836	cholinergic receptor, nicotinic, alpha polypeptide 6
Gpx1	-0.260997	9.53832	-3.08326	0.0160749	0.394911	-2.78626	glutathione peroxidase 1
Myrf	-0.580664	7.86792	-3.08861	0.0159489	0.394911	-2.77929	myelin regulatory factor
Nr3c2	0.642421	7.88201	3.08118	0.016124	0.394911	-2.78897	nuclear receptor subfamily 3, group C, member 2
Pmch	-4.49089	5.66651	-3.08105	0.016127	0.394911	-2.78913	pro-melanin-concentrating hormone
Spin2c	0.331961	6.17136	3.08529	0.0160268	0.394911	-2.78361	spindlin family, member 2C
Syt17	0.700485	7.56167	3.08455	0.0160444	0.394911	-2.78458	synaptotagmin XVII
Dusp16	-0.40121	6.87768	-3.077	0.0162236	0.395249	-2.79443	dual specificity phosphatase 16
Mlxipl	-0.39352	4.32318	-3.07576	0.0162531	0.395249	-2.79604	MLX interacting protein-like
Mov10	0.372778	3.71941	3.07677	0.0162289	0.395249	-2.79472	Moloney leukemia virus 10
Prim2	-0.207499	5.29366	-3.07527	0.0162648	0.395249	-2.79668	DNA primase, p58 subunit
Agpat9	-0.46232	5.01874	-3.07275	0.0163251	0.39543	-2.79996	1-acylglycerol-3-phosphate O-acyltransferase 9
Aspg	-0.451351	4.03671	-3.05254	0.0168183	0.39543	-2.82635	asparaginase homolog (S. cerevisiae)
Atxn7	0.216256	6.33605	3.05897	0.0166596	0.39543	-2.81794	ataxin 7
Bmyc	0.198506	7.9296	3.07233	0.0163354	0.39543	-2.80051	brain expressed myelocytomatosis oncogene
Cdk5rap2	-0.637005	4.47525	-3.05119	0.0168517	0.39543	-2.82811	CDK5 regulatory subunit associated protein 2
Fam234a	-0.482777	5.86308	-3.04927	0.0168995	0.39543	-2.83062	family with sequence similarity 234, member A
Fam57a	-0.419744	5.83872	-3.05523	0.0167518	0.39543	-2.82284	family with sequence similarity 57, member A
Fancf	-0.235792	5.56318	-3.05595	0.016734	0.39543	-2.8219	Fanconi anemia, complementation group F
Gpr137b	-0.310671	6.13831	-3.04935	0.0168976	0.39543	-2.83052	G protein-coupled receptor 137B
Hpca	0.258088	9.7509	3.04689	0.016959	0.39543	-2.83374	hippocalcin
Ift27	-0.269951	6.14577	-3.04584	0.0169851	0.39543	-2.8351	intraflagellar transport 27
Mmrn2	-0.275992	4.89158	-3.04675	0.0169624	0.39543	-2.83392	multimerin 2
Myh14	-0.421055	7.08596	-3.05361	0.0167917	0.39543	-2.82495	myosin, heavy polypeptide 14
Nacad	-0.417036	7.70904	-3.06273	0.0165677	0.39543	-2.81304	NAC alpha domain containing
Nme7	0.31205	6.64938	3.06914	0.016412	0.39543	-2.80467	NME/NM23 family member 7
Otub2	0.511477	6.35166	3.06753	0.0164511	0.39543	-2.80678	OTU domain, ubiquitin aldehyde binding 2
Plcg2	-0.452048	4.80745	-3.06533	0.0165043	0.39543	-2.80964	phospholipase C, gamma 2
Rabgap1l	0.261468	6.33367	3.06674	0.0164703	0.39543	-2.80781	RAB GTPase activating protein 1-like
Rgs14	0.559576	8.19888	3.0466	0.0169662	0.39543	-2.83412	regulator of G-protein signaling 14
Rnf135	-0.405125	4.31568	-3.0508	0.0168616	0.39543	-2.82863	ring finger protein 135
Sh3gl2	0.294314	9.4654	3.06299	0.0165615	0.39543	-2.8127	SH3-domain GRB2-like 2
Slit1	0.701008	5.99464	3.07104	0.0163663	0.39543	-2.80219	slit homolog 1 (Drosophila)
Taf13	-0.316077	8.32767	-3.05586	0.0167361	0.39543	-2.82201	TAF13 RNA polymerase II, TATA box binding protein (TBP)-associated factor
Diaph1	0.260394	5.55936	3.04164	0.0170908	0.395474	-2.84061	diaphanous related formin 1
Pola2	-0.416788	4.28464	-3.04243	0.0170709	0.395474	-2.83957	polymerase (DNA directed), alpha 2
Rnh1	-0.243903	7.6164	-3.04084	0.0171109	0.395474	-2.84165	ribonuclease/angiogenin inhibitor 1
Tdrd3	-0.27788	5.97452	-3.04284	0.0170605	0.395474	-2.83903	tudor domain containing 3
Cep126	-0.325444	6.062	-3.03768	0.0171909	0.396602	-2.84579	centrosomal protein 126
Slc15a4	-0.262816	6.7738	-3.03532	0.0172508	0.397267	-2.84887	solute carrier family 15, member 4
4931408D14Rik	0.392019	3.48587	3.03389	0.0172871	0.397386	-2.85074	RIKEN cDNA 4931408D14 gene
Zfp280c	-0.233804	7.36996	-3.03081	0.017366	0.398482	-2.85478	zinc finger protein 280C
1700021F05Rik	-0.189289	7.64226	-3.02728	0.0174568	0.398691	-2.85941	RIKEN cDNA 1700021F05 gene
Casp1	0.594027	3.97361	3.0253	0.017508	0.398691	-2.862	caspase 1
Dusp18	0.322678	5.88683	3.01362	0.0178126	0.398691	-2.87731	dual specificity phosphatase 18
Gdpd5	-0.475643	6.95141	-3.0148	0.0177815	0.398691	-2.87576	glycerophosphodiester phosphodiesterase domain containing 5
Gm29750	0.323525	6.68372	3.01691	0.0177261	0.398691	-2.87299	predicted gene, 29750
Il4ra	-0.427121	3.8366	-3.01597	0.0177509	0.398691	-2.87423	interleukin 4 receptor, alpha
Inpp5f	-0.294125	6.82208	-3.01707	0.017722	0.398691	-2.87278	inositol polyphosphate-5-phosphatase F
Msra	0.306777	7.60567	3.01581	0.017755	0.398691	-2.87443	methionine sulfoxide reductase A
Ninj2	-0.772622	4.32336	-3.02336	0.0175581	0.398691	-2.86454	ninjurin 2
Psma3	-0.209659	7.39859	-3.0176	0.017708	0.398691	-2.87208	proteasome (prosome, macropain) subunit, alpha type 3
Rab40b	0.318563	7.31223	3.02674	0.0174707	0.398691	-2.86011	Rab40B, member RAS oncogene family
Slc25a33	-0.254808	8.27625	-3.01428	0.0177952	0.398691	-2.87644	solute carrier family 25, member 33
Ttc39a	-0.631914	4.0869	-3.02259	0.0175779	0.398691	-2.86554	tetratricopeptide repeat domain 39A
Vwf	-0.758799	4.95339	-3.02905	0.0174111	0.398691	-2.85708	Von Willebrand factor homolog
Ephb1	-0.464116	7.41872	-3.01155	0.0178672	0.399143	-2.88002	Eph receptor B1
Mbd4	0.221013	5.49193	3.01048	0.0178954	0.399143	-2.88142	methyl-CpG binding domain protein 4
Acot11	-0.341883	7.69825	-2.98881	0.0184784	0.40031	-2.90988	acyl-CoA thioesterase 11
Amph	-0.195545	8.05938	-2.99734	0.0182467	0.40031	-2.89867	amphiphysin
Car14	-0.834875	6.12868	-2.99872	0.0182092	0.40031	-2.89685	carbonic anhydrase 14
Coq7	-0.23106	8.2573	-2.99754	0.0182412	0.40031	-2.89841	demethyl-Q 7
Esyt1	-0.559855	5.05096	-2.99415	0.018333	0.40031	-2.90286	extended synaptotagmin-like protein 1
Flywch2	-0.398603	5.46401	-3.00091	0.0181504	0.40031	-2.89398	FLYWCH family member 2
Mospd3	-0.306008	4.07338	-3.00223	0.0181151	0.40031	-2.89225	motile sperm domain containing 3
Myo6	-0.283095	6.58052	-2.98915	0.018469	0.40031	-2.90942	myosin VI
Ncoa3	-0.324552	6.43813	-2.99119	0.0184134	0.40031	-2.90675	nuclear receptor coactivator 3
Ntrk2	0.204833	8.38243	3.00652	0.0180003	0.40031	-2.88661	neurotrophic tyrosine kinase, receptor, type 2
P2ry12	0.272572	7.36299	2.99396	0.018338	0.40031	-2.90311	purinergic receptor P2Y, G-protein coupled 12
Peli1	0.316582	6.44539	2.98871	0.0184811	0.40031	-2.91001	pellino 1
Pink1	-0.232177	10.2128	-2.9945	0.0183233	0.40031	-2.90239	PTEN induced putative kinase 1
Plekhg3	-0.448855	4.82743	-3.00496	0.0180422	0.40031	-2.88867	pleckstrin homology domain containing, family G (with RhoGef domain) member 3
Pxdn	0.321284	7.79866	2.99729	0.0182479	0.40031	-2.89873	peroxidasin homolog (Drosophila)
Rassf2	-0.282697	5.66942	-2.99163	0.0184014	0.40031	-2.90617	Ras association (RalGDS/AF-6) domain family member 2
Rnd2	-0.54965	8.58692	-2.99012	0.0184427	0.40031	-2.90816	Rho family GTPase 2
Agpat5	-0.188391	6.71497	-2.98537	0.0185728	0.40074	-2.9144	1-acylglycerol-3-phosphate O-acyltransferase 5 (lysophosphatidic acid acyltransferase, epsilon)
Neurod6	0.693947	8.1661	2.9847	0.0185911	0.40074	-2.91527	neurogenic differentiation 6
Nol4l	0.246112	7.13041	2.98455	0.0185952	0.40074	-2.91547	nucleolar protein 4-like
Mapk6	-0.312164	5.4587	-2.98258	0.0186498	0.401237	-2.91807	mitogen-activated protein kinase 6
2810468N07Rik	-0.479666	7.57326	-2.97022	0.0189943	0.401268	-2.93432	RIKEN cDNA 2810468N07 gene
5031426D15Rik	0.418294	9.06279	2.97244	0.0189318	0.401268	-2.9314	RIKEN cDNA 5031426D15 gene
6330403A02Rik	0.497394	9.43862	2.96365	0.0191804	0.401268	-2.94298	RIKEN cDNA 6330403A02 gene
C77651	0.263315	3.8008	2.95738	0.0193596	0.401268	-2.95123	expressed sequence C77651
Cd52	-0.506945	4.54286	-2.97074	0.0189798	0.401268	-2.93364	CD52 antigen
Csrnp1	0.508982	5.48377	2.97685	0.0188086	0.401268	-2.9256	cysteine-serine-rich nuclear protein 1
Ehbp1l1	0.284035	5.69483	2.95529	0.0194197	0.401268	-2.95399	EH domain binding protein 1-like 1
Elmsan1	0.346725	6.74607	2.95782	0.0193468	0.401268	-2.95065	ELM2 and Myb/SANT-like domain containing 1
Fancl	0.300584	6.1272	2.97912	0.0187455	0.401268	-2.92261	Fanconi anemia, complementation group L
Frmpd1	-0.287021	4.74324	-2.969	0.0190289	0.401268	-2.93593	FERM and PDZ domain containing 1
Gpd2	0.333657	8.83663	2.97858	0.0187604	0.401268	-2.92332	glycerol phosphate dehydrogenase 2, mitochondrial
Heg1	-0.457702	3.90499	-2.96084	0.0192605	0.401268	-2.94667	HEG homolog 1 (zebrafish)
Laptm4b	-0.248549	9.33776	-2.95512	0.0194247	0.401268	-2.95421	lysosomal-associated protein transmembrane 4B
Mcf2	-0.820148	5.08868	-2.96546	0.0191289	0.401268	-2.94059	mcf.2 transforming sequence
Mtmr1	0.289245	6.69622	2.95368	0.0194661	0.401268	-2.9561	myotubularin related protein 1
Npc1	-0.286922	7.17748	-2.95993	0.0192865	0.401268	-2.94787	Niemann-Pick type C1
Os9	0.206507	7.1544	2.96086	0.0192598	0.401268	-2.94664	amplified in osteosarcoma
Pear1	0.262325	3.98658	2.97053	0.0189855	0.401268	-2.93391	platelet endothelial aggregation receptor 1
Shd	-0.242054	6.32716	-2.97356	0.0189004	0.401268	-2.92992	src homology 2 domain-containing transforming protein D
Slc17a7	0.535498	7.46289	2.96366	0.0191799	0.401268	-2.94295	solute carrier family 17 (sodium-dependent inorganic phosphate cotransporter), member 7
Slc38a7	0.266205	5.2143	2.96982	0.0190057	0.401268	-2.93485	solute carrier family 38, member 7
Slc44a1	-0.300074	7.83885	-2.97405	0.0188867	0.401268	-2.92928	solute carrier family 44, member 1
Trmt6	0.187154	6.72638	2.96341	0.0191872	0.401268	-2.94329	tRNA methyltransferase 6
Trpc3	-0.540978	7.16565	-2.98088	0.0186966	0.401268	-2.9203	transient receptor potential cation channel, subfamily C, member 3
Trpc6	0.812564	5.38931	2.95383	0.0194618	0.401268	-2.95591	transient receptor potential cation channel, subfamily C, member 6
Zfp697	0.44289	7.43877	2.95358	0.019469	0.401268	-2.95623	zinc finger protein 697
Cerk	-0.261537	8.13763	-2.95087	0.0195474	0.401588	-2.95981	ceramide kinase
Pdia6	0.326725	6.29766	2.9511	0.0195408	0.401588	-2.9595	protein disulfide isomerase associated 6
Acsbg1	-0.301673	8.06183	-2.93396	0.0200447	0.401726	-2.98212	acyl-CoA synthetase bubblegum family member 1
Acyp2	-0.288181	8.45823	-2.93877	0.0199021	0.401726	-2.97577	acylphosphatase 2, muscle type
Adam17	-0.235516	5.55564	-2.92665	0.0202638	0.401726	-2.99177	a disintegrin and metallopeptidase domain 17
Ado	-0.234702	7.54995	-2.92902	0.0201926	0.401726	-2.98864	2-aminoethanethiol (cysteamine) dioxygenase
Cml5	-0.316579	3.74033	-2.94466	0.0197286	0.401726	-2.968	camello-like 5
Cobll1	-0.297821	5.55545	-2.93993	0.0198678	0.401726	-2.97424	Cobl-like 1
Fgf13	0.374574	7.98083	2.92791	0.0202257	0.401726	-2.9901	fibroblast growth factor 13
Gna12	-0.281511	6.74558	-2.93637	0.019973	0.401726	-2.97893	guanine nucleotide binding protein, alpha 12
Grin2b	0.273235	7.3517	2.93618	0.0199788	0.401726	-2.97919	glutamate receptor, ionotropic, NMDA2B (epsilon 2)
Irx5	-1.30216	3.39281	-2.92736	0.0202425	0.401726	-2.99083	Iroquois related homeobox 5 (Drosophila)
Jazf1	0.347485	7.41352	2.92925	0.0201856	0.401726	-2.98833	JAZF zinc finger 1
2002-03-01	-0.24917	7.50049	-2.94318	0.0197721	0.401726	-2.96995	membrane-associated ring finger (C3HC4) 2
Nfkb1	-0.257058	6.39618	-2.92616	0.0202784	0.401726	-2.99241	nuclear factor of kappa light polypeptide gene enhancer in B cells 1, p105
Nipal4	-0.647406	3.63661	-2.93753	0.0199387	0.401726	-2.97741	NIPA-like domain containing 4
Nup160	0.206523	6.65619	2.93174	0.0201109	0.401726	-2.98504	nucleoporin 160
Pam	0.263386	8.17933	2.94827	0.0196232	0.401726	-2.96324	peptidylglycine alpha-amidating monooxygenase
Pdlim2	-0.659964	7.11577	-2.94152	0.0198208	0.401726	-2.97214	PDZ and LIM domain 2
Pik3r4	-0.243035	7.61596	-2.93359	0.0200558	0.401726	-2.98261	phosphatidylinositol 3 kinase, regulatory subunit, polypeptide 4, p150
Ptk2b	0.453458	7.58394	2.92882	0.0201985	0.401726	-2.9889	PTK2 protein tyrosine kinase 2 beta
Scamp5	0.22974	8.06023	2.93149	0.0201186	0.401726	-2.98538	secretory carrier membrane protein 5
Sfrp5	-0.923848	3.43398	-2.94912	0.0195984	0.401726	-2.96212	secreted frizzled-related sequence protein 5
Srr	0.212834	6.44582	2.92821	0.0202168	0.401726	-2.98971	serine racemase
St6galnac5	0.769521	7.93251	2.94503	0.0197177	0.401726	-2.96751	ST6 (alpha-N-acetyl-neuraminyl-2,3-beta-galactosyl-1,3)-N-acetylgalactosaminide alpha-2,6-sialyltransferase 5
Cacna2d1	0.345765	7.14577	2.9207	0.020444	0.404379	-2.99963	calcium channel, voltage-dependent, alpha2/delta subunit 1
Caly	0.300943	9.59272	2.91961	0.0204772	0.404408	-3.00107	calcyon neuron-specific vesicular protein
Aldh1a1	-1.14203	8.89621	-2.90673	0.0208734	0.404551	-3.0181	aldehyde dehydrogenase family 1, subfamily A1
Ccdc117	0.355909	5.38478	2.91264	0.0206905	0.404551	-3.01028	coiled-coil domain containing 117
Csnk1a1	0.226334	7.7876	2.90747	0.0208502	0.404551	-3.01711	casein kinase 1, alpha 1
Fam98a	-0.221173	8.03237	-2.9098	0.0207781	0.404551	-3.01403	family with sequence similarity 98, member A
Gpt	-0.252252	5.94728	-2.91135	0.0207302	0.404551	-3.01198	glutamic pyruvic transaminase, soluble
Insr	-0.214873	7.61414	-2.90719	0.0208592	0.404551	-3.01749	insulin receptor
Ldlrad4	-0.494789	4.88419	-2.90598	0.0208966	0.404551	-3.01908	low density lipoprotein receptor class A domain containing 4
Lrp4	0.245431	6.05487	2.90624	0.0208887	0.404551	-3.01874	low density lipoprotein receptor-related protein 4
Ppp1r1a	0.252821	8.01139	2.91052	0.020756	0.404551	-3.01308	protein phosphatase 1, regulatory (inhibitor) subunit 1A
Rab37	-1.85959	4.10898	-2.9116	0.0207226	0.404551	-3.01165	RAB37, member RAS oncogene family
Tmem41a	-0.363683	7.48152	-2.91433	0.0206387	0.404551	-3.00805	transmembrane protein 41a
Wdr35	0.298751	6.35005	2.90611	0.0208927	0.404551	-3.01891	WD repeat domain 35
Zak	-0.208111	6.22155	-2.9117	0.0207195	0.404551	-3.01152	sterile alpha motif and leucine zipper containing kinase AZK
Tubb6	-0.433623	3.86583	-2.90434	0.0209478	0.404927	-3.02125	tubulin, beta 6 class V
Zfp710	0.301331	4.78101	2.89809	0.0211438	0.408097	-3.02953	zinc finger protein 710
Tnfaip3	0.429945	5.72748	2.89555	0.0212239	0.409025	-3.03289	tumor necrosis factor, alpha-induced protein 3
Grm2	0.621544	7.30835	2.89317	0.0212992	0.409509	-3.03603	glutamate receptor, metabotropic 2
Snca	0.258499	10.6208	2.89273	0.0213132	0.409509	-3.03662	synuclein, alpha
Ajap1	0.243483	5.26369	2.89145	0.0213538	0.409672	-3.03831	adherens junction associated protein 1
Plod1	-0.538152	5.83321	-2.88872	0.021441	0.410726	-3.04193	procollagen-lysine, 2-oxoglutarate 5-dioxygenase 1
Atg9b	-0.246415	3.73987	-2.87745	0.0218045	0.413548	-3.05686	autophagy related 9B
Dab1	0.327089	7.63473	2.87696	0.0218205	0.413548	-3.05751	disabled 1
F2r	-0.966413	5.15627	-2.87851	0.0217701	0.413548	-3.05546	coagulation factor II (thrombin) receptor
Fam171a2	0.269994	4.77673	2.87667	0.0218297	0.413548	-3.05789	family with sequence similarity 171, member A2
Ndufb8	-0.203873	10.7353	-2.88124	0.0216815	0.413548	-3.05184	NADH dehydrogenase (ubiquinone) 1 beta subcomplex 8
Parp4	-0.509175	3.94559	-2.87613	0.0218476	0.413548	-3.05861	poly (ADP-ribose) polymerase family, member 4
Rmdn2	-0.201979	4.28951	-2.87618	0.0218459	0.413548	-3.05855	regulator of microtubule dynamics 2
Rogdi	0.294409	9.37432	2.87881	0.0217602	0.413548	-3.05505	rogdi homolog (Drosophila)
Kcne4	-0.44963	3.92836	-2.87248	0.0219668	0.415188	-3.06345	potassium voltage-gated channel, Isk-related subfamily, gene 4
Cpeb1	0.214925	8.34976	2.87001	0.022048	0.415503	-3.06673	cytoplasmic polyadenylation element binding protein 1
Lrtm2	-0.393633	7.85602	-2.86999	0.0220486	0.415503	-3.06675	leucine-rich repeats and transmembrane domains 2
Dram1	0.368202	4.38323	2.86766	0.0221252	0.416333	-3.06983	DNA-damage regulated autophagy modulator 1
Angptl6	0.383465	6.36468	2.80977	0.024126	0.417188	-3.14676	angiopoietin-like 6
Ankrd13a	-0.303698	7.53848	-2.84348	0.022939	0.417188	-3.10193	ankyrin repeat domain 13a
Apbb2	-0.247221	7.29884	-2.85768	0.0224576	0.417188	-3.08308	amyloid beta (A4) precursor protein-binding, family B, member 2
Arl15	0.244581	6.38636	2.80385	0.0243411	0.417188	-3.15464	ADP-ribosylation factor-like 15
Atpaf1	-0.251328	8.33426	-2.86004	0.0223784	0.417188	-3.07994	ATP synthase mitochondrial F1 complex assembly factor 1
AU015741	-0.618211	4.94913	-2.82962	0.0234197	0.417188	-3.12035	expressed sequence AU015741
BC021891	0.354339	4.30467	2.835	0.023232	0.417188	-3.1132	cDNA sequence BC021891
Bcat1	-0.265007	7.11231	-2.82637	0.023534	0.417188	-3.12468	branched chain aminotransferase 1, cytosolic
C2cd3	0.289529	6.82628	2.82989	0.0234101	0.417188	-3.11999	C2 calcium-dependent domain containing 3
Cdk19	-0.265617	8.01523	-2.82644	0.0235315	0.417188	-3.12458	cyclin-dependent kinase 19
Cep97	-0.197858	5.25625	-2.81681	0.0238731	0.417188	-3.13739	centrosomal protein 97
Cited2	-0.288997	6.88864	-2.80614	0.0242577	0.417188	-3.15159	Cbp/p300-interacting transactivator, with Glu/Asp-rich carboxy-terminal domain, 2
Csmd1	0.372019	6.2541	2.80965	0.0241306	0.417188	-3.14693	CUB and Sushi multiple domains 1
Ddc	-1.29986	6.63256	-2.82101	0.0237235	0.417188	-3.1318	dopa decarboxylase
Dusp1	0.59581	8.91853	2.85456	0.0225626	0.417188	-3.08723	dual specificity phosphatase 1
Fbxl7	0.51862	3.70628	2.80733	0.0242145	0.417188	-3.15001	F-box and leucine-rich repeat protein 7
Folh1	-0.469426	4.47841	-2.83146	0.0233552	0.417188	-3.1179	folate hydrolase 1
Fos	0.752149	8.68307	2.80361	0.0243499	0.417188	-3.15496	FBJ osteosarcoma oncogene
Frmd4b	-0.309653	5.46235	-2.81971	0.0237696	0.417188	-3.13353	FERM domain containing 4B
Fzd3	0.190957	5.68899	2.82986	0.0234114	0.417188	-3.12004	frizzled homolog 3 (Drosophila)
Gas6	-0.257441	6.20597	-2.83769	0.0231388	0.417188	-3.10963	growth arrest specific 6
Gemin5	0.218892	5.4853	2.81721	0.023859	0.417188	-3.13686	gem (nuclear organelle) associated protein 5
Gjc1	-0.686717	5.66934	-2.84113	0.0230199	0.417188	-3.10505	gap junction protein, gamma 1
Grhpr	-0.211233	7.42305	-2.83508	0.023229	0.417188	-3.11309	glyoxylate reductase/hydroxypyruvate reductase
Grm4	-0.653487	6.21768	-2.83237	0.0233237	0.417188	-3.1167	glutamate receptor, metabotropic 4
Hebp2	-0.532197	5.77732	-2.82924	0.0234331	0.417188	-3.12086	heme binding protein 2
Hhip	-0.529144	4.91673	-2.86066	0.0223579	0.417188	-3.07913	Hedgehog-interacting protein
Iglon5	-0.486598	5.94373	-2.80378	0.0243438	0.417188	-3.15474	IgLON family member 5
Ikzf4	0.2485	5.77762	2.85115	0.0226776	0.417188	-3.09174	IKAROS family zinc finger 4
Impa1	-0.186993	8.81888	-2.82973	0.0234157	0.417188	-3.1202	inositol (myo)-1(or 4)-monophosphatase 1
Iqcc	0.227639	4.69047	2.84006	0.0230569	0.417188	-3.10648	IQ motif containing C
Itih3	-0.922188	7.28706	-2.84618	0.0228469	0.417188	-3.09835	inter-alpha trypsin inhibitor, heavy chain 3
Jade3	0.255533	5.17355	2.86334	0.0222684	0.417188	-3.07557	jade family PHD finger 3
Klhl32	-0.277218	6.62447	-2.83358	0.0232813	0.417188	-3.11509	kelch-like 32
Map1a	-0.259277	8.10195	-2.83666	0.0231744	0.417188	-3.111	microtubule-associated protein 1 A
Nr4a2	0.791909	7.82179	2.85527	0.0225386	0.417188	-3.08628	nuclear receptor subfamily 4, group A, member 2
Pak6	0.377721	6.52137	2.81743	0.0238508	0.417188	-3.13656	p21 protein (Cdc42/Rac)-activated kinase 6
Parvg	0.417953	4.21618	2.84381	0.0229278	0.417188	-3.10149	parvin, gamma
Pla2g16	-0.442118	7.44684	-2.82969	0.0234173	0.417188	-3.12026	phospholipase A2, group XVI
Plin3	-0.561635	5.85554	-2.84277	0.0229636	0.417188	-3.10288	perilipin 3
Pnma2	0.249888	7.9589	2.83338	0.0232884	0.417188	-3.11536	paraneoplastic antigen MA2
Pogk	-0.247766	6.29605	-2.80856	0.0241701	0.417188	-3.14838	pogo transposable element with KRAB domain
Polr1b	-0.334205	3.84501	-2.81592	0.0239049	0.417188	-3.13857	polymerase (RNA) I polypeptide B
Ptger4	-0.578426	3.68575	-2.80329	0.0243616	0.417188	-3.15539	prostaglandin E receptor 4 (subtype EP4)
Rab3il1	-0.303133	4.79853	-2.81798	0.0238314	0.417188	-3.13584	RAB3A interacting protein (rabin3)-like 1
Rasal1	0.508478	7.7938	2.83612	0.023193	0.417188	-3.11171	RAS protein activator like 1 (GAP1 like)
Rasl10a	0.492707	7.65493	2.80375	0.024345	0.417188	-3.15478	RAS-like, family 10, member A
Rrnad1	0.275675	6.06429	2.83923	0.0230854	0.417188	-3.10758	ribosomal RNA adenine dimethylase domain containing 1
Slc6a3	-2.96188	5.05573	-2.81592	0.0239049	0.417188	-3.13858	solute carrier family 6 (neurotransmitter transporter, dopamine), member 3
Smarcad1	0.24792	5.80267	2.84906	0.0227485	0.417188	-3.09452	SWI/SNF-related, matrix-associated actin-dependent regulator of chromatin, subfamily a, containing DEAD/H box 1
Sox10	-0.406243	6.824	-2.83998	0.0230597	0.417188	-3.10659	SRY (sex determining region Y)-box 10
Srf	0.262031	6.35432	2.85077	0.0226907	0.417188	-3.09225	serum response factor
Sun2	-0.310649	5.83789	-2.83561	0.0232109	0.417188	-3.1124	Sad1 and UNC84 domain containing 2
Syngr2	-0.353134	5.8231	-2.82559	0.0235613	0.417188	-3.12571	synaptogyrin 2
Tef	0.248539	6.90487	2.82641	0.0235323	0.417188	-3.12462	thyrotroph embryonic factor
Tfr2	0.31547	5.60811	2.80843	0.0241748	0.417188	-3.14855	transferrin receptor 2
Tgfb3	-0.674099	5.50626	-2.80852	0.0241713	0.417188	-3.14842	transforming growth factor, beta 3
Tgfbr2	-0.273134	7.08669	-2.83473	0.0232413	0.417188	-3.11356	transforming growth factor, beta receptor II
Tm7sf3	-0.271054	6.92332	-2.81116	0.024076	0.417188	-3.14491	transmembrane 7 superfamily member 3
Tmem178b	0.266627	6.40487	2.85913	0.0224091	0.417188	-3.08116	transmembrane protein 178B
Trip11	-0.205091	7.65639	-2.80921	0.0241465	0.417188	-3.14751	thyroid hormone receptor interactor 11
Ulk4	0.47442	3.94492	2.82654	0.0235279	0.417188	-3.12445	unc-51-like kinase 4
Vash2	-0.652986	4.51479	-2.83759	0.0231423	0.417188	-3.10976	vasohibin 2
Xaf1	-0.382715	6.19327	-2.82351	0.0236348	0.417188	-3.12848	XIAP associated factor 1
Ypel1	0.564983	6.08385	2.82405	0.0236157	0.417188	-3.12776	yippee-like 1 (Drosophila)
Zcchc14	0.182957	6.79517	2.80538	0.0242855	0.417188	-3.15261	zinc finger, CCHC domain containing 14
Zfp385a	-0.442766	5.02903	-2.86221	0.0223061	0.417188	-3.07707	zinc finger protein 385A
Cacna1b	0.24409	7.42828	2.8005	0.0244638	0.418376	-3.15911	calcium channel, voltage-dependent, N type, alpha 1B subunit
4930503L19Rik	-0.33358	4.54757	-2.79733	0.0245803	0.419246	-3.16333	RIKEN cDNA 4930503L19 gene
H2-D1	-0.276898	5.76652	-2.79757	0.0245713	0.419246	-3.16301	histocompatibility 2, D region locus 1
Cldn12	-0.189498	7.99066	-2.79552	0.0246468	0.419449	-3.16573	claudin 12
Ctnna1	-0.276579	8.88266	-2.79186	0.0247825	0.419449	-3.17061	catenin (cadherin associated protein), alpha 1
Dusp5	0.694089	6.1513	2.79395	0.024705	0.419449	-3.16783	dual specificity phosphatase 5
Fam129b	-0.207993	6.5061	-2.7887	0.0249005	0.419449	-3.17483	family with sequence similarity 129, member B
Napg	0.279279	7.65711	2.79513	0.0246615	0.419449	-3.16626	N-ethylmaleimide sensitive fusion protein attachment protein gamma
Ralgps2	0.199949	8.12641	2.79165	0.0247903	0.419449	-3.17089	Ral GEF with PH domain and SH3 binding motif 2
Sepp1	-0.317737	10.9314	-2.78837	0.0249127	0.419449	-3.17527	selenoprotein P, plasma, 1
Sfrp4	-0.447034	3.87046	-2.79067	0.0248268	0.419449	-3.1722	secreted frizzled-related protein 4
Tmem8	-0.244013	4.75258	-2.78815	0.024921	0.419449	-3.17556	transmembrane protein 8 (five membrane-spanning domains)
Vamp3	-0.257988	6.80303	-2.78924	0.0248804	0.419449	-3.17411	vesicle-associated membrane protein 3
Nsmce4a	-0.205004	7.22494	-2.78638	0.0249871	0.420008	-3.17792	non-SMC element 4 homolog A (S. cerevisiae)
Crcp	0.197333	7.17954	2.78336	0.0251008	0.420027	-3.18195	calcitonin gene-related peptide-receptor component protein
Crhbp	0.487784	6.77099	2.78197	0.0251529	0.420027	-3.18379	corticotropin releasing hormone binding protein
Krcc1	-0.431379	6.22461	-2.78424	0.0250674	0.420027	-3.18077	lysine-rich coiled-coil 1
Shox2	-2.1617	4.00029	-2.78221	0.0251441	0.420027	-3.18348	short stature homeobox 2
Unc5a	0.489205	6.33145	2.78486	0.0250443	0.420027	-3.17995	unc-5 homolog A (C. elegans)
Ptgr2	-0.261552	5.44492	-2.78068	0.0252017	0.420293	-3.18552	prostaglandin reductase 2
Slc32a1	-0.546202	8.48562	-2.77892	0.0252684	0.420305	-3.18786	solute carrier family 32 (GABA vesicular transporter), member 1
Svip	-0.311622	7.23033	-2.77912	0.0252609	0.420305	-3.1876	small VCP/p97-interacting protein
Slc43a2	-0.271096	5.52515	-2.7777	0.0253148	0.420529	-3.18949	solute carrier family 43, member 2
Lpp	-0.26151	5.46245	-2.77611	0.0253754	0.420987	-3.19162	LIM domain containing preferred translocation partner in lipoma
5031439G07Rik	-0.392337	8.15797	-2.7623	0.0259068	0.423651	-3.21003	RIKEN cDNA 5031439G07 gene
Ank1	-0.486201	8.4456	-2.76792	0.0256891	0.423651	-3.20254	ankyrin 1, erythroid
Cacna2d2	-0.741556	7.73058	-2.74977	0.0263993	0.423651	-3.22676	calcium channel, voltage-dependent, alpha 2/delta subunit 2
Car2	-0.307594	10.5778	-2.7513	0.0263386	0.423651	-3.22472	carbonic anhydrase 2
Cercam	-0.394564	4.00739	-2.76886	0.025653	0.423651	-3.20129	cerebral endothelial cell adhesion molecule
Cxadr	0.24931	5.24336	2.75273	0.0262822	0.423651	-3.22282	coxsackie virus and adenovirus receptor
Cyb5d2	-0.261968	5.23482	-2.75534	0.0261793	0.423651	-3.21933	cytochrome b5 domain containing 2
Gm15417	-0.358554	4.35676	-2.75099	0.026351	0.423651	-3.22514	predicted gene 15417
Gm4793	-0.394383	4.58192	-2.75102	0.02635	0.423651	-3.2251	predicted gene 4793
Gpld1	-0.568085	7.52143	-2.75862	0.0260507	0.423651	-3.21495	glycosylphosphatidylinositol specific phospholipase D1
Hnrnpll	0.205105	8.86184	2.77095	0.0255725	0.423651	-3.19849	heterogeneous nuclear ribonucleoprotein L-like
Homer2	0.486255	7.03856	2.75475	0.0262027	0.423651	-3.22012	homer homolog 2 (Drosophila)
Ltk	0.474878	7.16292	2.75233	0.0262981	0.423651	-3.22335	leukocyte tyrosine kinase
Mctp2	-0.554577	4.66111	-2.75673	0.0261246	0.423651	-3.21747	multiple C2 domains, transmembrane 2
Micalcl	-0.299942	3.7837	-2.75138	0.0263357	0.423651	-3.22462	MICAL C-terminal like
Nkx2-2	-0.634984	4.82503	-2.76073	0.0259683	0.423651	-3.21214	NK2 homeobox 2
Poc5	0.217981	6.01718	2.76306	0.0258774	0.423651	-3.20902	POC5 centriolar protein homolog (Chlamydomonas)
Ppp1r12b	0.299357	5.96505	2.75208	0.0263079	0.423651	-3.22369	protein phosphatase 1, regulatory (inhibitor) subunit 12B
Prr36	0.504815	7.14265	2.76681	0.0257322	0.423651	-3.20402	proline rich 36
Pvr	0.281141	4.63362	2.75861	0.026051	0.423651	-3.21497	poliovirus receptor
Raly	-0.311539	7.56048	-2.7534	0.0262557	0.423651	-3.22192	hnRNP-associated with lethal yellow
Rian	0.208245	8.77624	2.74977	0.0263993	0.423651	-3.22677	RNA imprinted and accumulated in nucleus
Rims3	-0.339882	6.28979	-2.75929	0.0260244	0.423651	-3.21406	regulating synaptic membrane exocytosis 3
Slc8a2	0.30786	5.25644	2.7569	0.026118	0.423651	-3.21725	solute carrier family 8 (sodium/calcium exchanger), member 2
Tmcc3	-0.433793	6.7498	-2.7585	0.0260551	0.423651	-3.21511	transmembrane and coiled coil domains 3
Tuft1	-0.339089	3.80461	-2.77016	0.0256029	0.423651	-3.19955	tuftelin 1
Fam46a	-0.347799	4.63931	-2.747	0.0265097	0.424888	-3.23047	family with sequence similarity 46, member A
Slitrk1	0.281836	9.09654	2.74468	0.0266023	0.425838	-3.23357	SLIT and NTRK-like family, member 1
Psmc5	-0.202869	10.1825	-2.74227	0.0266987	0.426845	-3.23679	protease (prosome, macropain) 26S subunit, ATPase 5
Stxbp5	0.274294	7.7946	2.7405	0.0267701	0.42745	-3.23916	syntaxin binding protein 5 (tomosyn)
Rae1	0.299526	6.0157	2.73853	0.0268492	0.428178	-3.24178	RAE1 RNA export 1 homolog (S. pombe)
4930539E08Rik	0.436372	5.35818	2.72025	0.0275983	0.428724	-3.26623	RIKEN cDNA 4930539E08 gene
9230110C19Rik	0.374029	4.81873	2.73589	0.0269564	0.428724	-3.24532	RIKEN cDNA 9230110C19 gene
B930041F14Rik	-0.186145	7.01675	-2.72696	0.0273209	0.428724	-3.25725	RIKEN cDNA B930041F14 gene
Bmpr1a	0.20484	5.82658	2.72396	0.0274444	0.428724	-3.26126	bone morphogenetic protein receptor, type 1A
Ccdc74a	0.309425	5.77099	2.73513	0.0269872	0.428724	-3.24633	coiled-coil domain containing 74A
Ccdc82	-0.280856	7.11448	-2.72539	0.0273856	0.428724	-3.25935	coiled-coil domain containing 82
Enc1	0.337482	9.60971	2.72355	0.0274613	0.428724	-3.26181	ectodermal-neural cortex 1
Frmd8	-0.414124	6.43533	-2.71657	0.0277517	0.428724	-3.27115	FERM domain containing 8
Hadhb	-0.232253	7.52725	-2.72203	0.0275242	0.428724	-3.26384	hydroxyacyl-Coenzyme A dehydrogenase/3-ketoacyl-Coenzyme A thiolase/enoyl-Coenzyme A hydratase (trifunctional protein), beta subunit
Hook2	0.268516	6.19481	2.72385	0.0274491	0.428724	-3.26141	hook homolog 2 (Drosophila)
Insm1	0.303697	4.22723	2.72794	0.0272806	0.428724	-3.25594	insulinoma-associated 1
Krt73	0.556552	3.96948	2.71957	0.0276265	0.428724	-3.26714	keratin 73
Lrrc8a	-0.343191	7.79064	-2.72546	0.0273826	0.428724	-3.25926	leucine rich repeat containing 8A
Mcph1	0.226403	4.65475	2.7198	0.0276171	0.428724	-3.26683	microcephaly, primary autosomal recessive 1
Msrb3	-0.496929	5.24114	-2.72508	0.0273984	0.428724	-3.25977	methionine sulfoxide reductase B3
Nfya	0.253217	5.20222	2.71644	0.0277572	0.428724	-3.27133	nuclear transcription factor-Y alpha
Nov	0.706517	8.91487	2.71813	0.0276863	0.428724	-3.26906	nephroblastoma overexpressed gene
Olfm3	-0.333509	6.57939	-2.71944	0.0276319	0.428724	-3.26731	olfactomedin 3
Pgm2l1	0.312796	9.52134	2.71732	0.0277203	0.428724	-3.27015	phosphoglucomutase 2-like 1
Pold1	-0.237201	4.66019	-2.72099	0.0275674	0.428724	-3.26523	polymerase (DNA directed), delta 1, catalytic subunit
Prkag1	-0.20507	5.96059	-2.72017	0.0276016	0.428724	-3.26633	protein kinase, AMP-activated, gamma 1 non-catalytic subunit
Serpind1	-0.554681	4.47515	-2.72595	0.0273624	0.428724	-3.2586	serine (or cysteine) peptidase inhibitor, clade D, member 1
Slc2a1	-0.218921	8.68105	-2.7332	0.0270657	0.428724	-3.24892	solute carrier family 2 (facilitated glucose transporter), member 1
Tmx4	0.37942	7.13699	2.72467	0.0274154	0.428724	-3.26032	thioredoxin-related transmembrane protein 4
Wipf3	0.387744	8.85808	2.72708	0.0273161	0.428724	-3.2571	WAS/WASL interacting protein family, member 3
Zranb1	-0.179942	7.38868	-2.73603	0.0269504	0.428724	-3.24512	zinc finger, RAN-binding domain containing 1
Anxa5	-0.468225	8.85922	-2.70475	0.0282501	0.430089	-3.28696	annexin A5
Bhlhe41	0.465744	4.83854	2.70556	0.0282158	0.430089	-3.28589	basic helix-loop-helix family, member e41
Chdh	-0.550137	5.78907	-2.70904	0.0280682	0.430089	-3.28123	choline dehydrogenase
Crmp1	0.290141	9.46969	2.71041	0.0280104	0.430089	-3.27939	collapsin response mediator protein 1
Eno3	0.355275	5.89499	2.70695	0.0281567	0.430089	-3.28402	enolase 3, beta muscle
Gpr45	0.416661	5.38357	2.70932	0.0280562	0.430089	-3.28085	G protein-coupled receptor 45
Mrvi1	-0.585962	4.61357	-2.70511	0.028235	0.430089	-3.28649	MRV integration site 1
Sowaha	0.36247	8.22838	2.70484	0.0282464	0.430089	-3.28685	sosondowah ankyrin repeat domain family member A
Ston2	-0.31745	4.79287	-2.7052	0.0282309	0.430089	-3.28636	stonin 2
Tmem25	-0.174038	7.76122	-2.71042	0.02801	0.430089	-3.27938	transmembrane protein 25
Vamp1	-0.706271	6.63449	-2.70482	0.0282474	0.430089	-3.28688	vesicle-associated membrane protein 1
Wnk1	-0.262906	7.9151	-2.70778	0.0281215	0.430089	-3.28291	WNK lysine deficient protein kinase 1
Fam227a	0.33696	3.94264	2.70119	0.0284022	0.431649	-3.29173	family with sequence similarity 227, member A
Fxyd6	0.427025	8.55626	2.70077	0.0284202	0.431649	-3.2923	FXYD domain-containing ion transport regulator 6
Adk	-0.206558	8.78767	-2.69593	0.0286282	0.432706	-3.29878	adenosine kinase
Adrbk2	0.286104	8.38948	2.6967	0.0285952	0.432706	-3.29775	adrenergic receptor kinase, beta 2
Btaf1	0.205093	7.60507	2.69572	0.0286371	0.432706	-3.29905	BTAF1 RNA polymerase II, B-TFIID transcription factor-associated, (Mot1 homolog, S. cerevisiae)
Vill	0.338387	3.55745	2.69658	0.0286003	0.432706	-3.29791	villin-like
Zfhx4	-0.639185	5.43064	-2.69521	0.0286594	0.432706	-3.29974	zinc finger homeodomain 4
Dock1	-0.408826	7.00521	-2.69352	0.0287326	0.433298	-3.30201	dedicator of cytokinesis 1
Atrx	0.227737	7.23017	2.69024	0.0288749	0.433396	-3.3064	alpha thalassemia/mental retardation syndrome X-linked homolog (human)
Crlf1	1.09585	4.66053	2.69108	0.0288382	0.433396	-3.30527	cytokine receptor-like factor 1
Klf2	0.219088	5.71858	2.69046	0.0288652	0.433396	-3.3061	Kruppel-like factor 2 (lung)
Lck	0.430007	4.24557	2.69036	0.0288696	0.433396	-3.30623	lymphocyte protein tyrosine kinase
Ankrd45	0.44953	5.14848	2.68503	0.0291025	0.434119	-3.31337	ankyrin repeat domain 45
Ccnjl	0.374098	5.07092	2.68511	0.0290991	0.434119	-3.31326	cyclin J-like
Cdc42se2	0.190898	9.06932	2.68542	0.0290855	0.434119	-3.31285	CDC42 small effector 2
Cntn5	0.315985	4.98639	2.68469	0.0291176	0.434119	-3.31383	contactin 5
Rasgrp2	-0.547974	5.45532	-2.68624	0.0290495	0.434119	-3.31175	RAS, guanyl releasing protein 2
Vps26b	0.24945	7.63448	2.68447	0.0291273	0.434119	-3.31413	vacuolar protein sorting 26 homolog B (yeast)
Shtn1	-0.284371	8.11011	-2.68084	0.0292872	0.43555	-3.31899	shootin 1
Spg21	0.179534	7.69539	2.68074	0.0292916	0.43555	-3.31912	spastic paraplegia 21 homolog (human)
Tmtc2	-0.325193	5.37341	-2.67907	0.0293657	0.436144	-3.32137	transmembrane and tetratricopeptide repeat containing 2
2010107G23Rik	0.177571	8.40888	2.67487	0.0295524	0.436932	-3.32699	RIKEN cDNA 2010107G23 gene
Adgrl3	0.184593	6.77569	2.66957	0.0297897	0.436932	-3.3341	adhesion G protein-coupled receptor L3
C77097	0.388553	5.18245	2.66897	0.0298167	0.436932	-3.3349	expressed sequence C77097
Cdkl2	0.245232	6.24145	2.66868	0.0298298	0.436932	-3.33529	cyclin-dependent kinase-like 2 (CDC2-related kinase)
Cpne6	0.691449	9.64989	2.67562	0.0295188	0.436932	-3.32598	copine VI
Esrra	-0.282145	7.38434	-2.67084	0.0297327	0.436932	-3.3324	estrogen related receptor, alpha
Gata3	-0.624591	2.69342	-2.67322	0.0296259	0.436932	-3.3292	GATA binding protein 3
Glis3	0.590322	3.58461	2.67592	0.0295056	0.436932	-3.32559	GLIS family zinc finger 3
Ntn1	-0.633415	5.84558	-2.6714	0.0297075	0.436932	-3.33164	netrin 1
Pcdh11x	-0.34421	7.17833	-2.66966	0.0297856	0.436932	-3.33397	protocadherin 11 X-linked
Phactr3	0.207266	9.37614	2.66933	0.0298004	0.436932	-3.33442	phosphatase and actin regulator 3
Yif1a	-0.223813	6.53886	-2.67254	0.0296563	0.436932	-3.33011	Yip1 interacting factor homolog A (S. cerevisiae)
Usp54	-0.347619	7.84285	-2.66582	0.0299586	0.438316	-3.33912	ubiquitin specific peptidase 54
Apod	-0.597313	8.0513	-2.66377	0.0300515	0.438364	-3.34187	apolipoprotein D
Steap2	-0.879786	5.43999	-2.66382	0.0300492	0.438364	-3.3418	six transmembrane epithelial antigen of prostate 2
Tsc22d3	-0.380298	6.65919	-2.66347	0.030065	0.438364	-3.34227	TSC22 domain family, member 3
Rora	-0.430271	6.76498	-2.66175	0.0301433	0.439005	-3.34458	RAR-related orphan receptor alpha
Abca7	-0.323505	5.61526	-2.65986	0.0302295	0.439482	-3.34711	ATP-binding cassette, sub-family A (ABC1), member 7
Rnf169	0.253078	6.08439	2.65952	0.0302449	0.439482	-3.34757	ring finger protein 169
Ppwd1	-0.238395	4.88033	-2.6568	0.0303697	0.440793	-3.35122	peptidylprolyl isomerase domain and WD repeat containing 1
St3gal3	-0.295842	6.69237	-2.65394	0.0305008	0.442193	-3.35505	ST3 beta-galactoside alpha-2,3-sialyltransferase 3
4833439F03Rik	0.314216	4.05653	2.64925	0.030718	0.442421	-3.36135	RIKEN cDNA 4833439F03 gene
E2f3	0.285365	6.73539	2.65121	0.0306269	0.442421	-3.35871	E2F transcription factor 3
Hpcal4	0.274056	11.0468	2.64891	0.0307338	0.442421	-3.3618	hippocalcin-like 4
Llgl1	-0.216224	8.07174	-2.65152	0.0306127	0.442421	-3.3583	lethal giant larvae homolog 1 (Drosophila)
Micall1	-0.432218	7.73273	-2.64711	0.0308174	0.442421	-3.36421	microtubule associated monooxygenase, calponin and LIM domain containing -like 1
Nop58	0.175819	7.95613	2.64687	0.0308287	0.442421	-3.36454	NOP58 ribonucleoprotein
Rab26	0.387366	7.13028	2.64781	0.0307848	0.442421	-3.36328	RAB26, member RAS oncogene family
Stx4a	-0.228266	7.82736	-2.65256	0.0305648	0.442421	-3.35691	syntaxin 4A (placental)
Zbtb2	0.223064	6.39135	2.64999	0.0306836	0.442421	-3.36035	zinc finger and BTB domain containing 2
A330048O09Rik	-0.287896	4.28286	-2.64348	0.030987	0.442468	-3.36909	RIKEN cDNA A330048O09 gene
Btbd17	-0.430222	4.86841	-2.64287	0.0310153	0.442468	-3.3699	BTB (POZ) domain containing 17
Chchd10	-0.221864	10.6336	-2.64429	0.0309492	0.442468	-3.368	coiled-coil-helix-coiled-coil-helix domain containing 10
Entpd7	0.318947	4.78419	2.64446	0.0309409	0.442468	-3.36776	ectonucleoside triphosphate diphosphohydrolase 7
Nrxn1	0.193483	8.40637	2.64317	0.0310012	0.442468	-3.36949	neurexin I
Pigz	-0.405013	5.30815	-2.64234	0.0310401	0.442468	-3.37061	phosphatidylinositol glycan anchor biosynthesis, class Z
2010300C02Rik	0.300781	9.82343	2.64082	0.0311116	0.442919	-3.37265	RIKEN cDNA 2010300C02 gene
Abcc4	-0.283243	6.23189	-2.63832	0.0312296	0.442919	-3.37601	ATP-binding cassette, sub-family C (CFTR/MRP), member 4
BC028528	0.277559	4.41389	2.63872	0.0312104	0.442919	-3.37547	cDNA sequence BC028528
Nrg3	0.357839	4.90305	2.63968	0.0311654	0.442919	-3.37418	neuregulin 3
2008-09-01	-0.205615	8.38593	-2.63799	0.0312452	0.442919	-3.37646	septin 8
Abca2	-0.389977	6.67759	-2.63467	0.0314023	0.444273	-3.38091	ATP-binding cassette, sub-family A (ABC1), member 2
Btbd11	-0.33119	6.31839	-2.62939	0.0316542	0.444273	-3.388	BTB (POZ) domain containing 11
C130071C03Rik	0.402701	7.11327	2.63077	0.0315878	0.444273	-3.38613	RIKEN cDNA C130071C03 gene
Cyp2j6	-0.429505	5.9343	-2.6303	0.0316105	0.444273	-3.38677	cytochrome P450, family 2, subfamily j, polypeptide 6
Fbxo42	0.324362	5.44749	2.63444	0.0314131	0.444273	-3.38121	F-box protein 42
Gstm7	-0.371591	6.8092	-2.63271	0.0314955	0.444273	-3.38354	glutathione S-transferase, mu 7
Nlgn1	0.229184	7.76023	2.62994	0.0316277	0.444273	-3.38726	neuroligin 1
Nphp4	0.372639	6.13197	2.63229	0.0315157	0.444273	-3.38411	nephronophthisis 4 (juvenile) homolog (human)
Scp2	-0.211383	8.01776	-2.6312	0.0315676	0.444273	-3.38557	sterol carrier protein 2, liver
A930024E05Rik	0.261048	3.83713	2.62322	0.0319508	0.444896	-3.39628	RIKEN cDNA A930024E05 gene
Abca8a	-0.590461	7.3063	-2.62138	0.0320397	0.444896	-3.39874	ATP-binding cassette, sub-family A (ABC1), member 8a
Ackr3	0.253083	6.66918	2.62513	0.0318587	0.444896	-3.39372	atypical chemokine receptor 3
Ap3b1	0.202172	8.11286	2.62014	0.0321001	0.444896	-3.40042	adaptor-related protein complex 3, beta 1 subunit
Fam131a	0.48001	8.12442	2.61907	0.0321519	0.444896	-3.40185	family with sequence similarity 131, member A
Irf1	0.22372	5.81074	2.61934	0.032139	0.444896	-3.40149	interferon regulatory factor 1
LOC102635783	0.247236	4.53779	2.62306	0.0319586	0.444896	-3.39649	uncharacterized LOC102635783
Lrrc8c	0.273738	6.06094	2.62042	0.0320862	0.444896	-3.40003	leucine rich repeat containing 8 family, member C
Pepd	-0.18835	7.4425	-2.62176	0.0320214	0.444896	-3.39824	peptidase D
Poll	-0.197932	5.06541	-2.62381	0.0319224	0.444896	-3.39549	polymerase (DNA directed), lambda
Taldo1	-0.186478	8.78214	-2.62643	0.0317958	0.444896	-3.39196	transaldolase 1
Tcf7l2	-1.64253	5.21116	-2.61919	0.0321461	0.444896	-3.40169	transcription factor 7 like 2, T cell specific, HMG box
Usp30	-0.194919	6.77672	-2.62697	0.0317698	0.444896	-3.39124	ubiquitin specific peptidase 30
8430408G22Rik	0.328032	4.14901	2.57875	0.0341762	0.445373	-3.45603	RIKEN cDNA 8430408G22 gene
AA386476	-0.396146	3.69852	-2.60395	0.032896	0.445373	-3.42215	expressed sequence AA386476
Aatk	-0.28866	8.60828	-2.59927	0.0331301	0.445373	-3.42845	apoptosis-associated tyrosine kinase
Acy1	-0.621912	5.60318	-2.59	0.0335987	0.445373	-3.44091	aminoacylase 1
Bbc3	0.288058	4.47146	2.58968	0.0336149	0.445373	-3.44134	BCL2 binding component 3
Cadm1	0.416877	9.02098	2.5895	0.0336239	0.445373	-3.44157	cell adhesion molecule 1
Camk2a	0.402196	9.19788	2.58038	0.034092	0.445373	-3.45384	calcium/calmodulin-dependent protein kinase II alpha
Cd59a	-0.715781	7.11974	-2.61037	0.0325778	0.445373	-3.41353	CD59a antigen
Chd7	-0.651284	5.64432	-2.58258	0.0339783	0.445373	-3.45088	chromodomain helicase DNA binding protein 7
Chmp4b	-0.20183	9.49385	-2.59802	0.0331931	0.445373	-3.43013	charged multivesicular body protein 4B
Ciart	0.472755	5.33162	2.59637	0.033276	0.445373	-3.43235	circadian associated repressor of transcription
Clec2l	-0.295359	7.53054	-2.58292	0.0339607	0.445373	-3.45042	C-type lectin domain family 2, member L
Cnksr2	0.493297	7.32236	2.60644	0.0327726	0.445373	-3.41882	connector enhancer of kinase suppressor of Ras 2
Cntnap4	0.278334	6.42594	2.59778	0.0332047	0.445373	-3.43044	contactin associated protein-like 4
Dnal1	0.204251	8.74618	2.60666	0.0327617	0.445373	-3.41852	dynein, axonemal, light chain 1
Dusp22	-0.178644	6.43465	-2.59279	0.0334568	0.445373	-3.43715	dual specificity phosphatase 22
Dusp6	0.530991	9.06902	2.61454	0.0323733	0.445373	-3.40794	dual specificity phosphatase 6
Emilin2	-0.284389	4.13069	-2.58858	0.0336709	0.445373	-3.44281	elastin microfibril interfacer 2
Eml3	-0.514439	4.78109	-2.58831	0.0336848	0.445373	-3.44318	echinoderm microtubule associated protein like 3
Epha6	1.0231	5.41723	2.60108	0.0330394	0.445373	-3.42602	Eph receptor A6
Epm2aip1	0.239461	7.59016	2.58165	0.0340264	0.445373	-3.45213	EPM2A (laforin) interacting protein 1
Fam212b	0.393605	5.62993	2.59734	0.0332271	0.445373	-3.43104	family with sequence similarity 212, member B
Gng2	0.392591	7.29774	2.58977	0.0336102	0.445373	-3.44121	guanine nucleotide binding protein (G protein), gamma 2
Kcnj10	-0.433933	8.25323	-2.61739	0.0322338	0.445373	-3.40411	potassium inwardly-rectifying channel, subfamily J, member 10
LOC105242526	-0.50372	5.63058	-2.60625	0.0327821	0.445373	-3.41908	uncharacterized LOC105242526
Lynx1	-0.353687	9.33957	-2.5908	0.0335578	0.445373	-3.43983	Ly6/neurotoxin 1
Map1b	0.349223	8.62379	2.60168	0.0330092	0.445373	-3.4252	microtubule-associated protein 1B
Map6d1	-0.358402	7.37479	-2.5788	0.0341736	0.445373	-3.45596	MAP6 domain containing 1
Mfge8	0.259041	9.25775	2.60829	0.0326808	0.445373	-3.41633	milk fat globule-EGF factor 8 protein
Mmd	0.296598	9.15646	2.59677	0.033256	0.445373	-3.43181	monocyte to macrophage differentiation-associated
Myc	0.365555	4.43358	2.60648	0.0327703	0.445373	-3.41876	myelocytomatosis oncogene
Nagk	0.223029	7.96198	2.58652	0.0337759	0.445373	-3.44558	N-acetylglucosamine kinase
Neurod2	0.505464	7.07552	2.61489	0.032356	0.445373	-3.40746	neurogenic differentiation 2
Padi2	-0.412838	6.36037	-2.59938	0.0331246	0.445373	-3.4283	peptidyl arginine deiminase, type II
Pds5b	0.237783	8.053	2.59706	0.0332414	0.445373	-3.43142	PDS5, regulator of cohesion maintenance, homolog B (S. cerevisiae)
Plppr5	0.358439	6.62805	2.58786	0.0337075	0.445373	-3.44378	phospholipid phosphatase related 5
Prkce	0.288791	8.80592	2.60984	0.0326042	0.445373	-3.41425	protein kinase C, epsilon
Qk	-0.253129	7.38895	-2.60628	0.0327802	0.445373	-3.41903	quaking
Rap2b	0.239957	7.38182	2.59915	0.033136	0.445373	-3.4286	RAP2B, member of RAS oncogene family
Rbms3	-0.658625	6.98739	-2.61313	0.0324425	0.445373	-3.40983	RNA binding motif, single stranded interacting protein
Rbpms2	-0.400975	5.26966	-2.57899	0.0341639	0.445373	-3.45571	RNA binding protein with multiple splicing 2
Rccd1	0.218711	5.02003	2.58637	0.0337837	0.445373	-3.44578	RCC1 domain containing 1
Rom1	-0.307986	4.08688	-2.61452	0.0323742	0.445373	-3.40796	rod outer segment membrane protein 1
Sh3rf1	0.327558	5.93145	2.60066	0.0330604	0.445373	-3.42658	SH3 domain containing ring finger 1
Sox1	-0.282305	5.65324	-2.59497	0.0333467	0.445373	-3.43423	SRY (sex determining region Y)-box 1
Stac3	0.362694	3.9618	2.60682	0.0327537	0.445373	-3.41831	SH3 and cysteine rich domain 3
Suv39h1	0.254611	4.92653	2.6035	0.0329186	0.445373	-3.42276	suppressor of variegation 3-9 homolog 1 (Drosophila)
Tcaf1	0.188535	7.42752	2.58328	0.0339422	0.445373	-3.44993	TRPM8 channel-associated factor 1
Tcf4	0.354674	9.29129	2.61676	0.0322644	0.445373	-3.40495	transcription factor 4
Tgm2	-0.201365	6.09691	-2.602	0.0329933	0.445373	-3.42477	transglutaminase 2, C polypeptide
Tmem123	-0.316331	5.40732	-2.58482	0.0338632	0.445373	-3.44787	transmembrane protein 123
Tspan15	-0.396784	6.20803	-2.59925	0.0331313	0.445373	-3.42848	tetraspanin 15
Txnrd1	-0.162743	8.23452	-2.58068	0.0340763	0.445373	-3.45343	thioredoxin reductase 1
Urod	-0.1748	7.92683	-2.58315	0.033949	0.445373	-3.45011	uroporphyrinogen decarboxylase
Usb1	-0.271039	5.43323	-2.58711	0.0337458	0.445373	-3.44478	U6 snRNA biogenesis 1
Vat1	-0.504217	5.57449	-2.58348	0.0339322	0.445373	-3.44967	vesicle amine transport protein 1 homolog (T californica)
Zfp36	-0.328439	4.22986	-2.57899	0.0341639	0.445373	-3.45571	zinc finger protein 36
Eif4e3	0.261256	7.06155	2.57671	0.0342821	0.446298	-3.45877	eukaryotic translation initiation factor 4E member 3
Slc30a3	0.405961	8.37634	2.57483	0.0343795	0.446738	-3.46129	solute carrier family 30 (zinc transporter), member 3
Slc35d3	-1.51425	5.41816	-2.57471	0.034386	0.446738	-3.46146	solute carrier family 35, member D3
Ccdc71l	0.466878	6.24336	2.5728	0.0344859	0.447125	-3.46403	coiled-coil domain containing 71 like
Fads3	0.2353	5.89325	2.57317	0.0344663	0.447125	-3.46353	fatty acid desaturase 3
Zfp13	0.355718	5.65857	2.57176	0.0345401	0.447373	-3.46542	zinc finger protein 13
Dcx	0.307138	6.07561	2.57107	0.0345763	0.447388	-3.46635	doublecortin
5330430C04Rik	0.355226	5.80371	2.56329	0.0349867	0.448295	-3.47682	RIKEN cDNA 5330430C04 gene
AI314180	0.224603	6.56102	2.56905	0.0346823	0.448295	-3.46907	expressed sequence AI314180
Atp11a	-0.266053	8.02754	-2.56597	0.0348448	0.448295	-3.47321	ATPase, class VI, type 11A
Carhsp1	-0.512703	6.23216	-2.56242	0.0350329	0.448295	-3.47799	calcium regulated heat stable protein 1
Ctsd	-0.194211	9.5227	-2.56408	0.0349448	0.448295	-3.47576	cathepsin D
Ctxn1	0.31479	9.09053	2.56725	0.0347772	0.448295	-3.47149	cortexin 1
Fahd1	0.161483	5.7264	2.56356	0.0349723	0.448295	-3.47645	fumarylacetoacetate hydrolase domain containing 1
Fbxl2	0.249789	7.15775	2.56267	0.0350194	0.448295	-3.47765	F-box and leucine-rich repeat protein 2
Icam5	0.371466	8.54652	2.56774	0.0347515	0.448295	-3.47083	intercellular adhesion molecule 5, telencephalin
Rint1	-0.210466	4.64483	-2.56662	0.0348104	0.448295	-3.47234	RAD50 interactor 1
Slc25a22	0.372981	9.00954	2.56532	0.0348792	0.448295	-3.47409	solute carrier family 25 (mitochondrial carrier, glutamate), member 22
Gpr26	0.51011	5.63601	2.55859	0.0352365	0.44967	-3.48313	G protein-coupled receptor 26
Vezf1	-0.194849	6.77218	-2.55842	0.0352461	0.44967	-3.48337	vascular endothelial zinc finger 1
Zkscan16	0.26572	7.9278	2.55862	0.035235	0.44967	-3.48309	zinc finger with KRAB and SCAN domains 16
Actl6b	0.249069	6.04978	2.55695	0.0353243	0.449768	-3.48533	actin-like 6B
Srebf1	-0.31012	7.69871	-2.55743	0.0352988	0.449768	-3.48469	sterol regulatory element binding transcription factor 1
Ctsk	-0.260226	5.06267	-2.55448	0.0354573	0.449868	-3.48867	cathepsin K
Ier2	0.405811	6.5241	2.55419	0.0354725	0.449868	-3.48905	immediate early response 2
Lamp1	-0.237043	10.2491	-2.55418	0.0354732	0.449868	-3.48906	lysosomal-associated membrane protein 1
Ttpal	0.21962	5.71211	2.55556	0.0353992	0.449868	-3.48721	tocopherol (alpha) transfer protein-like
2900026A02Rik	0.370245	8.23288	2.53844	0.0363309	0.450171	-3.51025	RIKEN cDNA 2900026A02 gene
Acss2	-0.190705	6.71919	-2.54259	0.0361025	0.450171	-3.50466	acyl-CoA synthetase short-chain family member 2
Aktip	-0.184214	6.9098	-2.53501	0.0365204	0.450171	-3.51486	thymoma viral proto-oncogene 1 interacting protein
Arpin	-0.348021	5.75333	-2.54714	0.0358542	0.450171	-3.49854	actin-related protein 2/3 complex inhibitor
Ccnh	0.171602	8.38252	2.53548	0.0364941	0.450171	-3.51422	cyclin H
Cfl2	-0.411662	7.79991	-2.53891	0.0363045	0.450171	-3.5096	cofilin 2, muscle
Clip1	0.196718	6.51763	2.53604	0.0364632	0.450171	-3.51347	CAP-GLY domain containing linker protein 1
Dgat2	0.331261	7.85076	2.53545	0.0364961	0.450171	-3.51427	diacylglycerol O-acyltransferase 2
Elfn2	0.283973	7.60586	2.54262	0.036101	0.450171	-3.50462	leucine rich repeat and fibronectin type III, extracellular 2
Endod1	-0.357196	7.15299	-2.54068	0.0362073	0.450171	-3.50723	endonuclease domain containing 1
Exoc6	0.260521	6.5936	2.55113	0.0356377	0.450171	-3.49317	exocyst complex component 6
Fam19a1	0.435942	7.49002	2.54117	0.0361803	0.450171	-3.50657	family with sequence similarity 19, member A1
Figf	0.288345	4.09254	2.53574	0.03648	0.450171	-3.51388	c-fos induced growth factor
Hes5	0.253967	4.3941	2.54129	0.036174	0.450171	-3.50641	hairy and enhancer of split 5 (Drosophila)
Hsbp1	0.187081	10.1352	2.54482	0.0359808	0.450171	-3.50166	heat shock factor binding protein 1
Kcng1	0.618955	6.20877	2.54905	0.0357503	0.450171	-3.49596	potassium voltage-gated channel, subfamily G, member 1
Klk8	1.18675	4.4057	2.53934	0.0362813	0.450171	-3.50904	kallikrein related-peptidase 8
Mfsd2a	-0.363327	6.31536	-2.53592	0.0364699	0.450171	-3.51363	major facilitator superfamily domain containing 2A
Mrm1	-0.429129	5.42715	-2.54318	0.03607	0.450171	-3.50386	mitochondrial rRNA methyltransferase 1 homolog (S. cerevisiae)
Nppc	0.411932	4.54911	2.54226	0.0361208	0.450171	-3.5051	natriuretic peptide type C
Olfml1	-0.358659	5.80976	-2.53993	0.0362488	0.450171	-3.50824	olfactomedin-like 1
Pde1a	0.412734	9.51006	2.55127	0.03563	0.450171	-3.49297	phosphodiesterase 1A, calmodulin-dependent
Rasgrp3	-0.335657	5.65864	-2.54473	0.0359854	0.450171	-3.50178	RAS, guanyl releasing protein 3
Rhoj	-0.487308	5.44042	-2.54136	0.0361699	0.450171	-3.50631	ras homolog gene family, member J
S100a13	-0.244891	7.4397	-2.53782	0.036365	0.450171	-3.51108	S100 calcium binding protein A13
Tmem91	-0.342007	3.86917	-2.54786	0.035815	0.450171	-3.49757	transmembrane protein 91
Tsc22d4	-0.301986	9.14643	-2.54083	0.036199	0.450171	-3.50702	TSC22 domain family, member 4
Tspan13	0.231547	10.0596	2.54945	0.0357287	0.450171	-3.49543	tetraspanin 13
Zfp383	-0.20303	6.64263	-2.5449	0.0359763	0.450171	-3.50155	zinc finger protein 383
Pde7b	-0.549808	5.60546	-2.53409	0.0365711	0.450361	-3.51609	phosphodiesterase 7B
Fkbp4	-0.203777	8.19885	-2.53124	0.0367301	0.450579	-3.51993	FK506 binding protein 4
Gm15867	-0.606985	3.9067	-2.5331	0.0366264	0.450579	-3.51743	predicted gene 15867
Rapgef5	0.292789	9.16157	2.53159	0.0367102	0.450579	-3.51945	Rap guanine nucleotide exchange factor (GEF) 5
Ubxn1	-0.193567	8.69249	-2.53238	0.0366663	0.450579	-3.51839	UBX domain protein 1
Nat9	-0.22148	6.14794	-2.52897	0.0368568	0.451699	-3.52299	N-acetyltransferase 9 (GCN5-related, putative)
Lmf1	-0.371893	5.50199	-2.52828	0.0368953	0.451738	-3.52391	lipase maturation factor 1
Fryl	-0.246654	7.10639	-2.52617	0.0370135	0.452316	-3.52675	furry homolog-like (Drosophila)
Hepacam	-0.346394	6.30187	-2.52651	0.0369948	0.452316	-3.5263	hepatocyte cell adhesion molecule
Ovgp1	0.224835	6.13092	2.52323	0.0371795	0.45391	-3.53071	oviductal glycoprotein 1
Morn4	0.200983	8.32279	2.52254	0.0372185	0.453951	-3.53164	MORN repeat containing 4
Slc2a3	0.239808	8.32935	2.52108	0.0373007	0.45452	-3.5336	solute carrier family 2 (facilitated glucose transporter), member 3
Atp8b2	0.177997	7.33584	2.51931	0.0374011	0.455308	-3.53598	ATPase, class I, type 8B, member 2
Evc2	0.322551	6.25681	2.51819	0.0374652	0.45551	-3.5375	Ellis van Creveld syndrome 2
Ick	-0.288977	5.56366	-2.51777	0.0374891	0.45551	-3.53806	intestinal cell kinase
Aff1	-0.285641	5.91528	-2.51353	0.0377309	0.456709	-3.54376	AF4/FMR2 family, member 1
Ino80	0.322479	5.89027	2.51366	0.0377237	0.456709	-3.54359	INO80 homolog (S. cerevisiae)
Minos1	-0.159122	9.08359	-2.51395	0.0377073	0.456709	-3.5432	mitochondrial inner membrane organizing system 1
Wasf1	0.189937	10.4301	2.51525	0.0376328	0.456709	-3.54145	WAS protein family, member 1
Siah2	0.185808	5.90092	2.51202	0.037818	0.457328	-3.5458	seven in absentia 2
Fkbpl	0.270448	4.78193	2.50999	0.0379344	0.458303	-3.54853	FK506 binding protein-like
Gadd45b	0.31489	6.35205	2.50897	0.0379933	0.458579	-3.5499	growth arrest and DNA-damage-inducible 45 beta
Syf2	-0.201277	7.67532	-2.50707	0.038103	0.458602	-3.55245	SYF2 homolog, RNA splicing factor (S. cerevisiae)
Tmem243	-0.207923	6.62298	-2.50743	0.0380822	0.458602	-3.55197	transmembrane protein 243, mitochondrial
Tpra1	-0.301617	6.74138	-2.50722	0.0380945	0.458602	-3.55226	transmembrane protein, adipocyte asscociated 1
Kazn	-0.342096	5.72247	-2.50572	0.0381814	0.459113	-3.55428	kazrin, periplakin interacting protein
Arf3	0.249458	8.80344	2.49247	0.0389578	0.459121	-3.57211	ADP-ribosylation factor 3
AW492981	0.240773	4.28876	2.49291	0.0389317	0.459121	-3.57151	expressed sequence AW492981
Batf	0.34518	3.85411	2.49644	0.0387234	0.459121	-3.56676	basic leucine zipper transcription factor, ATF-like
Car15	0.40204	4.80437	2.4965	0.0387198	0.459121	-3.56668	carbonic anhydrase 15
Cdkl4	0.536095	7.07299	2.50256	0.0383652	0.459121	-3.55853	cyclin-dependent kinase-like 4
Cnksr3	-0.50733	6.28461	-2.49797	0.0386335	0.459121	-3.5647	Cnksr family member 3
Erc1	0.188722	5.53841	2.49735	0.0386701	0.459121	-3.56554	ELKS/RAB6-interacting/CAST family member 1
Fam189a1	0.354827	6.3202	2.49514	0.0388001	0.459121	-3.56851	family with sequence similarity 189, member A1
Galnt2	0.217583	6.70495	2.4916	0.0390098	0.459121	-3.57329	UDP-N-acetyl-alpha-D-galactosamine:polypeptide N-acetylgalactosaminyltransferase 2
Hk1	0.255906	8.25483	2.50416	0.0382719	0.459121	-3.55637	hexokinase 1
Kcna1	-0.347381	9.44798	-2.49841	0.038608	0.459121	-3.56412	potassium voltage-gated channel, shaker-related subfamily, member 1
Kif5b	-0.263126	8.8232	-2.49278	0.0389395	0.459121	-3.57169	kinesin family member 5B
LOC102643220	0.353683	4.3192	2.50135	0.0384358	0.459121	-3.56016	uncharacterized LOC102643220
Mecom	-0.35233	4.66038	-2.49332	0.0389076	0.459121	-3.57096	MDS1 and EVI1 complex locus
Pbdc1	0.212738	7.26852	2.49212	0.0389789	0.459121	-3.57258	polysaccharide biosynthesis domain containing 1
Pecr	0.315857	5.393	2.49834	0.0386122	0.459121	-3.56421	peroxisomal trans-2-enoyl-CoA reductase
Rnf2	0.250086	7.2847	2.49271	0.038944	0.459121	-3.57179	ring finger protein 2
Sez6l	0.312189	6.57108	2.49417	0.0388578	0.459121	-3.56983	seizure related 6 homolog like
Spg20	-0.272677	6.10217	-2.50063	0.0384776	0.459121	-3.56112	spastic paraplegia 20, spartin (Troyer syndrome) homolog (human)
Spock3	-0.519338	7.71237	-2.49546	0.0387815	0.459121	-3.56809	sparc/osteonectin, cwcv and kazal-like domains proteoglycan 3
Ssbp2	0.161117	7.97522	2.49577	0.0387634	0.459121	-3.56767	single-stranded DNA binding protein 2
Tcp11l2	0.212443	7.2444	2.49392	0.0388724	0.459121	-3.57016	t-complex 11 (mouse) like 2
Tmpo	-0.206036	6.16561	-2.49666	0.0387107	0.459121	-3.56647	thymopoietin
4933432I09Rik	0.22124	4.12071	2.48983	0.0391145	0.45946	-3.57566	RIKEN cDNA 4933432I09 gene
Elovl5	-0.339665	9.55604	-2.48808	0.0392187	0.45946	-3.57802	ELOVL family member 5, elongation of long chain fatty acids (yeast)
Kank4	-0.484834	5.44453	-2.48949	0.039135	0.45946	-3.57613	KN motif and ankyrin repeat domains 4
Nabp1	0.332854	5.69914	2.48868	0.039183	0.45946	-3.57721	nucleic acid binding protein 1
Rnf213	-0.258836	6.0104	-2.48852	0.0391924	0.45946	-3.57742	ring finger protein 213
Tmem159	0.281896	6.34084	2.48687	0.039291	0.459885	-3.57965	transmembrane protein 159
D4Ertd117e	-0.30547	4.21204	-2.48548	0.0393743	0.460076	-3.58152	DNA segment, Chr 4, ERATO Doi 117, expressed
Gmds	0.236134	6.19492	2.48539	0.0393795	0.460076	-3.58164	GDP-mannose 4, 6-dehydratase
Celf4	0.206924	10.6233	2.48198	0.0395844	0.4604	-3.58624	CUGBP, Elav-like family member 4
Dynll1	0.178721	10.2882	2.48361	0.0394863	0.4604	-3.58404	dynein light chain LC8-type 1
Itpka	0.468026	9.02824	2.48407	0.0394589	0.4604	-3.58343	inositol 1,4,5-trisphosphate 3-kinase A
Stra13	-0.247312	6.17907	-2.48263	0.0395451	0.4604	-3.58536	stimulated by retinoic acid 13
Tmem120a	-0.328255	6.15924	-2.48192	0.0395876	0.4604	-3.58631	transmembrane protein 120A
Tmem5	-0.172161	7.3893	-2.48069	0.0396619	0.460844	-3.58797	transmembrane protein 5
Cmtm5	-0.336283	8.36522	-2.47948	0.0397348	0.46117	-3.58959	CKLF-like MARVEL transmembrane domain containing 5
Syt5	0.418889	7.18019	2.47903	0.0397623	0.46117	-3.59021	synaptotagmin V
1600002K03Rik	-0.308725	4.62213	-2.47461	0.0400305	0.462599	-3.59616	RIKEN cDNA 1600002K03 gene
Dhrs13	-0.434924	5.80683	-2.47512	0.0399993	0.462599	-3.59547	dehydrogenase/reductase (SDR family) member 13
Dpf3	0.29347	4.44503	2.4747	0.0400251	0.462599	-3.59604	D4, zinc and double PHD fingers, family 3
Pitx2	-0.660792	2.80136	-2.47463	0.0400294	0.462599	-3.59613	paired-like homeodomain transcription factor 2
Map2	0.288352	7.88341	2.47293	0.040133	0.463364	-3.59842	microtubule-associated protein 2
Manba	-0.377714	6.2499	-2.47053	0.0402794	0.464214	-3.60165	mannosidase, beta A, lysosomal
Nnt	-0.154105	7.78818	-2.47074	0.0402667	0.464214	-3.60137	nicotinamide nucleotide transhydrogenase
Ptch1	-0.351769	8.76879	-2.46986	0.0403207	0.46427	-3.60255	patched homolog 1
Mypn	-0.503184	4.19338	-2.46809	0.040429	0.465098	-3.60493	myopalladin
C77614	0.374706	6.27564	2.46524	0.0406047	0.466176	-3.60877	EST C77614
Hcrt	-1.68822	4.04643	-2.462	0.0408056	0.466176	-3.61313	hypocretin
Khdrbs2	0.3662	5.36999	2.46549	0.0405892	0.466176	-3.60843	KH domain containing, RNA binding, signal transduction associated 2
Lig1	-0.249998	6.00873	-2.46152	0.0408356	0.466176	-3.61378	ligase I, DNA, ATP-dependent
Pbx1	0.274243	7.03499	2.46264	0.0407661	0.466176	-3.61228	pre B cell leukemia homeobox 1
Rbm28	-0.259483	7.47093	-2.46276	0.0407585	0.466176	-3.61211	RNA binding motif protein 28
Six3	-1.67135	5.32782	-2.46354	0.0407102	0.466176	-3.61106	sine oculis-related homeobox 3
Slc22a5	-0.204652	5.79172	-2.46126	0.0408516	0.466176	-3.61413	solute carrier family 22 (organic cation transporter), member 5
Snrpa1	-0.177261	7.34472	-2.46339	0.0407192	0.466176	-3.61126	small nuclear ribonucleoprotein polypeptide A'
Itga4	0.872719	4.6995	2.46065	0.0408893	0.46619	-3.61495	integrin alpha 4
Cd82	-0.271427	5.45984	-2.45817	0.041044	0.466653	-3.61829	CD82 antigen
Chrm1	0.387033	6.17328	2.45885	0.0410017	0.466653	-3.61738	cholinergic receptor, muscarinic 1, CNS
Ehhadh	-0.312468	3.97674	-2.45765	0.0410763	0.466653	-3.61898	enoyl-Coenzyme A, hydratase/3-hydroxyacyl Coenzyme A dehydrogenase
Gpc4	0.624656	5.85794	2.45812	0.041047	0.466653	-3.61835	glypican 4
2310034G01Rik	-0.185362	3.8505	-2.456	0.0411797	0.467412	-3.62121	RIKEN cDNA 2310034G01 gene
Akap12	-0.483096	7.67533	-2.45303	0.0413661	0.469037	-3.62521	A kinase (PRKA) anchor protein (gravin) 12
Fah	-0.253857	7.19166	-2.45255	0.0413964	0.469037	-3.62585	fumarylacetoacetate hydrolase
Brpf1	0.21248	7.45973	2.45076	0.0415096	0.46928	-3.62827	bromodomain and PHD finger containing, 1
Kndc1	-0.329893	6.34656	-2.45046	0.0415282	0.46928	-3.62867	kinase non-catalytic C-lobe domain (KIND) containing 1
Ppm1e	0.232519	9.70645	2.451	0.0414945	0.46928	-3.62795	protein phosphatase 1E (PP2C domain containing)
Ddo	-0.537222	5.3346	-2.44957	0.041585	0.469393	-3.62988	D-aspartate oxidase
Dok4	0.336201	4.91333	2.44798	0.0416854	0.469393	-3.63201	docking protein 4
Serpinb1a	-0.608688	6.37537	-2.44847	0.0416543	0.469393	-3.63135	serine (or cysteine) peptidase inhibitor, clade B, member 1a
Wdr17	0.308229	6.33436	2.44838	0.0416599	0.469393	-3.63147	WD repeat domain 17
Lipo1	-0.220284	6.06898	-2.44694	0.0417518	0.469726	-3.63342	lipase, member O1
Pigyl	-0.194469	7.88276	-2.44524	0.04186	0.469964	-3.63571	phosphatidylinositol glycan anchor biosynthesis, class Y-like
Plekha7	-0.265979	5.75115	-2.44487	0.0418834	0.469964	-3.6362	pleckstrin homology domain containing, family A member 7
Rassf8	-0.438758	6.24608	-2.44508	0.0418698	0.469964	-3.63591	Ras association (RalGDS/AF-6) domain family (N-terminal) member 8
Cdh8	0.228069	5.40836	2.43858	0.042286	0.470439	-3.64466	cadherin 8
Cyp2j9	-0.379129	7.07927	-2.4413	0.0421117	0.470439	-3.64101	cytochrome P450, family 2, subfamily j, polypeptide 9
Esco1	0.190729	6.93419	2.43864	0.0422822	0.470439	-3.64458	establishment of cohesion 1 homolog 1 (S. cerevisiae)
Mmp16	0.304039	5.89646	2.44116	0.0421207	0.470439	-3.6412	matrix metallopeptidase 16
Nde1	-0.401158	5.90716	-2.44209	0.0420607	0.470439	-3.63994	nuclear distribution gene E homolog 1 (A nidulans)
Ndst4	0.508712	3.61784	2.43985	0.0422048	0.470439	-3.64296	N-deacetylase/N-sulfotransferase (heparin glucosaminyl) 4
Pdcd10	0.167067	6.98769	2.4415	0.0420985	0.470439	-3.64073	programmed cell death 10
Peli2	-0.250614	5.32697	-2.43885	0.0422688	0.470439	-3.6443	pellino 2
Prss12	0.771405	7.14243	2.43855	0.0422881	0.470439	-3.64471	protease, serine 12 neurotrypsin (motopsin)
Strip2	-0.766847	6.75047	-2.43845	0.0422945	0.470439	-3.64484	striatin interacting protein 2
Ahnak	-0.414792	6.56442	-2.43631	0.0424328	0.470646	-3.64773	AHNAK nucleoprotein (desmoyokin)
Dcdc2b	0.452982	4.38298	2.43461	0.0425428	0.470646	-3.65002	doublecortin domain containing 2b
Flna	-0.197353	6.25952	-2.43417	0.042571	0.470646	-3.6506	filamin, alpha
Gjd2	-0.38579	5.50914	-2.43641	0.0424263	0.470646	-3.64759	gap junction protein, delta 2
Naglu	-0.255269	4.8425	-2.43354	0.0426121	0.470646	-3.65146	alpha-N-acetylglucosaminidase (Sanfilippo disease IIIB)
Ptpn2	0.153976	6.79573	2.43407	0.0425777	0.470646	-3.65074	protein tyrosine phosphatase, non-receptor type 2
Rnf217	0.30292	6.15283	2.43303	0.0426451	0.470646	-3.65214	ring finger protein 217
Zfp296	-0.19262	3.95571	-2.4354	0.0424916	0.470646	-3.64895	zinc finger protein 296
Zfyve9	-0.193075	7.62563	-2.43612	0.0424448	0.470646	-3.64798	zinc finger, FYVE domain containing 9
Capza1	-0.28706	7.87156	-2.43236	0.0426882	0.470682	-3.65304	capping protein (actin filament) muscle Z-line, alpha 1
Efhc2	0.331505	4.04908	2.43127	0.0427591	0.470682	-3.6545	EF-hand domain (C-terminal) containing 2
Zap70	-0.18864	5.62421	-2.43166	0.042734	0.470682	-3.65398	zeta-chain (TCR) associated protein kinase
Usp29	-0.490397	6.74467	-2.42992	0.0428476	0.47125	-3.65633	ubiquitin specific peptidase 29
Adgrf5	-0.284679	5.73117	-2.42703	0.0430362	0.471607	-3.66021	adhesion G protein-coupled receptor F5
D5Ertd255e	0.452495	4.38744	2.42683	0.0430493	0.471607	-3.66048	DNA segment, Chr 5, ERATO Doi 255, expressed
Dalrd3	0.143089	5.95838	2.42821	0.0429587	0.471607	-3.65862	DALR anticodon binding domain containing 3
Ehmt2	0.199638	7.2961	2.42723	0.0430232	0.471607	-3.65995	euchromatic histone lysine N-methyltransferase 2
Hpgds	0.375831	4.69203	2.42659	0.0430649	0.471607	-3.6608	hematopoietic prostaglandin D synthase
Kazald1	-0.615253	5.21157	-2.42593	0.0431085	0.47168	-3.6617	Kazal-type serine peptidase inhibitor domain 1
Cox5a	-0.175496	11.149	-2.41843	0.0436033	0.473009	-3.67179	cytochrome c oxidase subunit Va
Crtc1	0.318053	6.10711	2.42139	0.0434076	0.473009	-3.66781	CREB regulated transcription coactivator 1
Fibcd1	1.41133	4.65403	2.42106	0.0434295	0.473009	-3.66826	fibrinogen C domain containing 1
Gnb4	0.322344	6.51499	2.41957	0.0435279	0.473009	-3.67026	guanine nucleotide binding protein (G protein), beta 4
Mcm6	0.473852	4.59951	2.41906	0.0435617	0.473009	-3.67094	minichromosome maintenance deficient 6 (MIS5 homolog, S. pombe) (S. cerevisiae)
Ogdh	-0.275844	6.69161	-2.42172	0.0433855	0.473009	-3.66736	oxoglutarate (alpha-ketoglutarate) dehydrogenase (lipoamide)
Picalm	-0.168115	9.76614	-2.41992	0.0435049	0.473009	-3.66979	phosphatidylinositol binding clathrin assembly protein
Rasa1	0.260474	7.69783	2.4187	0.0435855	0.473009	-3.67143	RAS p21 protein activator 1
Rasgef1a	0.253174	9.40929	2.41946	0.0435356	0.473009	-3.67041	RasGEF domain family, member 1A
Ttc39aos1	-0.563079	4.32523	-2.41808	0.0436268	0.473009	-3.67227	Ttc39a opposite strand RNA 1
Usp46	0.178544	7.45519	2.41791	0.0436378	0.473009	-3.67249	ubiquitin specific peptidase 46
2310067E19Rik	0.491595	6.81932	2.41656	0.0437279	0.473583	-3.67431	RIKEN cDNA 2310067E19 gene
Susd4	0.207693	8.68232	2.41566	0.0437878	0.473829	-3.67552	sushi domain containing 4
Gm41038	0.26944	3.74634	2.41421	0.0438846	0.474072	-3.67747	predicted gene, 41038
Hhatl	-0.425935	6.25115	-2.41429	0.0438797	0.474072	-3.67738	hedgehog acyltransferase-like
Zkscan1	0.210148	5.80186	2.4123	0.0440123	0.47505	-3.68004	zinc finger with KRAB and SCAN domains 1
Ak5	0.425191	8.99703	2.37686	0.0464543	0.475865	-3.72774	adenylate kinase 5
Atp5sl	-0.219685	7.38309	-2.37819	0.0463605	0.475865	-3.72596	ATP5S-like
Bcl11a	0.349949	6.7547	2.38441	0.045923	0.475865	-3.71758	B cell CLL/lymphoma 11A (zinc finger protein)
Chrnb2	-0.200468	5.7295	-2.39811	0.0449746	0.475865	-3.69915	cholinergic receptor, nicotinic, beta polypeptide 2 (neuronal)
Clcn5	-0.359923	6.54848	-2.40151	0.044742	0.475865	-3.69457	chloride channel 5
Cpt1c	0.207969	9.0908	2.37737	0.0464183	0.475865	-3.72706	carnitine palmitoyltransferase 1c
Cry1	-0.381758	6.62134	-2.38879	0.0456176	0.475865	-3.71169	cryptochrome 1 (photolyase-like)
Dhrs3	-0.341013	6.19719	-2.39677	0.0450666	0.475865	-3.70096	dehydrogenase/reductase (SDR family) member 3
Dmpk	-0.211971	4.83275	-2.38439	0.0459244	0.475865	-3.71761	dystrophia myotonica-protein kinase
Dnajc13	0.241627	6.73838	2.39044	0.0455028	0.475865	-3.70947	DnaJ (Hsp40) homolog, subfamily C, member 13
Ebf1	-0.683054	4.31697	-2.38852	0.0456363	0.475865	-3.71205	early B cell factor 1
Ethe1	-0.241893	6.24444	-2.38276	0.0460387	0.475865	-3.71981	ethylmalonic encephalopathy 1
Fam76a	0.167216	7.12442	2.39754	0.0450135	0.475865	-3.69992	family with sequence similarity 76, member A
Fdxr	-0.430198	4.87047	-2.37872	0.0463228	0.475865	-3.72524	ferredoxin reductase
Foxj3	0.296423	6.69941	2.38852	0.0456367	0.475865	-3.71206	forkhead box J3
Gas7	0.277921	6.23775	2.39927	0.0448949	0.475865	-3.69759	growth arrest specific 7
Gm40824	0.291765	4.31838	2.383	0.0460218	0.475865	-3.71948	predicted gene, 40824
Hace1	0.274321	5.94683	2.40041	0.0448171	0.475865	-3.69605	HECT domain and ankyrin repeat containing, E3 ubiquitin protein ligase 1
Idnk	-0.159441	7.32659	-2.38135	0.0461376	0.475865	-3.7217	idnK gluconokinase homolog (E. coli)
Ier5l	0.368696	5.7518	2.37922	0.0462875	0.475865	-3.72457	immediate early response 5-like
Impad1	-0.16942	8.88164	-2.39659	0.0450786	0.475865	-3.70119	inositol monophosphatase domain containing 1
Klf13	0.240788	8.38612	2.40639	0.0444105	0.475865	-3.688	Kruppel-like factor 13
Klhl23	0.195574	8.07341	2.4064	0.0444098	0.475865	-3.68799	kelch-like 23
Lamtor5	-0.16993	9.0965	-2.39249	0.0453614	0.475865	-3.70672	late endosomal/lysosomal adaptor, MAPK and MTOR activator 5
Lgr6	-0.554856	3.38452	-2.38041	0.0462041	0.475865	-3.72297	leucine-rich repeat-containing G protein-coupled receptor 6
LOC102640451	0.236769	4.02205	2.37832	0.0463511	0.475865	-3.72578	uncharacterized LOC102640451
Lrch1	-0.312314	5.75121	-2.39917	0.0449018	0.475865	-3.69772	leucine-rich repeats and calponin homology (CH) domain containing 1
Map7d2	-0.160322	9.84609	-2.37793	0.0463788	0.475865	-3.72631	MAP7 domain containing 2
Mbip	-0.163718	7.31322	-2.39385	0.0452675	0.475865	-3.70489	MAP3K12 binding inhibitory protein 1
Meis1	-0.787976	4.6017	-2.39544	0.0451575	0.475865	-3.70274	Meis homeobox 1
Mpped1	0.514452	7.98221	2.37657	0.046475	0.475865	-3.72814	metallophosphoesterase domain containing 1
Mpzl1	-0.249555	6.52377	-2.38444	0.0459207	0.475865	-3.71754	myelin protein zero-like 1
Ndrg2	-0.298737	10.3761	-2.37982	0.0462452	0.475865	-3.72376	N-myc downstream regulated gene 2
Ndufa2	-0.166915	9.94595	-2.40117	0.044765	0.475865	-3.69503	NADH dehydrogenase (ubiquinone) 1 alpha subcomplex, 2
Nexn	-1.40394	5.71929	-2.39559	0.0451476	0.475865	-3.70255	nexilin
Parp11	-0.208038	6.26552	-2.37999	0.0462332	0.475865	-3.72353	poly (ADP-ribose) polymerase family, member 11
Pdcd2	-0.204655	6.63379	-2.39406	0.0452527	0.475865	-3.7046	programmed cell death 2
Pdia4	-0.185439	7.04011	-2.40242	0.0446798	0.475865	-3.69334	protein disulfide isomerase associated 4
Poli	0.312425	5.95005	2.40306	0.0446362	0.475865	-3.69248	polymerase (DNA directed), iota
Ppargc1a	-0.228048	7.84077	-2.38965	0.045558	0.475865	-3.71054	peroxisome proliferative activated receptor, gamma, coactivator 1 alpha
Ppp1r12a	0.198049	8.17799	2.38327	0.0460029	0.475865	-3.71912	protein phosphatase 1, regulatory (inhibitor) subunit 12A
Ptpru	0.318065	6.16622	2.39581	0.0451324	0.475865	-3.70225	protein tyrosine phosphatase, receptor type, U
R74862	0.260472	5.72572	2.38157	0.0461223	0.475865	-3.72141	expressed sequence R74862
Rab3d	0.275443	4.55733	2.38912	0.0455946	0.475865	-3.71125	RAB3D, member RAS oncogene family
Rap2a	0.252016	9.05555	2.39926	0.0448956	0.475865	-3.6976	RAS related protein 2a
Rhbdd2	0.158428	7.0805	2.39859	0.0449417	0.475865	-3.69851	rhomboid domain containing 2
Rimkla	-0.805512	7.04939	-2.40966	0.0441901	0.475865	-3.68361	ribosomal modification protein rimK-like family member A
Rlf	0.257007	5.44194	2.40035	0.044821	0.475865	-3.69613	rearranged L-myc fusion sequence
Rufy2	0.280255	5.75678	2.39267	0.0453485	0.475865	-3.70647	RUN and FYVE domain-containing 2
Sco1	-0.28583	4.91831	-2.41058	0.0441279	0.475865	-3.68236	SCO cytochrome oxidase deficient homolog 1 (yeast)
Sdsl	-0.724598	4.35012	-2.3797	0.0462542	0.475865	-3.72393	serine dehydratase-like
Slain1	-0.188062	7.76432	-2.39936	0.0448886	0.475865	-3.69746	SLAIN motif family, member 1
Slc7a10	-0.326675	7.39195	-2.40267	0.0446633	0.475865	-3.69302	solute carrier family 7 (cationic amino acid transporter, y+ system), member 10
Slc9a3r2	-0.179915	5.25741	-2.40702	0.0443681	0.475865	-3.68716	solute carrier family 9 (sodium/hydrogen exchanger), member 3 regulator 2
Snx22	-0.302877	4.6369	-2.40006	0.0448411	0.475865	-3.69653	sorting nexin 22
Sorbs3	-0.414731	5.68675	-2.38328	0.0460023	0.475865	-3.71911	sorbin and SH3 domain containing 3
St8sia1	-0.286797	8.20996	-2.38169	0.0461138	0.475865	-3.72125	ST8 alpha-N-acetyl-neuraminide alpha-2,8-sialyltransferase 1
Sult1a1	-0.330961	5.46568	-2.39136	0.0454393	0.475865	-3.70823	sulfotransferase family 1A, phenol-preferring, member 1
Syt10	0.437081	3.59426	2.39453	0.0452204	0.475865	-3.70397	synaptotagmin X
Tgfa	-0.54182	7.59183	-2.39727	0.045032	0.475865	-3.70028	transforming growth factor alpha
Unc13c	-0.856587	6.76376	-2.40045	0.0448141	0.475865	-3.69599	unc-13 homolog C (C. elegans)
Wwox	-0.186861	5.32654	-2.3773	0.0464236	0.475865	-3.72716	WW domain-containing oxidoreductase
Ykt6	0.169184	8.05939	2.37808	0.0463682	0.475865	-3.7261	YKT6 homolog (S. Cerevisiae)
Zfp316	0.218357	4.99824	2.4007	0.0447974	0.475865	-3.69567	zinc finger protein 316
Celf2	0.171808	8.30917	2.37522	0.0465711	0.476053	-3.72996	CUGBP, Elav-like family member 2
Jph4	0.249706	9.81914	2.37474	0.0466053	0.476053	-3.73061	junctophilin 4
Mlx	0.199093	6.57285	2.37477	0.0466032	0.476053	-3.73057	MAX-like protein X
Zbtb8a	-0.428764	4.01958	-2.37368	0.0466805	0.47644	-3.73203	zinc finger and BTB domain containing 8a
Msrb1	-0.275706	6.485	-2.37162	0.0468273	0.477215	-3.7348	methionine sulfoxide reductase B1
Sos1	-0.162843	5.71544	-2.37156	0.0468313	0.477215	-3.73488	son of sevenless homolog 1 (Drosophila)
Cyp39a1	-0.711943	3.25114	-2.36909	0.0470081	0.477275	-3.7382	cytochrome P450, family 39, subfamily a, polypeptide 1
Klf16	0.304102	7.00034	2.36842	0.047056	0.477275	-3.7391	Kruppel-like factor 16
Lsm6	-0.211003	7.52324	-2.36834	0.0470616	0.477275	-3.73921	LSM6 homolog, U6 small nuclear RNA associated (S. cerevisiae)
Med29	-0.235556	5.51401	-2.36855	0.0470468	0.477275	-3.73893	mediator complex subunit 29
Polh	-0.288834	4.72106	-2.37004	0.0469402	0.477275	-3.73693	polymerase (DNA directed), eta (RAD 30 related)
Slc25a53	0.165989	5.72673	2.36886	0.0470243	0.477275	-3.73851	solute carrier family 25, member 53
Atl3	-0.227774	5.11609	-2.36678	0.0471739	0.477348	-3.74131	atlastin GTPase 3
Pcp4	-0.50316	11.8763	-2.36635	0.0472046	0.477348	-3.74189	Purkinje cell protein 4
Sh3bp5	0.27079	5.70824	2.36616	0.0472185	0.477348	-3.74215	SH3-domain binding protein 5 (BTK-associated)
Trim59	-0.364265	6.34246	-2.36653	0.0471916	0.477348	-3.74164	tripartite motif-containing 59
Gpx2	0.31857	3.95427	2.36445	0.0473421	0.47784	-3.74445	glutathione peroxidase 2
Zkscan5	-0.298888	5.18561	-2.36479	0.0473172	0.47784	-3.74399	zinc finger with KRAB and SCAN domains 5
Tbl1xr1	0.170337	6.70805	2.36341	0.047417	0.478218	-3.74585	transducin (beta)-like 1X-linked receptor 1
Sprn	0.438713	6.72325	2.36236	0.0474929	0.478228	-3.74726	shadow of prion protein
Tmem201	0.176175	5.98077	2.36265	0.0474716	0.478228	-3.74686	transmembrane protein 201
Abat	-0.305551	9.90625	-2.3613	0.04757	0.478249	-3.74869	4-aminobutyrate aminotransferase
Plxnc1	0.452345	6.18717	2.36178	0.0475351	0.478249	-3.74804	plexin C1
Aldh5a1	-0.163139	8.85119	-2.35932	0.0477133	0.479017	-3.75134	aldhehyde dehydrogenase family 5, subfamily A1
Frmd5	-0.270517	6.59557	-2.35891	0.0477437	0.479017	-3.75191	FERM domain containing 5
Synpr	0.326671	9.23919	2.35869	0.047759	0.479017	-3.75219	synaptoporin
Arhgef25	0.244647	7.01011	2.35715	0.0478715	0.479054	-3.75426	Rho guanine nucleotide exchange factor (GEF) 25
Cbfa2t3	0.30864	5.85298	2.35635	0.0479301	0.479054	-3.75534	core-binding factor, runt domain, alpha subunit 2, translocated to, 3 (human)
LOC105243039	0.340477	4.22823	2.35778	0.0478254	0.479054	-3.75342	uncharacterized LOC105243039
Nin	0.219178	6.29668	2.35607	0.0479505	0.479054	-3.75572	ninein
Slitrk5	0.280875	8.63988	2.35664	0.0479086	0.479054	-3.75495	SLIT and NTRK-like family, member 5
B4galt2	0.276504	6.19962	2.35424	0.0480848	0.479645	-3.75819	UDP-Gal:betaGlcNAc beta 1,4- galactosyltransferase, polypeptide 2
Gprin1	0.391522	5.57679	2.35471	0.0480497	0.479645	-3.75754	G protein-regulated inducer of neurite outgrowth 1
Plgrkt	0.158745	6.87487	2.35359	0.0481319	0.479739	-3.75905	plasminogen receptor, C-terminal lysine transmembrane protein
Armcx6	-0.27795	4.62261	-2.35162	0.0482768	0.479896	-3.7617	armadillo repeat containing, X-linked 6
Fign	-0.910257	4.96164	-2.35228	0.0482285	0.479896	-3.76082	fidgetin
Plekhg1	-1.15717	5.06535	-2.35183	0.0482614	0.479896	-3.76142	pleckstrin homology domain containing, family G (with RhoGef domain) member 1
Prnp	0.163017	11.4267	2.35133	0.048298	0.479896	-3.76209	prion protein
Gbp6	-0.442571	4.36759	-2.35076	0.0483402	0.479941	-3.76286	guanylate binding protein 6
Cstb	-0.190614	8.66315	-2.34634	0.0486672	0.480406	-3.76881	cystatin B
E130308A19Rik	-0.250104	4.68358	-2.34504	0.0487636	0.480406	-3.77055	RIKEN cDNA E130308A19 gene
Fam105a	0.222165	6.71127	2.34542	0.0487357	0.480406	-3.77005	family with sequence similarity 105, member A
Kctd9	-0.576176	6.07985	-2.34623	0.0486754	0.480406	-3.76895	potassium channel tetramerisation domain containing 9
Mtpn	0.232012	9.81925	2.34504	0.0487635	0.480406	-3.77055	myotrophin
Pisd-ps3	0.177135	9.34776	2.34787	0.0485537	0.480406	-3.76675	phosphatidylserine decarboxylase, pseudogene 3
Pot1a	-0.253309	5.18961	-2.34643	0.0486607	0.480406	-3.76869	protection of telomeres 1A
Pqlc2	-0.202253	5.64658	-2.34831	0.0485214	0.480406	-3.76616	PQ loop repeat containing 2
Smyd1	-0.318971	3.92883	-2.34617	0.0486801	0.480406	-3.76904	SET and MYND domain containing 1
Zfp804a	-0.266159	6.2434	-2.34554	0.0487263	0.480406	-3.76988	zinc finger protein 804A
Mis18a	0.267438	5.70147	2.34424	0.0488237	0.480627	-3.77164	MIS18 kinetochore protein homolog A (S. pombe)
Dmrtc1a	0.209419	5.8352	2.34249	0.0489538	0.481166	-3.77398	DMRT-like family C1a
Gfra4	0.259917	7.50823	2.34255	0.0489496	0.481166	-3.77391	glial cell line derived neurotrophic factor family receptor alpha 4
1700019G17Rik	-0.193955	4.97194	-2.33494	0.0495207	0.482135	-3.78414	RIKEN cDNA 1700019G17 gene
Cast	-0.460528	5.89115	-2.33925	0.0491964	0.482135	-3.77834	calpastatin
Cited1	-0.322931	3.96933	-2.33586	0.0494512	0.482135	-3.7829	Cbp/p300-interacting transactivator with Glu/Asp-rich carboxy-terminal domain 1
Ddrgk1	-0.201551	8.47331	-2.33662	0.0493942	0.482135	-3.78188	DDRGK domain containing 1
2008-03-01	-0.311466	6.57282	-2.33759	0.049321	0.482135	-3.78057	membrane-associated ring finger (C3HC4) 8
Mroh1	-0.300667	7.31896	-2.33865	0.049241	0.482135	-3.77914	maestro heat-like repeat family member 1
Mybl1	-0.36997	3.99585	-2.3347	0.0495386	0.482135	-3.78445	myeloblastosis oncogene-like 1
Ptpre	0.352359	7.26233	2.33634	0.049415	0.482135	-3.78225	protein tyrosine phosphatase, receptor type, E
Rbm5	0.157309	7.12464	2.33464	0.0495437	0.482135	-3.78455	RNA binding motif protein 5
Sestd1	0.155501	7.28995	2.33693	0.0493706	0.482135	-3.78146	SEC14 and spectrin domains 1
Slc3a2	0.147877	9.13393	2.33845	0.0492566	0.482135	-3.77942	solute carrier family 3 (activators of dibasic and neutral amino acid transport), member 2
Slc46a1	-0.318379	4.18078	-2.34051	0.0491017	0.482135	-3.77664	solute carrier family 46, member 1
Vav3	-0.67904	4.98825	-2.33732	0.0493415	0.482135	-3.78094	vav 3 oncogene
Ccdc109b	0.427437	4.93269	2.32655	0.0501587	0.482416	-3.79542	coiled-coil domain containing 109B
Cmc2	-0.227024	6.61031	-2.32804	0.0500442	0.482416	-3.79341	COX assembly mitochondrial protein 2
Crybg3	-0.486409	5.1813	-2.32032	0.0506373	0.482416	-3.80379	beta-gamma crystallin domain containing 3
DXErtd242e	0.31187	4.82763	2.32859	0.0500026	0.482416	-3.79267	DNA segment, Chr X, ERATO Doi 242, expressed
Dyrk2	0.318931	7.77533	2.32807	0.0500425	0.482416	-3.79338	dual-specificity tyrosine-(Y)-phosphorylation regulated kinase 2
Eef2k	0.192455	6.00807	2.32124	0.0505662	0.482416	-3.80255	eukaryotic elongation factor-2 kinase
Efcab6	0.404854	4.40287	2.3218	0.0505232	0.482416	-3.8018	EF-hand calcium binding domain 6
Egfem1	0.515635	3.82632	2.32839	0.0500178	0.482416	-3.79294	EGF-like and EMI domain containing 1
Egr2	0.882342	5.27909	2.32205	0.0505036	0.482416	-3.80146	early growth response 2
Epha4	0.427714	8.16888	2.32304	0.0504273	0.482416	-3.80013	Eph receptor A4
Foxp2	-0.774107	6.40158	-2.33007	0.0498898	0.482416	-3.79068	forkhead box P2
Gli2	-0.292711	4.2966	-2.32395	0.0503575	0.482416	-3.7989	GLI-Kruppel family member GLI2
Gpr68	0.483521	5.58182	2.32229	0.0504852	0.482416	-3.80114	G protein-coupled receptor 68
Gprc5b	-0.393614	8.44759	-2.33291	0.0496739	0.482416	-3.78686	G protein-coupled receptor, family C, group 5, member B
Gtf3c1	0.291235	6.17275	2.33068	0.0498436	0.482416	-3.78986	general transcription factor III C 1
Haus6	-0.28872	4.29218	-2.31999	0.050663	0.482416	-3.80424	HAUS augmin-like complex, subunit 6
Itih5	-0.331409	6.83162	-2.32117	0.0505715	0.482416	-3.80264	inter-alpha (globulin) inhibitor H5
Kif9	-0.420005	4.39918	-2.33273	0.049688	0.482416	-3.78711	kinesin family member 9
Map4k4	-0.192425	6.05329	-2.32713	0.0501139	0.482416	-3.79463	mitogen-activated protein kinase kinase kinase kinase 4
Med25	0.17501	6.71407	2.33173	0.049764	0.482416	-3.78846	mediator complex subunit 25
Mterf2	-0.2302	7.31796	-2.32074	0.0506048	0.482416	-3.80322	mitochondrial transcription termination factor 2
Nagpa	-0.281241	5.23775	-2.32004	0.0506592	0.482416	-3.80417	N-acetylglucosamine-1-phosphodiester alpha-N-acetylglucosaminidase
Nr4a3	0.743866	8.10362	2.31991	0.0506692	0.482416	-3.80434	nuclear receptor subfamily 4, group A, member 3
Ptpn3	-0.247909	8.65446	-2.32579	0.0502164	0.482416	-3.79643	protein tyrosine phosphatase, non-receptor type 3
Sh3bgr	-0.719135	4.36569	-2.32673	0.0501445	0.482416	-3.79517	SH3-binding domain glutamic acid-rich protein
Shisa9	0.227249	5.86198	2.32508	0.0502711	0.482416	-3.79739	shisa family member 9
Slit3	0.367126	5.48415	2.32285	0.0504426	0.482416	-3.80039	slit homolog 3 (Drosophila)
Sox21	0.252997	6.12005	2.32348	0.0503937	0.482416	-3.79954	SRY (sex determining region Y)-box 21
Zfp652os	0.302714	5.15136	2.32812	0.0500386	0.482416	-3.79331	zinc finger protein 652, opposite strand
Bclaf1	0.152981	8.06984	2.31707	0.0508894	0.482529	-3.80816	BCL2-associated transcription factor 1
Kcna3	0.365328	4.51921	2.31683	0.050908	0.482529	-3.80848	potassium voltage-gated channel, shaker-related subfamily, member 3
Nefl	-0.183948	11.1796	-2.31836	0.0507893	0.482529	-3.80643	neurofilament, light polypeptide
Pard3	-0.433545	5.68884	-2.31719	0.0508801	0.482529	-3.808	par-3 family cell polarity regulator
Ski	0.247101	8.07287	2.31702	0.0508928	0.482529	-3.80822	ski sarcoma viral oncogene homolog (avian)
Stambp	0.217977	6.93135	2.31782	0.050831	0.482529	-3.80715	STAM binding protein
Ddx6	0.270206	8.53325	2.31624	0.0509536	0.482603	-3.80927	DEAD (Asp-Glu-Ala-Asp) box polypeptide 6
Arhgap24	-0.788909	5.12009	-2.31259	0.0512383	0.48458	-3.81418	Rho GTPase activating protein 24
Fam188a	0.221953	8.36806	2.31263	0.0512348	0.48458	-3.81412	family with sequence similarity 188, member A
Arhgap18	-0.340819	4.58945	-2.31114	0.0513514	0.484861	-3.81612	Rho GTPase activating protein 18
Elovl7	-0.441266	5.25962	-2.31054	0.0513982	0.484861	-3.81693	ELOVL family member 7, elongation of long chain fatty acids (yeast)
Grtp1	-0.459127	3.92183	-2.30831	0.0515733	0.484861	-3.81992	GH regulated TBC protein 1
Hook1	0.186475	8.01797	2.30749	0.051638	0.484861	-3.82103	hook homolog 1 (Drosophila)
Hyls1	0.360323	4.73227	2.30736	0.0516481	0.484861	-3.8212	hydrolethalus syndrome 1
Luzp1	-0.225251	7.29621	-2.31103	0.0513597	0.484861	-3.81627	leucine zipper protein 1
Npy1r	0.439926	6.89033	2.30928	0.0514977	0.484861	-3.81863	neuropeptide Y receptor Y1
Osbpl7	-0.181575	4.92359	-2.30758	0.0516313	0.484861	-3.82091	oxysterol binding protein-like 7
S100a16	-0.226984	8.73376	-2.30821	0.0515818	0.484861	-3.82007	S100 calcium binding protein A16
Tsc22d1	0.160525	9.24294	2.30759	0.0516305	0.484861	-3.8209	TSC22 domain family, member 1
Rnf150	0.178005	8.15796	2.30523	0.0518165	0.485727	-3.82406	ring finger protein 150
Slc1a1	0.255704	6.73719	2.30563	0.051785	0.485727	-3.82353	solute carrier family 1 (neuronal/epithelial high affinity glutamate transporter, system Xag), member 1
Arid4a	0.17554	6.67873	2.30232	0.0520474	0.48581	-3.82798	AT rich interactive domain 4A (RBP1-like)
Casc4	0.266069	6.966	2.29501	0.0526304	0.48581	-3.83779	cancer susceptibility candidate 4
Ccdc30	0.177202	4.80894	2.29319	0.0527774	0.48581	-3.84024	coiled-coil domain containing 30
Cdk14	0.529882	7.42131	2.29344	0.052757	0.48581	-3.8399	cyclin-dependent kinase 14
Chrd	0.535303	6.16163	2.28982	0.0530491	0.48581	-3.84476	chordin
Ctbs	-0.271015	4.1333	-2.29235	0.0528448	0.48581	-3.84136	chitobiase, di-N-acetyl-
Ctsf	-0.187076	8.20879	-2.29551	0.0525906	0.48581	-3.83712	cathepsin F
Dcun1d2	0.158453	6.33146	2.2915	0.0529136	0.48581	-3.84251	DCN1, defective in cullin neddylation 1, domain containing 2 (S. cerevisiae)
Ddr1	-0.280782	5.84054	-2.28972	0.0530571	0.48581	-3.84489	discoidin domain receptor family, member 1
Dusp10	-0.472626	4.68179	-2.28942	0.053082	0.48581	-3.8453	dual specificity phosphatase 10
Eps8l2	-0.631809	4.74897	-2.29103	0.0529513	0.48581	-3.84314	EPS8-like 2
Fam160b2	-0.274696	7.15668	-2.29613	0.0525406	0.48581	-3.83628	family with sequence similarity 160, member B2
Gpr135	0.185812	7.28351	2.2997	0.0522558	0.48581	-3.8315	G protein-coupled receptor 135
Gpr37l1	-0.22014	9.55629	-2.29716	0.0524588	0.48581	-3.83491	G protein-coupled receptor 37-like 1
Grasp	0.350393	8.13783	2.29637	0.0525215	0.48581	-3.83596	GRP1 (general receptor for phosphoinositides 1)-associated scaffold protein
Hapln1	0.322844	4.6184	2.29976	0.052251	0.48581	-3.83142	hyaluronan and proteoglycan link protein 1
Klf4	0.18634	4.73933	2.29001	0.0530335	0.48581	-3.8445	Kruppel-like factor 4 (gut)
Lims2	-0.288175	6.44537	-2.29811	0.0523825	0.48581	-3.83363	LIM and senescent cell antigen like domains 2
Ltbp4	0.261939	5.57161	2.28943	0.0530805	0.48581	-3.84528	latent transforming growth factor beta binding protein 4
Mri1	0.229566	5.7828	2.29772	0.0524136	0.48581	-3.83415	methylthioribose-1-phosphate isomerase homolog (S. cerevisiae)
Myl12a	-0.219696	7.85039	-2.29737	0.0524415	0.48581	-3.83462	myosin, light chain 12A, regulatory, non-sarcomeric
Parp9	-0.327139	4.86014	-2.30259	0.0520255	0.48581	-3.82761	poly (ADP-ribose) polymerase family, member 9
Pdss2	0.179456	7.06775	2.29374	0.0527333	0.48581	-3.8395	prenyl (solanesyl) diphosphate synthase, subunit 2
Pibf1	0.263195	4.74649	2.296	0.0525512	0.48581	-3.83646	progesterone immunomodulatory binding factor 1
Pnmal1	0.357112	7.52564	2.29788	0.0524008	0.48581	-3.83394	PNMA-like 1
Podxl2	-0.289876	8.80222	-2.29488	0.0526411	0.48581	-3.83796	podocalyxin-like 2
Prkd3	-0.259081	6.77423	-2.29083	0.0529674	0.48581	-3.8434	protein kinase D3
Rxra	-0.2162	5.37123	-2.30294	0.0519975	0.48581	-3.82713	retinoid X receptor alpha
Slc12a4	-0.403734	5.26686	-2.30208	0.0520662	0.48581	-3.8283	solute carrier family 12, member 4
Slc48a1	-0.222997	7.87886	-2.2965	0.052511	0.48581	-3.83579	solute carrier family 48 (heme transporter), member 1
Slc7a14	0.409695	6.63269	2.30063	0.0521815	0.48581	-3.83025	solute carrier family 7 (cationic amino acid transporter, y+ system), member 14
Vps53	0.211613	6.24043	2.29198	0.0528748	0.48581	-3.84186	vacuolar protein sorting 53 (yeast)
Zfp772	-0.205766	4.16798	-2.30399	0.051915	0.48581	-3.82574	zinc finger protein 772
Amotl1	-0.97381	6.80552	-2.28745	0.0532412	0.486372	-3.84794	angiomotin-like 1
Cd93	-0.205549	5.66953	-2.28692	0.0532846	0.486372	-3.84866	CD93 antigen
Mia3	0.159731	7.25632	2.28678	0.0532958	0.486372	-3.84884	melanoma inhibitory activity 3
Rbm33	0.149786	6.08096	2.28764	0.0532259	0.486372	-3.84769	RNA binding motif protein 33
Pdgfd	-0.914612	5.06835	-2.28515	0.053429	0.487238	-3.85104	platelet-derived growth factor, D polypeptide
Snap29	0.271317	4.26931	2.28449	0.0534823	0.487377	-3.85192	synaptosomal-associated protein 29
A530058O07Rik	0.614859	4.99744	2.28323	0.0535854	0.487679	-3.85361	RIKEN cDNA A530058O07 gene
Armcx5	0.290282	5.61253	2.28315	0.0535919	0.487679	-3.85372	armadillo repeat containing, X-linked 5
Bend6	-0.259224	6.93202	-2.2826	0.0536369	0.48774	-3.85445	BEN domain containing 6
Glra1	-1.66359	3.82015	-2.28066	0.0537956	0.488835	-3.85705	glycine receptor, alpha 1 subunit
Trim36	-0.364475	5.7007	-2.28003	0.0538472	0.488956	-3.8579	tripartite motif-containing 36
Scn4b	-1.35961	9.27079	-2.27955	0.0538872	0.488971	-3.85855	sodium channel, type IV, beta
Galnt10	-0.42926	5.15775	-2.27837	0.0539843	0.489016	-3.86013	UDP-N-acetyl-alpha-D-galactosamine:polypeptide N-acetylgalactosaminyltransferase 10
Lct	1.4531	3.98458	2.27847	0.0539762	0.489016	-3.86	lactase
Mnt	0.238684	8.12584	2.2776	0.0540476	0.489016	-3.86116	max binding protein
Pim1	-0.412409	3.85335	-2.27727	0.0540751	0.489016	-3.86161	proviral integration site 1
Rspo3	0.383633	4.79483	2.27642	0.0541449	0.489016	-3.86275	R-spondin 3
Tmem150c	0.475309	5.55996	2.27623	0.0541605	0.489016	-3.863	transmembrane protein 150C
Tmem98	-0.557258	6.10475	-2.27707	0.0540911	0.489016	-3.86187	transmembrane protein 98
2810459M11Rik	0.29681	5.25686	2.2696	0.0547112	0.489442	-3.8719	RIKEN cDNA 2810459M11 gene
Agbl4	0.255863	4.02543	2.26874	0.0547831	0.489442	-3.87305	ATP/GTP binding protein-like 4
Arl4a	0.238681	7.05119	2.2707	0.0546197	0.489442	-3.87042	ADP-ribosylation factor-like 4A
Dgcr8	0.170219	7.37641	2.2727	0.0544534	0.489442	-3.86774	DiGeorge syndrome critical region gene 8
Edn1	-0.544006	4.61987	-2.26948	0.054721	0.489442	-3.87205	endothelin 1
Gm13111	0.237578	4.01955	2.27301	0.0544278	0.489442	-3.86733	predicted gene 13111
Hipk2	-0.211742	6.79408	-2.27093	0.0546006	0.489442	-3.87012	homeodomain interacting protein kinase 2
Jph1	0.264902	4.95119	2.27443	0.0543101	0.489442	-3.86543	junctophilin 1
Rprml	0.397344	7.54827	2.2694	0.0547278	0.489442	-3.87216	reprimo-like
Samd1	0.33065	5.34256	2.26889	0.0547708	0.489442	-3.87285	sterile alpha motif domain containing 1
Sertm1	0.726837	6.72388	2.2707	0.0546195	0.489442	-3.87042	serine rich and transmembrane domain containing 1
Slc12a6	-0.196133	7.32049	-2.27131	0.0545692	0.489442	-3.86961	solute carrier family 12, member 6
Sstr2	0.429877	6.26007	2.27385	0.0543575	0.489442	-3.86619	somatostatin receptor 2
Tbxas1	-0.267379	3.88691	-2.27006	0.0546729	0.489442	-3.87128	thromboxane A synthase 1, platelet
Tmtc1	-0.225256	5.99658	-2.27008	0.0546711	0.489442	-3.87125	transmembrane and tetratricopeptide repeat containing 1
1810022K09Rik	-0.146266	6.96691	-2.26556	0.0550498	0.489665	-3.87732	RIKEN cDNA 1810022K09 gene
Arid4b	0.162618	6.95916	2.26391	0.0551887	0.489665	-3.87954	AT rich interactive domain 4B (RBP1-like)
Asb2	-0.322058	3.73619	-2.26667	0.0549564	0.489665	-3.87583	ankyrin repeat and SOCS box-containing 2
B330016D10Rik	-0.408243	4.07059	-2.26314	0.0552535	0.489665	-3.88057	RIKEN cDNA B330016D10 gene
C330006A16Rik	-0.191581	7.62179	-2.26296	0.0552686	0.489665	-3.88081	RIKEN cDNA C330006A16 gene
Cplx1	-0.237519	10.4121	-2.26446	0.0551422	0.489665	-3.87879	complexin 1
Fam114a1	-0.262396	4.50746	-2.26312	0.0552548	0.489665	-3.88059	family with sequence similarity 114, member A1
Lhfp	-0.40961	7.89559	-2.26613	0.055002	0.489665	-3.87656	lipoma HMGIC fusion partner
Naga	-0.220894	6.50998	-2.26524	0.0550764	0.489665	-3.87774	N-acetyl galactosaminidase, alpha
Pgbd5	0.214906	9.55344	2.26316	0.0552517	0.489665	-3.88054	piggyBac transposable element derived 5
Tesk2	-0.501062	5.09855	-2.26748	0.054889	0.489665	-3.87475	testis-specific kinase 2
Timm50	-0.167585	5.82659	-2.26371	0.0552053	0.489665	-3.8798	translocase of inner mitochondrial membrane 50
Grhl1	0.579938	6.27437	2.2625	0.0553076	0.48967	-3.88143	grainyhead-like 1 (Drosophila)
Scamp1	0.159922	8.69835	2.26157	0.0553861	0.490025	-3.88267	secretory carrier membrane protein 1
Zfhx3	-0.967471	5.78036	-2.26045	0.0554808	0.490523	-3.88418	zinc finger homeobox 3
Auh	-0.157547	8.52108	-2.25967	0.0555465	0.490764	-3.88522	AU RNA binding protein/enoyl-coenzyme A hydratase
Siva1	-0.146759	6.63082	-2.25906	0.0555985	0.490883	-3.88604	SIVA1, apoptosis-inducing factor
Nat8l	-0.317082	9.09009	-2.25738	0.0557414	0.491125	-3.88829	N-acetyltransferase 8-like
Phlpp1	-0.198669	9.1551	-2.25779	0.0557064	0.491125	-3.88774	PH domain and leucine rich repeat protein phosphatase 1
Sphkap	0.275713	9.62053	2.25803	0.0556859	0.491125	-3.88742	SPHK1 interactor, AKAP domain containing
Ccdc66	0.189891	6.07384	2.25657	0.0558103	0.491392	-3.88938	coiled-coil domain containing 66
1700020I14Rik	0.273507	5.9177	2.244	0.0568907	0.491777	-3.90622	RIKEN cDNA 1700020I14 gene
2810049E08Rik	0.418227	4.86424	2.24722	0.0566118	0.491777	-3.90191	RIKEN cDNA 2810049E08 gene
4930506C21Rik	-0.267539	4.28487	-2.24396	0.0568948	0.491777	-3.90629	RIKEN cDNA 4930506C21 gene
Adam12	-0.31432	4.61055	-2.24547	0.0567637	0.491777	-3.90426	a disintegrin and metallopeptidase domain 12 (meltrin alpha)
Alms1	-0.167279	5.03415	-2.24481	0.0568208	0.491777	-3.90514	Alstrom syndrome 1
Angpt1	0.927883	5.03087	2.24441	0.0568557	0.491777	-3.90568	angiopoietin 1
Anp32b	-0.155699	8.63107	-2.24851	0.0565005	0.491777	-3.90018	acidic (leucine-rich) nuclear phosphoprotein 32 family, member B
Antxr1	-0.295235	6.96285	-2.25358	0.0560652	0.491777	-3.89338	anthrax toxin receptor 1
B3galnt2	0.173323	4.94857	2.2502	0.0563551	0.491777	-3.89791	UDP-GalNAc:betaGlcNAc beta 1,3-galactosaminyltransferase, polypeptide 2
Ccdc141	-0.368003	4.53625	-2.24844	0.0565069	0.491777	-3.90028	coiled-coil domain containing 141
Fam53c	0.147497	8.5745	2.24916	0.0564451	0.491777	-3.89932	family with sequence similarity 53, member C
Fastkd3	-0.171637	7.09486	-2.24529	0.0567791	0.491777	-3.9045	FAST kinase domains 3
Gm41441	0.354488	5.38384	2.25213	0.0561899	0.491777	-3.89534	predicted gene, 41441
Hsd17b4	-0.176331	8.09362	-2.25111	0.0562773	0.491777	-3.8967	hydroxysteroid (17-beta) dehydrogenase 4
Inafm1	-0.193517	8.45031	-2.24725	0.0566098	0.491777	-3.90188	InaF motif containing 1
Ip6k1	0.188028	6.96728	2.24628	0.0566938	0.491777	-3.90318	inositol hexaphosphate kinase 1
Klc4	-0.228821	6.35085	-2.24584	0.0567314	0.491777	-3.90376	kinesin light chain 4
Mrpl34	-0.149197	7.51565	-2.24699	0.0566318	0.491777	-3.90222	mitochondrial ribosomal protein L34
Nfib	0.304063	8.05871	2.24742	0.0565944	0.491777	-3.90164	nuclear factor I/B
Pnpo	-0.138206	8.38593	-2.24584	0.0567316	0.491777	-3.90376	pyridoxine 5'-phosphate oxidase
Prickle2	0.176806	10.3419	2.25208	0.0561942	0.491777	-3.8954	prickle homolog 2 (Drosophila)
Scn2a1	0.23114	8.03496	2.2547	0.0559699	0.491777	-3.89189	sodium channel, voltage-gated, type II, alpha 1
Sec14l3	0.30634	4.49471	2.2452	0.0567866	0.491777	-3.90461	SEC14-like lipid binding 3
Sec22c	0.234735	6.39944	2.24876	0.0564793	0.491777	-3.89985	SEC22 homolog C, vesicle trafficking protein
Spsb2	0.321353	4.7957	2.24743	0.0565944	0.491777	-3.90164	splA/ryanodine receptor domain and SOCS box containing 2
Syn2	0.371228	8.56569	2.25479	0.0559615	0.491777	-3.89176	synapsin II
Tpp2	0.149373	6.25305	2.24705	0.0566271	0.491777	-3.90214	tripeptidyl peptidase II
Adamtsl2	0.394287	5.61851	2.2425	0.0570211	0.492043	-3.90823	ADAMTS-like 2
Nup107	0.206401	6.91963	2.24275	0.0569996	0.492043	-3.9079	nucleoporin 107
Ppnr	-0.684629	3.23749	-2.24227	0.0570412	0.492043	-3.90854	per-pentamer repeat gene
Mb21d2	-0.304594	7.32341	-2.24083	0.057167	0.492795	-3.91048	Mab-21 domain containing 2
Coro6	-0.302881	4.97442	-2.23988	0.0572496	0.493174	-3.91175	coronin 6
Csdc2	-0.288509	5.91331	-2.23834	0.0573846	0.494003	-3.91381	cold shock domain containing C2, RNA binding
Irx2	-0.93672	3.59661	-2.23749	0.0574588	0.494308	-3.91495	Iroquois related homeobox 2 (Drosophila)
Cxcl16	0.172853	4.62935	2.2366	0.057537	0.494315	-3.91614	chemokine (C-X-C motif) ligand 16
Tm2d3	-0.212741	8.49096	-2.23696	0.0575051	0.494315	-3.91566	TM2 domain containing 3
Phf3	0.19253	6.33209	2.23457	0.0577158	0.494851	-3.91887	PHD finger protein 3
Snx10	0.258768	7.28922	2.235	0.0576778	0.494851	-3.91829	sorting nexin 10
Wdr7	0.139708	9.96931	2.23482	0.0576933	0.494851	-3.91852	WD repeat domain 7
Bola3	-0.225051	6.25871	-2.23375	0.0577879	0.49487	-3.91996	bolA-like 3 (E. coli)
Rassf1	0.175273	6.64494	2.23366	0.0577955	0.49487	-3.92008	Ras association (RalGDS/AF-6) domain family member 1
Lyl1	-0.244747	3.98817	-2.23198	0.0579444	0.495581	-3.92234	lymphoblastomic leukemia 1
Selm	-0.230915	9.0472	-2.23184	0.0579564	0.495581	-3.92252	selenoprotein M
Cdh9	0.24811	7.58041	2.23007	0.0581133	0.495895	-3.92489	cadherin 9
Eif2a	-0.187614	6.15555	-2.23063	0.0580635	0.495895	-3.92414	eukaryotic translation initiation factor 2A
Shmt1	0.181483	4.32741	2.22967	0.0581486	0.495895	-3.92542	serine hydroxymethyltransferase 1 (soluble)
Thnsl1	0.153145	6.10391	2.22999	0.0581201	0.495895	-3.92499	threonine synthase-like 1 (bacterial)
Fnta	-0.237881	9.31146	-2.22687	0.0583974	0.49642	-3.92917	farnesyltransferase, CAAX box, alpha
Hebp1	0.273152	7.80463	2.22712	0.0583753	0.49642	-3.92884	heme binding protein 1
Lhpp	0.325945	5.39133	2.22675	0.0584084	0.49642	-3.92934	phospholysine phosphohistidine inorganic pyrophosphate phosphatase
Lypla2	-0.211248	7.79318	-2.22841	0.0582605	0.49642	-3.92711	lysophospholipase 2
Mat2a	-0.171926	8.21838	-2.22592	0.0584824	0.49642	-3.93045	methionine adenosyltransferase II, alpha
Sec11c	-0.210412	9.09379	-2.22623	0.0584544	0.49642	-3.93003	SEC11 homolog C, signal peptidase complex subunit
Wscd1	-0.301392	7.26436	-2.22749	0.0583422	0.49642	-3.92834	WSC domain containing 1
D4Ertd617e	0.205598	3.86213	2.22499	0.0585651	0.496791	-3.93169	DNA segment, Chr 4, ERATO Doi 617, expressed
Cmtm4	0.215818	8.61216	2.22236	0.0588005	0.497517	-3.93521	CKLF-like MARVEL transmembrane domain containing 4
Gprin2	-0.338611	4.30352	-2.22352	0.0586972	0.497517	-3.93366	G protein regulated inducer of neurite outgrowth 2
Mxra7	-0.224464	5.58876	-2.22257	0.0587817	0.497517	-3.93493	matrix-remodelling associated 7
Ndufb5	-0.152662	10.3367	-2.2223	0.0588067	0.497517	-3.9353	NADH dehydrogenase (ubiquinone) 1 beta subcomplex, 5
Cep44	-0.224931	5.72569	-2.22119	0.0589059	0.497697	-3.93678	centrosomal protein 44
Rnf215	-0.229588	6.79112	-2.22144	0.0588836	0.497697	-3.93645	ring finger protein 215
Prpsap1	-0.187604	8.26826	-2.21985	0.059027	0.49839	-3.93858	phosphoribosyl pyrophosphate synthetase-associated protein 1
Erdr1	0.942626	5.38807	2.2172	0.0592661	0.498679	-3.94213	erythroid differentiation regulator 1
Fcor	0.233807	4.00878	2.21622	0.0593544	0.498679	-3.94343	Foxo1 corepressor
Insig1	-0.198816	7.238	-2.21514	0.0594522	0.498679	-3.94487	insulin induced gene 1
Kcnip1	-0.161922	5.94706	-2.21745	0.0592436	0.498679	-3.94179	Kv channel-interacting protein 1
Mcat	0.275678	6.37419	2.21646	0.0593331	0.498679	-3.94312	malonyl CoA:ACP acyltransferase (mitochondrial)
Pkig	0.203169	8.59806	2.21582	0.0593909	0.498679	-3.94397	protein kinase inhibitor, gamma
Rap1gap2	0.247385	9.99605	2.2164	0.059338	0.498679	-3.94319	RAP1 GTPase activating protein 2
Slc1a3	0.183452	7.97312	2.21883	0.059119	0.498679	-3.93994	solute carrier family 1 (glial high affinity glutamate transporter), member 3
Tcerg1	0.192997	7.74659	2.21545	0.0594242	0.498679	-3.94446	transcription elongation regulator 1 (CA150)
Ttll5	-0.300087	6.59354	-2.21583	0.0593896	0.498679	-3.94395	tubulin tyrosine ligase-like family, member 5
AI854703	-0.175716	6.67677	-2.20816	0.0600891	0.502041	-3.95422	expressed sequence AI854703
Ascc3	-0.17443	6.4499	-2.20866	0.0600431	0.502041	-3.95355	activating signal cointegrator 1 complex subunit 3
Cox17	-0.170948	9.827	-2.20852	0.0600558	0.502041	-3.95373	cytochrome c oxidase assembly protein 17
Lss	0.186996	6.51518	2.21014	0.0599077	0.502041	-3.95157	lanosterol synthase
Morn2	-0.17347	6.81435	-2.20825	0.0600806	0.502041	-3.95409	MORN repeat containing 2
Ndufa5	-0.140143	9.63476	-2.20976	0.0599423	0.502041	-3.95207	NADH dehydrogenase (ubiquinone) 1 alpha subcomplex, 5
Fbxw9	0.168194	5.21393	2.20711	0.0601852	0.502515	-3.95562	F-box and WD-40 domain protein 9
Lipt1	0.233441	4.79412	2.20595	0.0602915	0.503073	-3.95717	lipoyltransferase 1
D930015E06Rik	0.306986	5.37519	2.20453	0.060423	0.503841	-3.95908	RIKEN cDNA D930015E06 gene
Arpc2	0.188305	7.80965	2.2032	0.060545	0.504199	-3.96084	actin related protein 2/3 complex, subunit 2
C2cd4c	0.398792	4.93202	2.20328	0.0605383	0.504199	-3.96075	C2 calcium-dependent domain containing 4C
Hrsp12	-0.364039	8.22335	-2.20055	0.0607909	0.504356	-3.9644	heat-responsive protein 12
Ilvbl	-0.251082	6.28826	-2.20121	0.0607296	0.504356	-3.96351	ilvB (bacterial acetolactate synthase)-like
Polr3a	0.163293	6.27581	2.20082	0.060766	0.504356	-3.96404	polymerase (RNA) III (DNA directed) polypeptide A
Swsap1	-0.31989	5.63178	-2.20044	0.0608011	0.504356	-3.96454	SWIM type zinc finger 7 associated protein 1
Syngr1	0.189103	8.27347	2.20071	0.060776	0.504356	-3.96418	synaptogyrin 1
Tub	0.263146	8.95572	2.20118	0.0607326	0.504356	-3.96356	tubby candidate gene
Anks1b	0.23717	7.89823	2.18763	0.0620009	0.504469	-3.98166	ankyrin repeat and sterile alpha motif domain containing 1B
Bex4	0.254427	7.34227	2.19035	0.0617442	0.504469	-3.97803	brain expressed gene 4
C2cd4b	0.34343	4.7223	2.18831	0.0619369	0.504469	-3.98076	C2 calcium-dependent domain containing 4B
Clasrp	-0.181207	7.26245	-2.18971	0.0618042	0.504469	-3.97888	CLK4-associating serine/arginine rich protein
Epb41	-0.24777	5.02057	-2.19049	0.0617305	0.504469	-3.97784	erythrocyte membrane protein band 4.1
Fam57b	-0.231994	7.44439	-2.19233	0.0615577	0.504469	-3.97538	family with sequence similarity 57, member B
Fbxo21	0.184373	7.56592	2.18832	0.0619353	0.504469	-3.98074	F-box protein 21
Ggh	-0.463289	6.12013	-2.18942	0.0618317	0.504469	-3.97927	gamma-glutamyl hydrolase
Gm20186	0.27949	6.58865	2.19894	0.0609398	0.504469	-3.96654	predicted gene, 20186
Golim4	-0.239595	7.24776	-2.19108	0.0616756	0.504469	-3.97706	golgi integral membrane protein 4
Gxylt1	-0.174386	6.5737	-2.18787	0.0619782	0.504469	-3.98134	glucoside xylosyltransferase 1
H13	0.279148	5.39878	2.19786	0.0610404	0.504469	-3.96799	histocompatibility 13
Herpud1	-0.163855	8.21831	-2.19338	0.0614597	0.504469	-3.97398	homocysteine-inducible, endoplasmic reticulum stress-inducible, ubiquitin-like domain member 1
Jam3	-0.154869	6.91341	-2.19684	0.0611357	0.504469	-3.96935	junction adhesion molecule 3
Kctd4	0.674838	7.10107	2.19806	0.0610224	0.504469	-3.96773	potassium channel tetramerisation domain containing 4
Mapk1	0.161484	9.00232	2.19222	0.0615679	0.504469	-3.97552	mitogen-activated protein kinase 1
Mical2	0.35196	4.26255	2.18791	0.0619743	0.504469	-3.98129	microtubule associated monooxygenase, calponin and LIM domain containing 2
Ppp1r13l	0.190045	4.10895	2.19365	0.0614343	0.504469	-3.97362	protein phosphatase 1, regulatory (inhibitor) subunit 13 like
Ppp3r1	0.202007	8.6985	2.19586	0.061227	0.504469	-3.97066	protein phosphatase 3, regulatory subunit B, alpha isoform (calcineurin B, type I)
Rbmx	0.188433	6.46407	2.18798	0.0619677	0.504469	-3.98119	RNA binding motif protein, X chromosome
Sap30	0.388174	6.64735	2.19844	0.0609864	0.504469	-3.96721	sin3 associated polypeptide
Sez6l2	-0.200647	10.09	-2.1901	0.061768	0.504469	-3.97837	seizure related 6 homolog like 2
Slc1a2	0.243038	7.21645	2.19318	0.0614785	0.504469	-3.97425	solute carrier family 1 (glial high affinity glutamate transporter), member 2
Stard4	0.22296	6.11003	2.19786	0.0610409	0.504469	-3.96799	StAR-related lipid transfer (START) domain containing 4
Tinf2	-0.192079	6.15378	-2.19733	0.0610901	0.504469	-3.9687	Terf1 (TRF1)-interacting nuclear factor 2
Tmem241	-0.207489	4.40528	-2.1891	0.0618617	0.504469	-3.97969	transmembrane protein 241
Tmem42	0.207364	7.28818	2.19359	0.0614397	0.504469	-3.9737	transmembrane protein 42
Trac	-0.234371	3.95282	-2.1905	0.0617302	0.504469	-3.97783	T cell receptor alpha constant
Tusc1	0.209781	6.20364	2.19717	0.0611051	0.504469	-3.96891	tumor suppressor candidate 1
Zfp810	0.266162	6.82703	2.19234	0.0615569	0.504469	-3.97537	zinc finger protein 810
Zadh2	-0.193579	7.65755	-2.18652	0.062106	0.505002	-3.98315	zinc binding alcohol dehydrogenase, domain containing 2
Ndufaf2	-0.250545	7.34904	-2.18487	0.0622626	0.50527	-3.98535	NADH dehydrogenase (ubiquinone) 1 alpha subcomplex, assembly factor 2
Prima1	-0.726672	4.83791	-2.18522	0.0622293	0.50527	-3.98488	proline rich membrane anchor 1
Sh3rf2	-1.25636	4.8917	-2.18464	0.0622848	0.50527	-3.98566	SH3 domain containing ring finger 2
Zfp940	-0.17112	5.35215	-2.1845	0.0622974	0.50527	-3.98584	zinc finger protein 940
4932438A13Rik	0.154113	5.76835	2.18347	0.0623956	0.5057	-3.98722	RIKEN cDNA 4932438A13 gene
Plxnd1	0.262163	8.0363	2.1811	0.0626218	0.5057	-3.99039	plexin D1
Rbm25	0.174777	7.36689	2.18103	0.0626279	0.5057	-3.99047	RNA binding motif protein 25
Slc9a5	-0.374148	6.47146	-2.18307	0.0624335	0.5057	-3.98775	solute carrier family 9 (sodium/hydrogen exchanger), member 5
Tnfrsf21	0.21311	7.73687	2.18148	0.0625858	0.5057	-3.98989	tumor necrosis factor receptor superfamily, member 21
Wnt4	0.230293	6.44998	2.18192	0.0625433	0.5057	-3.98929	wingless-type MMTV integration site family, member 4
Wwc2	0.162911	6.14793	2.18183	0.0625515	0.5057	-3.98941	WW, C2 and coiled-coil domain containing 2
Hibch	-0.232141	6.37706	-2.17971	0.0627549	0.506405	-3.99225	3-hydroxyisobutyryl-Coenzyme A hydrolase
Cln5	-0.282842	5.99145	-2.1791	0.0628127	0.506551	-3.99305	ceroid-lipofuscinosis, neuronal 5
Dapp1	0.323566	3.92013	2.17824	0.0628956	0.506552	-3.99421	dual adaptor for phosphotyrosine and 3-phosphoinositides 1
Dync2h1	-0.149548	6.3187	-2.17786	0.0629319	0.506552	-3.99471	dynein cytoplasmic 2 heavy chain 1
Zfp213	-0.162147	4.59266	-2.17864	0.0628572	0.506552	-3.99367	zinc finger protein 213
Ankrd33b	0.520859	7.8409	2.1729	0.0634103	0.507203	-4.00134	ankyrin repeat domain 33B
Chl1	0.360329	6.44145	2.17291	0.0634088	0.507203	-4.00132	cell adhesion molecule with homology to L1CAM
Gnaq	0.17915	8.37236	2.17388	0.0633148	0.507203	-4.00002	guanine nucleotide binding protein, alpha q polypeptide
Krt77	0.512632	5.26709	2.17514	0.0631938	0.507203	-3.99835	keratin 77
Lef1	-0.545388	4.87772	-2.17368	0.0633346	0.507203	-4.0003	lymphoid enhancer binding factor 1
LOC105247629	0.283682	4.61772	2.17378	0.0633251	0.507203	-4.00016	uncharacterized LOC105247629
Nxph2	0.324213	4.70671	2.17351	0.0633511	0.507203	-4.00052	neurexophilin 2
Snx6	-0.162071	6.79893	-2.17595	0.0631152	0.507203	-3.99726	sorting nexin 6
Tecpr2	0.148916	8.22123	2.17581	0.0631295	0.507203	-3.99746	tectonin beta-propeller repeat containing 2
Znrd1as	0.168493	4.68922	2.17548	0.0631607	0.507203	-3.99789	Znrd1 antisense
A130010J15Rik	0.209519	4.06395	2.17174	0.0635224	0.507636	-4.00289	RIKEN cDNA A130010J15 gene
Magi3	0.187222	6.54748	2.17112	0.0635821	0.507636	-4.00371	membrane associated guanylate kinase, WW and PDZ domain containing 3
Mettl21a	-0.159312	5.75412	-2.1711	0.0635838	0.507636	-4.00373	methyltransferase like 21A
Cln8	-0.149956	6.18115	-2.17062	0.063631	0.507695	-4.00438	ceroid-lipofuscinosis, neuronal 8
4921511E18Rik	0.335926	3.76183	2.16532	0.0641473	0.508002	-4.01145	RIKEN cDNA 4921511E18 gene
Aif1l	-0.254301	4.86165	-2.16963	0.0637272	0.508002	-4.0057	allograft inflammatory factor 1-like
Atp6v1a	0.154267	10.4565	2.16822	0.0638638	0.508002	-4.00758	ATPase, H+ transporting, lysosomal V1 subunit A
Cdk5r1	0.171099	8.32958	2.16804	0.0638822	0.508002	-4.00783	cyclin-dependent kinase 5, regulatory subunit 1 (p35)
Cort	0.511617	4.13309	2.16867	0.0638201	0.508002	-4.00698	cortistatin
Dscaml1	0.298964	7.00453	2.1656	0.0641202	0.508002	-4.01108	Down syndrome cell adhesion molecule like 1
Mthfd2	-0.33908	5.36849	-2.16598	0.0640824	0.508002	-4.01057	methylenetetrahydrofolate dehydrogenase (NAD+ dependent), methenyltetrahydrofolate cyclohydrolase
Nt5e	-0.325355	4.49461	-2.16585	0.064095	0.508002	-4.01074	5' nucleotidase, ecto
Stx12	0.180178	8.85323	2.16698	0.0639851	0.508002	-4.00924	syntaxin 12
Syt1	0.255616	9.87363	2.16639	0.0640425	0.508002	-4.01002	synaptotagmin I
Tlcd1	-0.150482	5.39785	-2.16635	0.0640465	0.508002	-4.01008	TLC domain containing 1
Tmem260	-0.222695	4.13231	-2.16672	0.0640101	0.508002	-4.00958	transmembrane protein 260
Entpd3	-0.489397	5.75596	-2.16426	0.0642514	0.508214	-4.01287	ectonucleoside triphosphate diphosphohydrolase 3
Kcnc3	-0.230331	5.64018	-2.16423	0.0642537	0.508214	-4.0129	potassium voltage gated channel, Shaw-related subfamily, member 3
Bzw2	0.231284	6.18244	2.16359	0.0643164	0.508395	-4.01375	basic leucine zipper and W2 domains 2
Ahdc1	0.212166	5.72725	2.16043	0.0646272	0.508486	-4.01797	AT hook, DNA binding motif, containing 1
Ddx55	0.204485	7.07295	2.15985	0.0646847	0.508486	-4.01875	DEAD (Asp-Glu-Ala-Asp) box polypeptide 55
Dip2a	-0.177336	8.89476	-2.15971	0.0646985	0.508486	-4.01893	DIP2 disco-interacting protein 2 homolog A (Drosophila)
Eid1	0.194357	9.75386	2.16019	0.0646513	0.508486	-4.0183	EP300 interacting inhibitor of differentiation 1
Gpr61	0.236249	6.04684	2.16036	0.0646348	0.508486	-4.01807	G protein-coupled receptor 61
Grsf1	-0.186049	8.63036	-2.16179	0.0644939	0.508486	-4.01616	G-rich RNA sequence binding factor 1
Mmp15	-0.446006	4.07329	-2.15943	0.0647265	0.508486	-4.01931	matrix metallopeptidase 15
Palmd	0.451998	6.08431	2.15982	0.0646882	0.508486	-4.01879	palmdelphin
Phactr4	-0.234954	5.16539	-2.16029	0.064641	0.508486	-4.01816	phosphatase and actin regulator 4
Zfp575	0.340758	4.8537	2.16164	0.0645088	0.508486	-4.01637	zinc finger protein 575
Klhdc8b	0.273854	6.05995	2.1589	0.0647788	0.508583	-4.02002	kelch domain containing 8B
Akt3	0.191702	7.03717	2.15204	0.0654603	0.508857	-4.02917	thymoma viral proto-oncogene 3
Atg16l2	0.209981	4.87915	2.15403	0.0652619	0.508857	-4.02651	autophagy related 16-like 2 (S. cerevisiae)
Cd320	-0.166933	6.6085	-2.14984	0.0656801	0.508857	-4.0321	CD320 antigen
Dleu2	0.188709	5.54302	2.15569	0.0650964	0.508857	-4.02429	deleted in lymphocytic leukemia, 2
Exd2	0.181313	8.77219	2.1555	0.0651156	0.508857	-4.02455	exonuclease 3'-5' domain containing 2
Gbp2	-0.314388	4.45183	-2.15798	0.0648696	0.508857	-4.02124	guanylate binding protein 2
Gdap10	0.176432	6.45583	2.15223	0.0654407	0.508857	-4.02891	ganglioside-induced differentiation-associated-protein 10
Gm17750	0.451377	4.6493	2.14985	0.0656785	0.508857	-4.03208	predicted gene, 17750
Gm20754	0.585896	3.77658	2.14979	0.065685	0.508857	-4.03216	predicted gene, 20754
Hk2	0.310168	4.25454	2.15719	0.0649479	0.508857	-4.0223	hexokinase 2
Kif3a	0.155046	8.33196	2.15463	0.065202	0.508857	-4.02571	kinesin family member 3A
Lrfn1	0.25616	4.25908	2.15165	0.0654986	0.508857	-4.02968	leucine rich repeat and fibronectin type III domain containing 1
Ltbp3	-0.529991	5.40381	-2.15239	0.0654246	0.508857	-4.02869	latent transforming growth factor beta binding protein 3
Med9	0.148374	6.70731	2.15066	0.0655977	0.508857	-4.031	mediator complex subunit 9
Nasp	-0.181669	7.11404	-2.15429	0.0652359	0.508857	-4.02617	nuclear autoantigenic sperm protein (histone-binding)
Nfyc	-0.155539	7.81803	-2.15487	0.0651781	0.508857	-4.02539	nuclear transcription factor-Y gamma
Npas4	0.600372	6.06167	2.15273	0.0653906	0.508857	-4.02824	neuronal PAS domain protein 4
Nrros	-0.208268	4.38499	-2.15149	0.0655149	0.508857	-4.0299	negative regulator of reactive oxygen species
Nsmaf	-0.178681	7.21936	-2.15022	0.065642	0.508857	-4.03159	neutral sphingomyelinase (N-SMase) activation associated factor
Rims2	-0.16441	8.9331	-2.15482	0.065183	0.508857	-4.02546	regulating synaptic membrane exocytosis 2
Slc18a2	-1.73103	4.23585	-2.14973	0.0656912	0.508857	-4.03225	solute carrier family 18 (vesicular monoamine), member 2
Ttf2	-0.5272	3.78103	-2.1575	0.0649172	0.508857	-4.02188	transcription termination factor, RNA polymerase II
1810013L24Rik	0.176523	6.46329	2.14477	0.0661898	0.509867	-4.03885	RIKEN cDNA 1810013L24 gene
A530058N18Rik	-0.333594	4.2709	-2.14192	0.0664774	0.509867	-4.04264	RIKEN cDNA A530058N18 gene
Abhd17c	0.213856	7.53691	2.13972	0.0667008	0.509867	-4.04557	abhydrolase domain containing 17C
Abl2	0.156076	8.67907	2.13984	0.0666892	0.509867	-4.04542	v-abl Abelson murine leukemia viral oncogene 2 (arg, Abelson-related gene)
Amacr	0.194214	6.4405	2.14437	0.0662303	0.509867	-4.03939	alpha-methylacyl-CoA racemase
Crtac1	0.327551	7.20448	2.14048	0.0666235	0.509867	-4.04456	cartilage acidic protein 1
Dync1li2	-0.15207	8.5631	-2.14443	0.0662243	0.509867	-4.03931	dynein, cytoplasmic 1 light intermediate chain 2
Fam20c	-0.355293	7.24357	-2.14388	0.0662794	0.509867	-4.04003	family with sequence similarity 20, member C
Mfsd7b	-0.304707	6.25225	-2.14084	0.0665877	0.509867	-4.04409	major facilitator superfamily domain containing 7B
Nbas	-0.253651	7.34926	-2.14406	0.0662613	0.509867	-4.0398	neuroblastoma amplified sequence
Pdgfrb	-0.236743	6.16888	-2.14062	0.06661	0.509867	-4.04438	platelet derived growth factor receptor, beta polypeptide
Pdk4	-0.260722	5.76616	-2.14357	0.0663109	0.509867	-4.04045	pyruvate dehydrogenase kinase, isoenzyme 4
Peg3	-0.216729	9.90855	-2.14136	0.066535	0.509867	-4.0434	paternally expressed 3
Pim3	-0.293344	7.55349	-2.1471	0.0659551	0.509867	-4.03575	proviral integration site 3
Sec24d	0.413894	6.13601	2.14488	0.0661782	0.509867	-4.0387	Sec24 related gene family, member D (S. cerevisiae)
Slc25a39	-0.212805	8.05087	-2.14117	0.0665535	0.509867	-4.04364	solute carrier family 25, member 39
Sybu	0.157357	9.05286	2.14738	0.0659265	0.509867	-4.03537	syntabulin (syntaxin-interacting)
Ttll11	-0.216203	6.18069	-2.14053	0.0666191	0.509867	-4.0445	tubulin tyrosine ligase-like family, member 11
Vsig2	0.303182	3.69663	2.14777	0.0658871	0.509867	-4.03485	V-set and immunoglobulin domain containing 2
Wdr5	0.188134	6.22492	2.14145	0.0665253	0.509867	-4.04327	WD repeat domain 5
Zfp111	-0.156355	3.94891	-2.14285	0.0663834	0.509867	-4.0414	zinc finger protein 111
Zswim7	-0.158099	6.93943	-2.14291	0.0663773	0.509867	-4.04132	zinc finger SWIM-type containing 7
Nup205	0.175986	7.61317	2.13929	0.0667452	0.509901	-4.04615	nucleoporin 205
Acad11	-0.14635	7.33611	-2.12719	0.0679878	0.510212	-4.06226	acyl-Coenzyme A dehydrogenase family, member 11
Aifm2	-0.150039	4.26453	-2.12795	0.0679087	0.510212	-4.06124	apoptosis-inducing factor, mitochondrion-associated 2
Armc10	0.268359	7.04004	2.12578	0.0681341	0.510212	-4.06413	armadillo repeat containing 10
Astn1	0.153729	9.6556	2.12783	0.0679215	0.510212	-4.06141	astrotactin 1
Cdk20	-0.319204	4.94368	-2.12782	0.0679223	0.510212	-4.06142	cyclin-dependent kinase 20
Col27a1	-0.274462	4.97892	-2.12221	0.0685059	0.510212	-4.06888	collagen, type XXVII, alpha 1
Cpt1a	-0.222663	5.92384	-2.1184	0.0689044	0.510212	-4.07394	carnitine palmitoyltransferase 1a, liver
Ctdspl2	0.141497	6.426	2.12557	0.0681563	0.510212	-4.06442	CTD (carboxy-terminal domain, RNA polymerase II, polypeptide A) small phosphatase like 2
Dlgap2	0.63297	5.897	2.13825	0.0668511	0.510212	-4.04754	discs, large (Drosophila) homolog-associated protein 2
Dnm3	-0.175235	7.05252	-2.1184	0.0689054	0.510212	-4.07395	dynamin 3
Fgf1	-0.507094	6.8128	-2.12589	0.0681224	0.510212	-4.06398	fibroblast growth factor 1
Foxg1	0.321093	9.11784	2.12053	0.0686811	0.510212	-4.07111	forkhead box G1
Gareml	-0.207526	5.62649	-2.13745	0.0669327	0.510212	-4.0486	GRB2 associated, regulator of MAPK1-like
Gfra1	0.229013	6.48891	2.13092	0.0676018	0.510212	-4.05729	glial cell line derived neurotrophic factor family receptor alpha 1
Glrx5	-0.133114	9.35093	-2.12545	0.0681684	0.510212	-4.06457	glutaredoxin 5 homolog (S. cerevisiae)
Gm19691	-0.238896	5.37598	-2.11931	0.0688097	0.510212	-4.07274	predicted gene, 19691
Gpr85	0.166241	7.51049	2.11996	0.0687415	0.510212	-4.07188	G protein-coupled receptor 85
Gss	-0.302079	5.72508	-2.12441	0.0682765	0.510212	-4.06596	glutathione synthetase
Htr7	-0.375739	6.26169	-2.12059	0.0686752	0.510212	-4.07104	5-hydroxytryptamine (serotonin) receptor 7
Isl1	-1.34286	4.92097	-2.13399	0.0672863	0.510212	-4.0532	ISL1 transcription factor, LIM/homeodomain
Itpr2	-0.227906	5.07302	-2.13769	0.0669077	0.510212	-4.04828	inositol 1,4,5-triphosphate receptor 2
Kcnf1	0.400013	6.82108	2.13229	0.0674615	0.510212	-4.05547	potassium voltage-gated channel, subfamily F, member 1
Ksr1	0.262252	5.0537	2.13086	0.0676082	0.510212	-4.05737	kinase suppressor of ras 1
Lclat1	0.198129	8.06129	2.12226	0.0685004	0.510212	-4.06881	lysocardiolipin acyltransferase 1
Ly6h	0.383732	10.1696	2.13131	0.0675616	0.510212	-4.05677	lymphocyte antigen 6 complex, locus H
Mrpl57	0.149858	6.97892	2.12191	0.0685368	0.510212	-4.06928	mitochondrial ribosomal protein L53
Napb	0.187147	9.87057	2.12943	0.067756	0.510212	-4.05928	N-ethylmaleimide sensitive fusion protein attachment protein beta
Nckap1	0.150293	11.481	2.1226	0.0684648	0.510212	-4.06836	NCK-associated protein 1
Nxph3	0.47914	7.15906	2.11887	0.0688553	0.510212	-4.07332	neurexophilin 3
Obsl1	-0.286701	4.7988	-2.12876	0.0678254	0.510212	-4.06017	obscurin-like 1
P3h4	-0.27116	6.41614	-2.12275	0.0684492	0.510212	-4.06816	prolyl 3-hydroxylase family member 4 (non-enzymatic)
Papd7	0.209844	6.47927	2.1293	0.0677699	0.510212	-4.05946	PAP associated domain containing 7
Phax	0.143091	8.46783	2.13725	0.0669526	0.510212	-4.04886	phosphorylated adaptor for RNA export
Phxr1	0.39035	4.89857	2.12362	0.0683586	0.510212	-4.067	per-hexamer repeat gene 1
Plcg1	-0.182206	6.47713	-2.12148	0.068582	0.510212	-4.06985	phospholipase C, gamma 1
Plekha6	-0.181874	7.64357	-2.13005	0.067692	0.510212	-4.05845	pleckstrin homology domain containing, family A member 6
Plod3	-0.24368	6.38555	-2.12127	0.0686037	0.510212	-4.07013	procollagen-lysine, 2-oxoglutarate 5-dioxygenase 3
Rab27b	0.155197	6.80063	2.13015	0.0676812	0.510212	-4.05831	RAB27B, member RAS oncogene family
Rab3b	0.321184	7.22274	2.11854	0.0688902	0.510212	-4.07376	RAB3B, member RAS oncogene family
Rad1	-0.223978	4.67605	-2.12428	0.06829	0.510212	-4.06613	RAD1 checkpoint DNA exonuclease
Rfx3	0.46426	5.551	2.12212	0.0685152	0.510212	-4.069	regulatory factor X, 3 (influences HLA class II expression)
Rhoc	-0.190315	5.17516	-2.1214	0.0685908	0.510212	-4.06996	ras homolog gene family, member C
Rmnd1	-0.208779	7.07816	-2.12775	0.0679295	0.510212	-4.06151	required for meiotic nuclear division 1 homolog (S. cerevisiae)
Rundc3b	0.138549	8.75404	2.13011	0.0676859	0.510212	-4.05837	RUN domain containing 3B
Sec61a2	0.215645	8.19335	2.12881	0.0678204	0.510212	-4.06011	Sec61, alpha subunit 2 (S. cerevisiae)
Slc4a2	-0.743118	6.15635	-2.12158	0.0685712	0.510212	-4.06971	solute carrier family 4 (anion exchanger), member 2
Sox11	0.329524	6.22071	2.13627	0.0670527	0.510212	-4.05017	SRY (sex determining region Y)-box 11
Sp1	-0.209134	6.99181	-2.12082	0.0686516	0.510212	-4.07074	trans-acting transcription factor 1
Suclg1	-0.163862	9.31281	-2.12636	0.0680738	0.510212	-4.06336	succinate-CoA ligase, GDP-forming, alpha subunit
Tenm2	0.400279	7.0248	2.13501	0.0671824	0.510212	-4.05185	teneurin transmembrane protein 2
Ube4a	0.178926	5.92218	2.12556	0.0681571	0.510212	-4.06443	ubiquitination factor E4A
Vwc2	-0.426478	6.13427	-2.12421	0.0682974	0.510212	-4.06622	von Willebrand factor C domain containing 2
Zdhhc9	-0.224435	6.87918	-2.11841	0.0689042	0.510212	-4.07394	zinc finger, DHHC domain containing 9
Cda	-0.490412	4.02957	-2.11693	0.0690596	0.510904	-4.0759	cytidine deaminase
Nrcam	0.199712	8.60673	2.11674	0.069079	0.510904	-4.07615	neuronal cell adhesion molecule
Rgs19	0.214418	6.56075	2.11611	0.0691462	0.511105	-4.077	regulator of G-protein signaling 19
Adcy7	-0.491958	4.53817	-2.11394	0.069375	0.51119	-4.07988	adenylate cyclase 7
Irf2bp1	-0.182993	6.75445	-2.11423	0.0693445	0.51119	-4.0795	interferon regulatory factor 2 binding protein 1
Ldha	0.229256	10.3997	2.11523	0.0692388	0.51119	-4.07817	lactate dehydrogenase A
Phyhd1	-0.208244	5.9783	-2.11482	0.0692819	0.51119	-4.07871	phytanoyl-CoA dioxygenase domain containing 1
Plch2	0.242997	6.0524	2.11372	0.0693982	0.51119	-4.08017	phospholipase C, eta 2
Plxna2	0.254307	7.6853	2.11381	0.0693886	0.51119	-4.08005	plexin A2
Casq2	-0.48438	4.78641	-2.11112	0.0696738	0.512153	-4.08363	calsequestrin 2
Lyn	0.233128	4.47102	2.11059	0.0697296	0.512153	-4.08433	Yamaguchi sarcoma viral (v-yes-1) oncogene homolog
Mbtd1	0.163185	6.83655	2.11168	0.0696142	0.512153	-4.08288	mbt domain containing 1
Plk4	-0.144153	5.02749	-2.111	0.0696862	0.512153	-4.08378	polo-like kinase 4
Slc22a4	-0.416591	4.79157	-2.11064	0.0697243	0.512153	-4.08426	solute carrier family 22 (organic cation transporter), member 4
Abhd4	-0.2293	8.70378	-2.10899	0.0699006	0.512495	-4.08646	abhydrolase domain containing 4
Acbd5	-0.192945	9.14407	-2.10856	0.069946	0.512495	-4.08703	acyl-Coenzyme A binding domain containing 5
Glb1l	-0.380824	4.37396	-2.10921	0.0698769	0.512495	-4.08616	galactosidase, beta 1-like
Pla2g4a	-0.514626	4.96112	-2.10926	0.0698718	0.512495	-4.0861	phospholipase A2, group IVA (cytosolic, calcium-dependent)
Ptprk	0.305887	6.22697	2.10827	0.069977	0.512495	-4.08741	protein tyrosine phosphatase, receptor type, K
Trmt2b	-0.257846	6.0638	-2.10712	0.0700997	0.513099	-4.08894	TRM2 tRNA methyltransferase 2B
A830018L16Rik	0.369275	6.03395	2.10361	0.0704752	0.513755	-4.0936	RIKEN cDNA A830018L16 gene
Arhgef28	0.531616	6.28	2.1029	0.0705518	0.513755	-4.09454	Rho guanine nucleotide exchange factor (GEF) 28
Dnajc1	0.132314	5.34369	2.10368	0.0704682	0.513755	-4.09351	DnaJ (Hsp40) homolog, subfamily C, member 1
Gm29514	-0.307477	4.63527	-2.10548	0.0702747	0.513755	-4.09111	predicted gene 29514
Gm4980	-0.250023	4.54867	-2.10462	0.0703675	0.513755	-4.09226	predicted gene 4980
Man2a1	0.241158	7.08094	2.10461	0.070368	0.513755	-4.09227	mannosidase 2, alpha 1
Pcp4l1	-0.698483	9.30938	-2.10492	0.0703349	0.513755	-4.09186	Purkinje cell protein 4-like 1
Ssbp3	0.189576	8.03757	2.10324	0.0705157	0.513755	-4.0941	single-stranded DNA binding protein 3
Zic3	-0.667726	4.97255	-2.10323	0.0705165	0.513755	-4.09411	zinc finger protein of the cerebellum 3
Slc9a2	0.77598	3.88195	2.10185	0.0706645	0.514283	-4.09593	solute carrier family 9 (sodium/hydrogen exchanger), member 2
Adcyap1r1	0.357763	5.6509	2.10091	0.0707661	0.514489	-4.09719	adenylate cyclase activating polypeptide 1 receptor 1
AI462521	-0.279419	4.23724	-2.10011	0.0708529	0.514489	-4.09825	expressed sequence AI462521
As3mt	-0.304848	5.7175	-2.09832	0.0710457	0.514489	-4.10062	arsenic (+3 oxidation state) methyltransferase
Bpgm	-0.173137	7.99508	-2.09898	0.0709748	0.514489	-4.09975	2,3-bisphosphoglycerate mutase
Ccdc106	0.26707	7.3113	2.09991	0.0708746	0.514489	-4.09852	coiled-coil domain containing 106
Ccdc160	-0.220813	3.79945	-2.09823	0.0710557	0.514489	-4.10074	coiled-coil domain containing 160
Pspc1	0.247252	7.32215	2.09851	0.071025	0.514489	-4.10037	paraspeckle protein 1
Sox6	0.15093	6.05621	2.09977	0.0708891	0.514489	-4.0987	SRY (sex determining region Y)-box 6
Thoc1	-0.140842	6.60513	-2.09937	0.0709323	0.514489	-4.09923	THO complex 1
4930432F04Rik	0.269923	4.75264	2.09657	0.0712353	0.514646	-4.10294	RIKEN cDNA 4930432F04 gene
Ddx1	-0.152653	9.02337	-2.09552	0.0713502	0.514646	-4.10435	DEAD (Asp-Glu-Ala-Asp) box polypeptide 1
Dna2	-0.281245	4.24766	-2.09557	0.0713438	0.514646	-4.10427	DNA replication helicase 2 homolog (yeast)
Elmod3	-0.2025	5.54985	-2.09643	0.0712513	0.514646	-4.10314	ELMO/CED-12 domain containing 3
Mef2a	0.210374	8.61844	2.09717	0.0711708	0.514646	-4.10215	myocyte enhancer factor 2A
Pde3b	0.189717	7.06691	2.09543	0.0713598	0.514646	-4.10447	phosphodiesterase 3B, cGMP-inhibited
Ptprt	0.193723	7.93295	2.09692	0.0711972	0.514646	-4.10248	protein tyrosine phosphatase, receptor type, T
Prdx4	-0.162686	5.28067	-2.09451	0.0714596	0.515074	-4.10568	peroxiredoxin 4
Cyp4f13	-0.360148	4.55302	-2.09367	0.0715506	0.515415	-4.10679	cytochrome P450, family 4, subfamily f, polypeptide 13
Ptpn18	-0.228397	4.56699	-2.09333	0.0715877	0.515415	-4.10724	protein tyrosine phosphatase, non-receptor type 18
Caskin2	-0.227893	6.08418	-2.09143	0.0717962	0.515593	-4.10977	CASK-interacting protein 2
Fkbp7	-0.421691	5.23731	-2.09126	0.0718144	0.515593	-4.11	FK506 binding protein 7
Kalrn	0.193355	7.14583	2.09219	0.0717129	0.515593	-4.10876	kalirin, RhoGEF kinase
Map2k3os	0.250313	4.26472	2.09219	0.0717127	0.515593	-4.10876	mitogen-activated protein kinase kinase 3, opposite strand
Pik3ca	-0.226795	6.84379	-2.09174	0.071762	0.515593	-4.10936	phosphatidylinositol 3-kinase, catalytic, alpha polypeptide
Gm8273	-0.245622	4.2325	-2.08964	0.0719923	0.516558	-4.11215	predicted gene 8273
Tshz2	0.697536	4.95864	2.08929	0.0720298	0.516558	-4.1126	teashirt zinc finger family member 2
Smyd3	0.311201	5.6835	2.08879	0.0720853	0.516665	-4.11327	SET and MYND domain containing 3
Camkv	0.298213	9.17355	2.08814	0.0721569	0.51668	-4.11414	CaM kinase-like vesicle-associated
Hif1an	-0.167633	6.58017	-2.08803	0.0721684	0.51668	-4.11428	hypoxia-inducible factor 1, alpha subunit inhibitor
Cwh43	0.323599	5.03243	2.086	0.0723915	0.516922	-4.11696	cell wall biogenesis 43 C-terminal homolog (S. cerevisiae)
Ifi47	-0.266274	3.96331	-2.08597	0.0723949	0.516922	-4.117	interferon gamma inducible protein 47
Psd2	-0.367528	7.47872	-2.0868	0.0723038	0.516922	-4.11591	pleckstrin and Sec7 domain containing 2
Ptpn4	-0.298661	9.45699	-2.08515	0.0724858	0.516922	-4.1181	protein tyrosine phosphatase, non-receptor type 4
Sec23a	0.168343	9.49574	2.08522	0.0724781	0.516922	-4.11801	SEC23 homolog A, COPII coat complex component
Serf1	-0.149357	5.04315	-2.08627	0.0723625	0.516922	-4.11662	small EDRK-rich factor 1
Timp4	-0.473651	7.39454	-2.08582	0.0724121	0.516922	-4.11721	tissue inhibitor of metalloproteinase 4
LOC102643260	-0.159375	4.63191	-2.08433	0.072576	0.516988	-4.11918	uncharacterized LOC102643260
S1pr1	0.146749	8.20702	2.0846	0.0725461	0.516988	-4.11882	sphingosine-1-phosphate receptor 1
Bcam	-0.422049	4.34425	-2.08329	0.0726914	0.51752	-4.12056	basal cell adhesion molecule
Cnih3	0.429411	8.0695	2.08181	0.0728551	0.517531	-4.12252	cornichon homolog 3 (Drosophila)
Fbxo32	-0.525051	6.09121	-2.08197	0.0728378	0.517531	-4.12231	F-box protein 32
Kctd3	-0.176533	7.56744	-2.08283	0.0727423	0.517531	-4.12117	potassium channel tetramerisation domain containing 3
Scaper	0.201309	7.52879	2.08234	0.0727968	0.517531	-4.12182	S phase cyclin A-associated protein in the ER
Pop4	-0.167441	7.28704	-2.08135	0.0729062	0.517606	-4.12313	processing of precursor 4, ribonuclease P/MRP family, (S. cerevisiae)
Nptx1	0.260316	9.64124	2.08094	0.0729517	0.517641	-4.12367	neuronal pentraxin 1
AW209491	0.147548	8.05977	2.08045	0.0730061	0.517739	-4.12432	expressed sequence AW209491
Tiparp	0.318999	6.65394	2.07975	0.0730846	0.518008	-4.12526	TCDD-inducible poly(ADP-ribose) polymerase
D430019H16Rik	0.271863	9.14347	2.07816	0.073262	0.518401	-4.12737	RIKEN cDNA D430019H16 gene
Pfkfb3	-0.290604	6.49983	-2.07844	0.0732302	0.518401	-4.12699	6-phosphofructo-2-kinase/fructose-2,6-biphosphatase 3
Sparc	-0.785252	9.16347	-2.07855	0.0732185	0.518401	-4.12685	secreted acidic cysteine rich glycoprotein
Fbxl16	0.175683	11.2886	2.07703	0.0733879	0.518717	-4.12886	F-box and leucine-rich repeat protein 16
Plcl1	-0.305182	6.79455	-2.07721	0.0733675	0.518717	-4.12862	phospholipase C-like 1
Dedd2	0.266158	5.18798	2.0764	0.0734579	0.518924	-4.12969	death effector domain-containing DNA binding protein 2
C1qtnf1	0.304566	4.30966	2.07512	0.0736015	0.519057	-4.13139	C1q and tumor necrosis factor related protein 1
C2cd2l	0.245505	8.11847	2.07572	0.0735346	0.519057	-4.1306	C2 calcium-dependent domain containing 2-like
Eif4ebp1	0.251193	4.32683	2.07478	0.0736395	0.519057	-4.13184	eukaryotic translation initiation factor 4E binding protein 1
Osbpl8	-0.222409	8.50916	-2.07516	0.0735971	0.519057	-4.13134	oxysterol binding protein-like 8
Hist3h2ba	-0.143766	7.54594	-2.07314	0.073824	0.52007	-4.13401	histone cluster 3, H2ba
Rcan2	-0.331224	8.24166	-2.07237	0.073911	0.520396	-4.13504	regulator of calcineurin 2
Fzd5	-0.464852	3.61163	-2.07087	0.07408	0.521298	-4.13703	frizzled homolog 5 (Drosophila)
2310030G06Rik	-0.417335	4.48381	-2.07039	0.0741341	0.521391	-4.13766	RIKEN cDNA 2310030G06 gene
Golga7	-0.16895	9.73446	-2.06953	0.0742309	0.521496	-4.1388	golgi autoantigen, golgin subfamily a, 7
Kif13a	-0.274599	5.28916	-2.06966	0.0742158	0.521496	-4.13862	kinesin family member 13A
Mb21d1	0.243424	3.84073	2.06887	0.0743054	0.521733	-4.13967	Mab-21 domain containing 1
Nedd4	0.193633	9.57042	2.06839	0.0743599	0.521828	-4.14031	neural precursor cell expressed, developmentally down-regulated 4
Htra3	-0.415078	4.50269	-2.06792	0.0744127	0.521912	-4.14092	HtrA serine peptidase 3
Bahd1	0.285479	7.20244	2.06748	0.0744625	0.521974	-4.1415	bromo adjacent homology domain containing 1
Acsl6	-0.178254	8.38035	-2.06664	0.0745581	0.522357	-4.14262	acyl-CoA synthetase long-chain family member 6
1700029I15Rik	-0.342887	4.50068	-2.06529	0.0747121	0.522862	-4.14441	RIKEN cDNA 1700029I15 gene
Crispld2	-0.317936	4.78986	-2.0653	0.0747108	0.522862	-4.1444	cysteine-rich secretory protein LCCL domain containing 2
Slc25a27	-0.195774	5.04059	-2.06436	0.0748172	0.52331	-4.14564	solute carrier family 25, member 27
St6galnac2	-0.365311	3.94709	-2.06367	0.0748955	0.523344	-4.14654	ST6 (alpha-N-acetyl-neuraminyl-2,3-beta-galactosyl-1,3)-N-acetylgalactosaminide alpha-2,6-sialyltransferase 2
Zfp536	-0.229966	6.4763	-2.0636	0.0749041	0.523344	-4.14664	zinc finger protein 536
Gm13139	-0.306059	4.26529	-2.06321	0.0749482	0.523366	-4.14716	predicted gene 13139
Tdo2	0.631585	3.54408	2.06095	0.0752072	0.524887	-4.15015	tryptophan 2,3-dioxygenase
Ccl25	0.162352	5.31873	2.06052	0.0752558	0.524939	-4.15072	chemokine (C-C motif) ligand 25
Ryr2	0.232754	9.11939	2.05915	0.0754128	0.525746	-4.15253	ryanodine receptor 2, cardiac
9530059O14Rik	0.346181	6.13871	2.05391	0.0760175	0.526164	-4.15947	RIKEN cDNA 9530059O14 gene
Abca8b	0.339134	4.50991	2.05598	0.0757776	0.526164	-4.15672	ATP-binding cassette, sub-family A (ABC1), member 8b
Arhgef19	-0.32184	4.12666	-2.05007	0.0764625	0.526164	-4.16454	Rho guanine nucleotide exchange factor (GEF) 19
Bcap31	-0.14979	8.90563	-2.05408	0.0759977	0.526164	-4.15924	B cell receptor associated protein 31
Cant1	0.156274	6.01191	2.05678	0.0756855	0.526164	-4.15566	calcium activated nucleotidase 1
Champ1	0.188859	6.66319	2.05758	0.0755935	0.526164	-4.15461	chromosome alignment maintaining phosphoprotein 1
Cnrip1	0.196566	7.93936	2.05272	0.0761549	0.526164	-4.16103	cannabinoid receptor interacting protein 1
Ctif	-0.268093	7.69764	-2.05024	0.0764425	0.526164	-4.16431	CBP80/20-dependent translation initiation factor
Drd2	-1.67838	6.24568	-2.05566	0.0758145	0.526164	-4.15714	dopamine receptor D2
Efnb2	0.159525	7.06517	2.05611	0.0757625	0.526164	-4.15655	ephrin B2
Itga9	-0.434115	4.14467	-2.05076	0.0763825	0.526164	-4.16363	integrin alpha 9
Lrig3	-0.375424	3.59221	-2.05045	0.0764182	0.526164	-4.16403	leucine-rich repeats and immunoglobulin-like domains 3
Mgat4b	0.20335	7.49805	2.05497	0.075894	0.526164	-4.15805	mannoside acetylglucosaminyltransferase 4, isoenzyme B
Nudt1	-0.342567	6.04911	-2.05115	0.0763372	0.526164	-4.16311	nudix (nucleoside diphosphate linked moiety X)-type motif 1
Prkca	0.201285	6.66771	2.05017	0.0764508	0.526164	-4.1644	protein kinase C, alpha
Rela	-0.185633	7.44496	-2.0552	0.0758677	0.526164	-4.15775	v-rel reticuloendotheliosis viral oncogene homolog A (avian)
Sdr42e1	0.253342	5.38761	2.05209	0.0762275	0.526164	-4.16186	short chain dehydrogenase/reductase family 42E, member 1
Syt16	0.39125	7.84891	2.05349	0.0760655	0.526164	-4.16001	synaptotagmin XVI
Ubxn2a	-0.199537	8.83082	-2.051	0.0763549	0.526164	-4.16331	UBX domain protein 2A
Uqcr10	-0.151601	8.64807	-2.05288	0.0761358	0.526164	-4.16082	ubiquinol-cytochrome c reductase, complex III subunit X
Vps13c	0.172307	8.30812	2.05259	0.0761697	0.526164	-4.1612	vacuolar protein sorting 13C (yeast)
Xdh	-0.312168	5.22742	-2.05654	0.0757138	0.526164	-4.15599	xanthine dehydrogenase
Zc3h13	0.170956	7.59942	2.05407	0.0759987	0.526164	-4.15925	zinc finger CCCH type containing 13
Zdhhc23	0.354539	6.79634	2.05215	0.0762206	0.526164	-4.16178	zinc finger, DHHC domain containing 23
Eml6	0.230177	4.78762	2.04911	0.0765739	0.526647	-4.1658	echinoderm microtubule associated protein like 6
Slc24a2	-0.243091	7.96631	-2.0487	0.0766226	0.526698	-4.16635	solute carrier family 24 (sodium/potassium/calcium exchanger), member 2
Gas2	-0.380037	5.36771	-2.04814	0.0766872	0.526858	-4.16708	growth arrest specific 2
Adm	-0.230863	3.84528	-2.04764	0.0767454	0.526892	-4.16774	adrenomedullin
Cyp2d22	-0.163526	5.77237	-2.047	0.0768202	0.526892	-4.16859	cytochrome P450, family 2, subfamily d, polypeptide 22
Lancl2	0.182475	8.20464	2.04701	0.0768199	0.526892	-4.16858	LanC (bacterial lantibiotic synthetase component C)-like 2
Parm1	0.257489	8.01282	2.04669	0.0768573	0.526892	-4.16901	prostate androgen-regulated mucin-like protein 1
Ripply2	-0.212363	4.28423	-2.04599	0.0769382	0.527163	-4.16992	ripply2 homolog (zebrafish)
Ppp1r21	-0.13071	9.03182	-2.04535	0.0770137	0.527397	-4.17077	protein phosphatase 1, regulatory subunit 21
Rnf7	-0.176618	9.43844	-2.0443	0.0771368	0.527957	-4.17216	ring finger protein 7
AA388235	0.202541	4.66907	2.03806	0.077873	0.528211	-4.1804	expressed sequence AA388235
Abcg2	0.185306	7.0388	2.03945	0.0777083	0.528211	-4.17856	ATP-binding cassette, sub-family G (WHITE), member 2
Ctnnal1	-0.233734	5.92955	-2.03889	0.0777748	0.528211	-4.17931	catenin (cadherin associated protein), alpha-like 1
Desi2	0.147239	6.96361	2.03975	0.0776722	0.528211	-4.17816	desumoylating isopeptidase 2
Faap24	-0.24061	4.5314	-2.03992	0.0776529	0.528211	-4.17795	Fanconi anemia core complex associated protein 24
Fezf2	0.969651	6.97096	2.04202	0.0774044	0.528211	-4.17516	Fez family zinc finger 2
Flnb	-0.198682	6.90455	-2.04192	0.0774161	0.528211	-4.1753	filamin, beta
Fut11	0.285028	5.83761	2.03844	0.0778278	0.528211	-4.1799	fucosyltransferase 11
Map2k6	0.220289	5.12272	2.04344	0.0772377	0.528211	-4.17329	mitogen-activated protein kinase kinase 6
Map4k3	0.23381	9.44969	2.04123	0.077498	0.528211	-4.17621	mitogen-activated protein kinase kinase kinase kinase 3
Memo1	0.175887	6.65635	2.03911	0.0777481	0.528211	-4.17901	mediator of cell motility 1
Mrpl42	-0.145331	9.10543	-2.04176	0.0774351	0.528211	-4.17551	mitochondrial ribosomal protein L42
Myo9a	0.161829	6.8716	2.03921	0.0777364	0.528211	-4.17888	myosin IXa
Ndufc1	-0.148422	10.2277	-2.03802	0.0778777	0.528211	-4.18045	NADH dehydrogenase (ubiquinone) 1, subcomplex unknown, 1
Orc6	0.159523	6.73097	2.03972	0.0776764	0.528211	-4.17821	origin recognition complex, subunit 6
Tmed10	-0.270051	7.71561	-2.04258	0.0773394	0.528211	-4.17443	transmembrane emp24-like trafficking protein 10 (yeast)
Vps13a	0.215624	5.69172	2.03958	0.0776925	0.528211	-4.17839	vacuolar protein sorting 13A (yeast)
Senp7	0.166641	6.36113	2.03731	0.0779611	0.528495	-4.18138	SUMO1/sentrin specific peptidase 7
D9Ertd256e	-0.304838	4.14101	-2.03563	0.0781611	0.529008	-4.18361	DNA segment, Chr 9, ERATO Doi 256, expressed
Hmox2	-0.133191	9.37677	-2.03568	0.0781545	0.529008	-4.18353	heme oxygenase 2
Mfap3	0.172412	6.25163	2.03606	0.0781094	0.529008	-4.18303	microfibrillar-associated protein 3
Ncald	0.293284	10.3404	2.03487	0.0782511	0.529336	-4.1846	neurocalcin delta
Nfkb2	0.270273	4.37665	2.03379	0.0783797	0.529644	-4.18603	nuclear factor of kappa light polypeptide gene enhancer in B cells 2, p49/p100
Wnt7b	0.322365	5.50031	2.0341	0.0783435	0.529644	-4.18563	wingless-type MMTV integration site family, member 7B
Cd38	-0.853446	4.90088	-2.03142	0.0786631	0.529711	-4.18916	CD38 antigen
Chmp7	-0.139486	8.47688	-2.02963	0.0788776	0.529711	-4.19152	charged multivesicular body protein 7
Dda1	0.147021	7.68612	2.03093	0.0787217	0.529711	-4.1898	DET1 and DDB1 associated 1
Dopey1	-0.143412	7.08352	-2.03157	0.0786449	0.529711	-4.18896	dopey family member 1
Flii	-0.18351	7.41788	-2.03292	0.0784837	0.529711	-4.18718	flightless I homolog (Drosophila)
Irx3	-1.25407	3.93162	-2.02924	0.0789242	0.529711	-4.19203	Iroquois related homeobox 3
Lhx8	-1.27374	4.18987	-2.02928	0.0789193	0.529711	-4.19198	LIM homeobox protein 8
Megf11	-0.236738	6.7391	-2.02998	0.0788362	0.529711	-4.19106	multiple EGF-like-domains 11
Opn3	-0.324489	6.39444	-2.02994	0.0788405	0.529711	-4.19111	opsin 3
Pcnx	0.203378	6.57818	2.0292	0.0789293	0.529711	-4.19209	pecanex homolog (Drosophila)
Pdp1	-0.399474	9.32523	-2.03127	0.0786815	0.529711	-4.18936	pyruvate dehyrogenase phosphatase catalytic subunit 1
Rasgrf2	0.198303	6.48596	2.03105	0.0787069	0.529711	-4.18964	RAS protein-specific guanine nucleotide-releasing factor 2
Serpinb1b	-1.02186	4.33188	-2.03002	0.0788314	0.529711	-4.19101	serine (or cysteine) peptidase inhibitor, clade B, member 1b
Fam13c	0.260799	7.00885	2.02799	0.0790751	0.529853	-4.19369	family with sequence similarity 13, member C
Mbd5	0.150391	6.64236	2.02851	0.0790123	0.529853	-4.193	methyl-CpG binding domain protein 5
Wdfy2	-0.183582	7.00761	-2.02813	0.0790579	0.529853	-4.1935	WD repeat and FYVE domain containing 2
Amer1	-0.208591	5.284	-2.02508	0.0794255	0.530025	-4.19752	APC membrane recruitment 1
Lsm8	0.199674	6.25197	2.02647	0.0792577	0.530025	-4.19569	LSM8 homolog, U6 small nuclear RNA associated (S. cerevisiae)
Mtap	-0.238722	5.29276	-2.02609	0.0793033	0.530025	-4.19619	methylthioadenosine phosphorylase
Rnf138	0.179991	5.65115	2.02704	0.0791888	0.530025	-4.19493	ring finger protein 138
Smpd1	-0.138815	6.68938	-2.0267	0.0792304	0.530025	-4.19539	sphingomyelin phosphodiesterase 1, acid lysosomal
Tmem163	-0.436972	6.41227	-2.02573	0.0793469	0.530025	-4.19666	transmembrane protein 163
Tmem38b	-0.203898	5.32451	-2.02525	0.0794048	0.530025	-4.19729	transmembrane protein 38B
Wbp11	0.153557	7.28044	2.02502	0.0794331	0.530025	-4.1976	WW domain binding protein 11
Rcor2	0.320237	5.08563	2.0241	0.0795439	0.530487	-4.19881	REST corepressor 2
Afap1l1	-0.449102	6.70209	-2.02324	0.0796483	0.530628	-4.19995	actin filament associated protein 1-like 1
Fyn	0.128366	7.9875	2.02326	0.0796453	0.530628	-4.19992	Fyn proto-oncogene
Taok3	0.133866	6.89385	2.02274	0.0797087	0.530753	-4.20061	TAO kinase 3
Npc2	-0.278112	7.71187	-2.02223	0.0797699	0.530884	-4.20127	Niemann-Pick type C2
Fbxo25	0.140709	8.48358	2.02136	0.0798752	0.531031	-4.20241	F-box protein 25
Ube2k	0.172886	6.15189	2.02142	0.0798683	0.531031	-4.20234	ubiquitin-conjugating enzyme E2K
Cdh20	-0.283881	4.92233	-2.02055	0.0799739	0.53141	-4.20348	cadherin 20
Slc7a11	0.381595	4.45746	2.02016	0.0800211	0.531447	-4.204	solute carrier family 7 (cationic amino acid transporter, y+ system), member 11
Prrx1	0.208229	4.75683	2.01974	0.0800724	0.531469	-4.20455	paired related homeobox 1
Sccpdh	-0.27899	7.86138	-2.01945	0.0801078	0.531469	-4.20493	saccharopine dehydrogenase (putative)
Itfg2	-0.332301	5.56647	-2.01853	0.0802201	0.531938	-4.20615	integrin alpha FG-GAP repeat containing 2
Ciapin1	-0.254524	5.73231	-2.01615	0.0805112	0.532509	-4.20929	cytokine induced apoptosis inhibitor 1
D3Ertd740e	-0.324093	4.29501	-2.01509	0.0806402	0.532509	-4.21067	DNA segment, Chr 3, ERATO Doi 740, expressed
Ebi3	0.21694	3.96889	2.01625	0.0804993	0.532509	-4.20916	Epstein-Barr virus induced gene 3
Epha3	0.459334	4.40818	2.01603	0.0805261	0.532509	-4.20945	Eph receptor A3
Icmt	-0.153669	7.95688	-2.01684	0.080426	0.532509	-4.20837	isoprenylcysteine carboxyl methyltransferase
Sirt2	-0.221364	9.43526	-2.01532	0.0806128	0.532509	-4.21038	sirtuin 2
Stip1	-0.170276	8.80242	-2.01541	0.0806018	0.532509	-4.21026	stress-induced phosphoprotein 1
Trim13	-0.175278	6.14595	-2.01661	0.0804542	0.532509	-4.20867	tripartite motif-containing 13
Sirpa	0.271871	8.45316	2.01424	0.0807453	0.532928	-4.2118	signal-regulatory protein alpha
Mboat1	-0.583611	4.41818	-2.01339	0.0808495	0.533202	-4.21292	membrane bound O-acyltransferase domain containing 1
Rec8	-0.433581	3.59843	-2.01322	0.0808704	0.533202	-4.21314	REC8 meiotic recombination protein
Gm26853	0.156626	8.26593	2.01199	0.0810221	0.533692	-4.21476	predicted gene, 26853
Trp53i13	-0.243015	5.2058	-2.01177	0.081049	0.533692	-4.21505	transformation related protein 53 inducible protein 13
Wdr25	-0.242114	4.47643	-2.0116	0.0810703	0.533692	-4.21528	WD repeat domain 25
1700017B05Rik	-0.247131	4.85305	-2.00907	0.0813826	0.534454	-4.21861	RIKEN cDNA 1700017B05 gene
8030453O22Rik	-0.387568	4.7143	-2.01003	0.081263	0.534454	-4.21734	RIKEN cDNA 8030453O22 gene
Ablim3	-0.157787	6.33557	-2.00686	0.0816555	0.534454	-4.22151	actin binding LIM protein family, member 3
D8Ertd51e	0.230977	4.6187	2.00765	0.0815577	0.534454	-4.22047	DNA segment, Chr 8, ERATO Doi 51, expressed
Mef2d	0.22167	6.68188	2.00634	0.08172	0.534454	-4.22219	myocyte enhancer factor 2D
Plcd4	-0.391311	6.70993	-2.00592	0.0817725	0.534454	-4.22275	phospholipase C, delta 4
Ppp3cc	0.208686	5.07292	2.00889	0.0814039	0.534454	-4.21883	protein phosphatase 3, catalytic subunit, gamma isoform
Slc39a6	0.346752	7.39016	2.00608	0.0817533	0.534454	-4.22254	solute carrier family 39 (metal ion transporter), member 6
Sord	-0.180125	5.68949	-2.00895	0.0813972	0.534454	-4.21876	sorbitol dehydrogenase
Sst	0.219968	9.9584	2.00696	0.0816436	0.534454	-4.22138	somatostatin
Tac1	-1.1479	9.11474	-2.00826	0.0814823	0.534454	-4.21967	tachykinin 1
Th	-1.51837	4.54778	-2.00625	0.081731	0.534454	-4.22231	tyrosine hydroxylase
Zbtb1	0.192639	5.3238	2.00619	0.0817388	0.534454	-4.22239	zinc finger and BTB domain containing 1
Zfp667	0.201303	6.61791	2.0093	0.0813535	0.534454	-4.2183	zinc finger protein 667
Acvr1b	0.185831	8.79633	2.00318	0.0821136	0.534581	-4.22635	activin A receptor, type 1B
Ankrd27	0.17572	7.54685	2.00175	0.0822928	0.534581	-4.22824	ankyrin repeat domain 27 (VPS9 domain)
Chn2	-0.446016	7.17713	-2.00155	0.082317	0.534581	-4.22849	chimerin 2
Crybb1	-0.30033	4.37953	-2.00128	0.0823517	0.534581	-4.22885	crystallin, beta B1
Dclk1	0.263487	8.52262	2.00471	0.0819235	0.534581	-4.22434	doublecortin-like kinase 1
Dlk2	0.295568	6.64359	2.00172	0.0822961	0.534581	-4.22827	delta-like 2 homolog (Drosophila)
Dnase1l2	0.385961	4.16849	2.0026	0.0821863	0.534581	-4.22711	deoxyribonuclease 1-like 2
Dnm1l	0.258737	8.34339	2.0025	0.0821984	0.534581	-4.22724	dynamin 1-like
Doc2b	0.431457	6.27582	2.00279	0.082162	0.534581	-4.22686	double C2, beta
Gse1	0.276542	6.42223	2.00268	0.0821755	0.534581	-4.227	genetic suppressor element 1
Kdm5b	0.222088	5.76747	2.00106	0.0823786	0.534581	-4.22914	lysine (K)-specific demethylase 5B
Mospd2	-0.142386	5.5825	-2.0044	0.0819617	0.534581	-4.22475	motile sperm domain containing 2
Slc25a29	0.148599	5.46432	2.00532	0.0818473	0.534581	-4.22354	solute carrier family 25 (mitochondrial carrier, palmitoylcarnitine transporter), member 29
Stx7	0.150131	9.36799	2.00457	0.0819409	0.534581	-4.22453	syntaxin 7
Entpd5	-0.148951	5.86065	-2.00064	0.0824316	0.534653	-4.22969	ectonucleoside triphosphate diphosphohydrolase 5
A730062M13Rik	0.225821	4.1051	1.99961	0.0825609	0.534716	-4.23105	RIKEN cDNA A730062M13 gene
Naa35	0.14329	7.22647	1.99956	0.0825671	0.534716	-4.23111	N(alpha)-acetyltransferase 35, NatC auxiliary subunit
Scrt2	-0.217114	4.02577	-2.0002	0.0824863	0.534716	-4.23027	scratch homolog 2, zinc finger protein (Drosophila)
2210008F06Rik	0.350078	4.38292	1.98953	0.0838339	0.534959	-4.24428	RIKEN cDNA 2210008F06 gene
3632451O06Rik	-0.360112	6.94621	-1.99014	0.0837565	0.534959	-4.24348	RIKEN cDNA 3632451O06 gene
Abce1	0.169106	8.17154	1.99651	0.0829502	0.534959	-4.23512	ATP-binding cassette, sub-family E (OABP), member 1
Arhgap1	0.199974	5.98637	1.98929	0.0838649	0.534959	-4.2446	Rho GTPase activating protein 1
Atp1b3	-0.215215	9.83848	-1.98746	0.0840975	0.534959	-4.247	ATPase, Na+/K+ transporting, beta 3 polypeptide
Atp7a	-0.261284	5.72711	-1.99458	0.0831941	0.534959	-4.23766	ATPase, Cu++ transporting, alpha polypeptide
B3galt5	-0.272684	6.69105	-1.99054	0.083706	0.534959	-4.24296	UDP-Gal:betaGlcNAc beta 1,3-galactosyltransferase, polypeptide 5
Celf1	0.184362	8.04738	1.99318	0.0833705	0.534959	-4.23949	CUGBP, Elav-like family member 1
Clgn	-0.223385	5.43209	-1.98859	0.0839542	0.534959	-4.24552	calmegin
Dzip3	0.133671	6.71048	1.99571	0.0830504	0.534959	-4.23616	DAZ interacting protein 3, zinc finger
Extl2	-0.187906	8.77588	-1.99118	0.0836237	0.534959	-4.24211	exostoses (multiple)-like 2
Fam19a4	-0.333849	3.51176	-1.98861	0.0839513	0.534959	-4.24549	family with sequence similarity 19, member A4
Fcho2	0.127813	6.75366	1.99093	0.0836557	0.534959	-4.24244	FCH domain only 2
Htra1	-0.14748	9.95143	-1.9963	0.082977	0.534959	-4.2354	HtrA serine peptidase 1
Igsf1	-1.26327	4.64513	-1.98968	0.0838144	0.534959	-4.24408	immunoglobulin superfamily, member 1
Lrrc1	-0.3136	4.13297	-1.98939	0.0838522	0.534959	-4.24447	leucine rich repeat containing 1
Lrrc49	-0.277351	6.92946	-1.98942	0.0838476	0.534959	-4.24442	leucine rich repeat containing 49
Map2k1	0.169729	10.5146	1.99651	0.0829496	0.534959	-4.23511	mitogen-activated protein kinase kinase 1
Mfsd8	0.191493	5.9478	1.99649	0.0829531	0.534959	-4.23515	major facilitator superfamily domain containing 8
Mir22hg	0.241644	7.65379	1.99694	0.082896	0.534959	-4.23455	Mir22 host gene (non-protein coding)
Naa30	0.195849	6.52706	1.99186	0.0835377	0.534959	-4.24122	N(alpha)-acetyltransferase 30, NatC catalytic subunit
Ncoa1	0.141294	9.0981	1.98861	0.0839507	0.534959	-4.24549	nuclear receptor coactivator 1
Nfic	-0.412647	6.57495	-1.9891	0.0838884	0.534959	-4.24484	nuclear factor I/C
Nqo1	-0.314217	4.62506	-1.99624	0.0829841	0.534959	-4.23547	NAD(P)H dehydrogenase, quinone 1
Nudt7	-0.49574	5.93969	-1.99858	0.0826897	0.534959	-4.2324	nudix (nucleoside diphosphate linked moiety X)-type motif 7
P4ha1	0.32028	6.38825	1.98916	0.0838806	0.534959	-4.24476	procollagen-proline, 2-oxoglutarate 4-dioxygenase (proline 4-hydroxylase), alpha 1 polypeptide
Pon2	-0.192063	7.45268	-1.98855	0.0839584	0.534959	-4.24557	paraoxonase 2
Prim1	-0.156208	5.58192	-1.99677	0.0829168	0.534959	-4.23477	DNA primase, p49 subunit
Sacm1l	-0.197271	9.13656	-1.993	0.0833935	0.534959	-4.23973	SAC1 (suppressor of actin mutations 1, homolog)-like (S. cerevisiae)
[truncated: 10,759 more rows]

## Sheet: DEA_Trem2 prion_vs_WT_prion
Gene	logFC	AveExpr	t	P.Value	adj.P.Val	B	Gene.Title
Trem2	-2.70806	4.79464	-36.517	7.14092e-11	9.11038e-07	6.59286	triggering receptor expressed on myeloid cells 2
Treml1	4.15924	5.04742	28.8252	5.57349e-10	3.55533e-06	6.36801	triggering receptor expressed on myeloid cells-like 1
Xaf1	-0.534594	6.3087	-7.1711	6.04675e-05	0.257148	1.78633	XIAP associated factor 1
1700047M11Rik	-0.896701	6.28765	-5.75293	0.000305653	0.279495	0.554375	RIKEN cDNA 1700047M11 gene
Abtb2	-0.411974	4.84795	-5.99027	0.000229021	0.279495	0.782838	ankyrin repeat and BTB (POZ) domain containing 2
Angptl6	0.513109	6.26311	5.43173	0.0004572	0.279495	0.229778	angiopoietin-like 6
Anln	-0.789198	7.19267	-5.63318	0.000354577	0.279495	0.435464	anillin, actin binding protein
Arc	1.62736	7.51102	5.06017	0.000741637	0.279495	-0.168574	activity regulated cytoskeletal-associated protein
Cryab	-0.524463	9.20145	-5.02916	0.000772881	0.279495	-0.202954	crystallin, alpha B
Cyp27a1	-0.934135	5.1351	-5.8069	0.000286048	0.279495	0.607164	cytochrome P450, family 27, subfamily a, polypeptide 1
Etnppl	-1.07726	6.27501	-5.02585	0.000776299	0.279495	-0.206633	ethanolamine phosphate phospholyase
Gjb1	-0.762121	5.06496	-5.21602	0.000604001	0.279495	0.00154254	gap junction protein, beta 1
Gpr137b	-0.348559	6.17863	-5.13363	0.000672947	0.279495	-0.0878399	G protein-coupled receptor 137B
Gsn	-0.487588	8.04431	-5.43384	0.000455974	0.279495	0.231963	gelsolin
H2-D1	-0.33093	5.81513	-5.09523	0.000707951	0.279495	-0.129918	histocompatibility 2, D region locus 1
H2-K1	-0.456518	7.09419	-6.55201	0.000119041	0.279495	1.28676	histocompatibility 2, K1, K region
Hapln2	-0.766734	5.58316	-5.56945	0.000384037	0.279495	0.371162	hyaluronan and proteoglycan link protein 2
Irx1	-0.929035	3.36843	-6.08429	0.000204694	0.279495	0.870727	Iroquois related homeobox 1 (Drosophila)
Junb	1.27487	6.45948	5.36647	0.000497046	0.279495	0.1616	jun B proto-oncogene
Lgi3	-0.443976	7.33875	-5.37008	0.000494746	0.279495	0.165391	leucine-rich repeat LGI family, member 3
Mir1931	0.432799	6.39017	5.014	0.000788668	0.279495	-0.219821	microRNA 1931
Mog	-0.987793	6.80412	-5.34032	0.000514055	0.279495	0.13407	myelin oligodendrocyte glycoprotein
Nod1	-0.499339	5.11204	-6.13113	0.00019364	0.279495	0.913968	nucleotide-binding oligomerization domain containing 1
Ppp1r14a	-0.852656	6.99853	-5.23812	0.000586841	0.279495	0.0253037	protein phosphatase 1, regulatory (inhibitor) subunit 14A
Prr18	-0.675601	7.71251	-5.07439	0.000727773	0.279495	-0.152873	proline rich 18
Pvalb	-0.729342	9.25147	-6.20604	0.00017729	0.279495	0.982384	parvalbumin
Rbm24	0.606951	5.34045	5.62527	0.000358095	0.279495	0.427525	RNA binding motif protein 24
Rffl	-0.824572	6.7646	-6.3087	0.000157283	0.279495	1.07467	ring finger and FYVE like domain containing protein
S100b	-0.52251	9.21687	-5.01957	0.000782821	0.279495	-0.213612	S100 protein, beta polypeptide, neural
Sec14l5	-0.608808	5.96427	-5.10686	0.000697143	0.279495	-0.117143	SEC14-like lipid binding 5
Smim1	-0.480986	5.04685	-5.49963	0.000419399	0.279495	0.299899	small integral membrane protein 1
Tbxa2r	0.400088	4.20504	5.16007	0.00064994	0.279495	-0.059028	thromboxane A2 receptor
Tnfaip3	0.652191	5.56554	5.50118	0.000418578	0.279495	0.301489	tumor necrosis factor, alpha-induced protein 3
Trib1	1.02013	4.46179	6.24258	0.000169867	0.279495	1.01543	tribbles homolog 1 (Drosophila)
Trim25	-0.416324	6.08172	-5.03299	0.000768938	0.279495	-0.198689	tripartite motif-containing 25
Tyrobp	-0.372113	7.6375	-5.2968	0.000543778	0.279495	0.0879828	TYRO protein tyrosine kinase binding protein
Kcng4	-1.14805	4.50393	-4.96885	0.000837782	0.281274	-0.270303	potassium voltage-gated channel, subfamily G, member 4
Npas4	1.42399	5.51475	4.98518	0.000819653	0.281274	-0.252007	neuronal PAS domain protein 4
Ddo	-0.560234	5.37776	-4.89085	0.000930602	0.28767	-0.358402	D-aspartate oxidase
Fosb	0.792201	4.30171	4.92715	0.000886099	0.28767	-0.317269	FBJ osteosarcoma oncogene B
Pdlim2	-0.670048	7.15743	-4.87793	0.000947024	0.28767	-0.373105	PDZ and LIM domain 2
Tctn3	0.398005	5.71729	4.88579	0.000936999	0.28767	-0.364159	tectonic family member 3
Itih3	-1.05068	7.41676	-4.82162	0.00102232	0.28984	-0.437533	inter-alpha trypsin inhibitor, heavy chain 3
Pacs2	-0.514967	6.27115	-4.85463	0.000977436	0.28984	-0.399699	phosphofurin acidic cluster sorting protein 2
Vwa1	-0.556611	6.15209	-4.83488	0.00100403	0.28984	-0.42231	von Willebrand factor A domain containing 1
Mag	-0.730666	8.67469	-4.80466	0.00104625	0.290176	-0.457055	myelin-associated glycoprotein
Psmb8	-0.417776	5.22648	-4.78869	0.00106934	0.290268	-0.475482	proteasome (prosome, macropain) subunit, beta type 8 (large multifunctional peptidase 7)
Flt3	-0.607814	6.23762	-4.74452	0.00113608	0.301962	-0.526694	FMS-like tyrosine kinase 3
AA388235	0.429489	4.51637	4.55506	0.00147776	0.311457	-0.750408	expressed sequence AA388235
Adamtsl4	-0.997188	5.17883	-4.46475	0.0016782	0.311457	-0.859368	ADAMTS-like 4
Aldh1a1	-1.36566	9.09716	-4.61803	0.00135331	0.311457	-0.675326	aldehyde dehydrogenase family 1, subfamily A1
As3mt	-0.523374	5.87041	-4.4528	0.00170681	0.311457	-0.873887	arsenic (+3 oxidation state) methyltransferase
Batf	0.416496	3.79105	4.49048	0.00161828	0.311457	-0.828175	basic leucine zipper transcription factor, ATF-like
Cbr3	0.488555	6.62841	4.49673	0.00160406	0.311457	-0.820609	carbonyl reductase 3
Ccdc141	-0.450589	4.60758	-4.57715	0.00143277	0.311457	-0.723996	coiled-coil domain containing 141
Cd9	-0.468867	8.45161	-4.49863	0.00159978	0.311457	-0.818318	CD9 antigen
Derl3	-0.39888	3.79275	-4.45766	0.0016951	0.311457	-0.867975	Der1-like domain family, member 3
Dnajb2	-0.289281	8.62539	-4.45871	0.00169259	0.311457	-0.866701	DnaJ (Hsp40) homolog, subfamily B, member 2
Dusp1	0.885518	8.70555	4.44253	0.00173186	0.311457	-0.886401	dual specificity phosphatase 1
Gpr62	-0.674959	6.70646	-4.44194	0.0017333	0.311457	-0.887118	G protein-coupled receptor 62
Hepacam	-0.353957	6.32515	-4.57707	0.00143293	0.311457	-0.72409	hepatocyte cell adhesion molecule
Klhl4	-0.633825	6.4464	-4.52457	0.00154239	0.311457	-0.787026	kelch-like 4
Ltbp3	-0.541697	5.43952	-4.47714	0.00164905	0.311457	-0.844334	latent transforming growth factor beta binding protein 3
Neat1	-0.751056	8.83486	-4.51639	0.00156026	0.311457	-0.796887	nuclear paraspeckle assembly transcript 1 (non-protein coding)
Nefh	-0.789311	8.60088	-4.57629	0.00143448	0.311457	-0.725017	neurofilament, heavy polypeptide
Nkx6-2	-0.729839	4.72792	-4.6712	0.001257	0.311457	-0.612493	NK6 homeobox 2
Nr4a1	1.25471	8.60018	4.68346	0.00123585	0.311457	-0.598079	nuclear receptor subfamily 4, group A, member 1
Plekhh1	-0.674479	6.70802	-4.4771	0.00164915	0.311457	-0.844382	pleckstrin homology domain containing, family H (with MyTH4 domain) member 1
Plod1	-0.531498	5.85788	-4.45383	0.00170432	0.311457	-0.872632	procollagen-lysine, 2-oxoglutarate 5-dioxygenase 1
Tmbim1	-0.666094	7.6449	-4.47444	0.00165534	0.311457	-0.847599	transmembrane BAX inhibitor motif containing 1
Trpm6	-0.443881	4.41425	-4.58063	0.0014258	0.311457	-0.719831	transient receptor potential cation channel, subfamily M, member 6
Hrsp12	-0.457097	8.30101	-4.42838	0.00176698	0.313099	-0.903661	heat-responsive protein 12
Ptges	-0.46613	3.75755	-4.41691	0.00179601	0.313883	-0.917675	prostaglandin E synthase
Nid1	-0.634797	5.20005	-4.36491	0.00193421	0.333469	-0.981532	nidogen 1
Cacng3	0.627449	7.07067	4.24389	0.00230195	0.337398	-1.13203	calcium channel, voltage-dependent, gamma subunit 3
Cidea	-0.741412	5.29969	-4.26558	0.0022309	0.337398	-1.10486	cell death-inducing DNA fragmentation factor, alpha subunit-like effector A
Cnp	-0.565946	9.04865	-4.24055	0.00231309	0.337398	-1.13621	2',3'-cyclic nucleotide 3' phosphodiesterase
Gal3st1	-0.486589	6.16576	-4.23634	0.00232725	0.337398	-1.1415	galactose-3-O-sulfotransferase 1
Gcfc2	-0.405771	5.70516	-4.25669	0.00225973	0.337398	-1.11598	GC-rich sequence DNA binding factor 2
Gjd2	-0.450907	5.57051	-4.28997	0.00215379	0.337398	-1.07441	gap junction protein, delta 2
Gltp	-0.500239	8.65905	-4.29005	0.00215356	0.337398	-1.07432	glycolipid transfer protein
Klhl21	0.315861	5.64808	4.31643	0.00207337	0.337398	-1.04151	kelch-like 21
Mcam	-0.615582	5.12319	-4.34668	0.00198532	0.337398	-1.00403	melanoma cell adhesion molecule
Mobp	-0.630007	8.43456	-4.25287	0.00227223	0.337398	-1.12076	myelin-associated oligodendrocytic basic protein
Myo1d	-0.534164	5.59957	-4.30472	0.00210854	0.337398	-1.05605	myosin ID
Pllp	-0.630902	8.24387	-4.24804	0.00228815	0.337398	-1.12682	plasma membrane proteolipid
Sh3bgr	-0.9401	4.54232	-4.30082	0.00212041	0.337398	-1.0609	SH3-binding domain glutamic acid-rich protein
Tmem63a	-0.716431	7.12149	-4.24371	0.00230256	0.337398	-1.13225	transmembrane protein 63a
Tbc1d4	-0.340063	4.9182	-4.20654	0.00243003	0.348341	-1.179	TBC1 domain family, member 4
Irf2bpl	0.325933	7.78702	4.1633	0.00258787	0.360206	-1.23369	interferon regulatory factor 2 binding protein-like
Kcnf1	0.478579	6.75054	4.16814	0.00256965	0.360206	-1.22754	potassium voltage-gated channel, subfamily F, member 1
Sfrp5	-1.10059	3.59394	-4.16075	0.0025975	0.360206	-1.23692	secreted frizzled-related sequence protein 5
Metrn	-0.520238	8.02611	-4.14887	0.00264293	0.362565	-1.252	meteorin, glial cell differentiation regulator
Adamts4	-0.611821	5.99484	-3.99157	0.00333143	0.367667	-1.45408	a disintegrin-like and metallopeptidase (reprolysin type) with thrombospondin type 1 motif, 4
Arpc1b	-0.308848	6.13223	-3.96461	0.00346744	0.367667	-1.48913	actin related protein 2/3 complex, subunit 1B
Atp13a4	-0.633375	5.95241	-3.9766	0.00340621	0.367667	-1.47352	ATPase type 13A4
Bcas1	-0.695098	10.3538	-4.04456	0.00308026	0.367667	-1.38553	breast carcinoma amplified sequence 1
Bend6	-0.348541	7.00173	-3.83093	0.00423496	0.367667	-1.66474	BEN domain containing 6
C1qa	-0.338454	8.30031	-3.93395	0.00362938	0.367667	-1.52915	complement component 1, q subcomponent, alpha polypeptide
Carns1	-0.581542	6.13903	-3.99086	0.00333491	0.367667	-1.455	carnosine synthase 1
Ccdc117	0.279511	5.41346	3.83072	0.00423632	0.367667	-1.66503	coiled-coil domain containing 117
Cd52	-0.945308	4.84399	-3.88006	0.00393381	0.367667	-1.59987	CD52 antigen
Cldn11	-0.580256	7.76568	-3.85881	0.00406118	0.367667	-1.62788	claudin 11
Clec7a	-0.974043	3.62408	-4.07305	0.00295363	0.367667	-1.34887	C-type lectin domain family 7, member a
Dusp6	0.67414	8.95111	3.85758	0.00406869	0.367667	-1.62951	dual specificity phosphatase 6
Egr2	2.02063	4.5204	4.05395	0.00303791	0.367667	-1.37343	early growth response 2
Ermn	-0.634802	8.37857	-3.96513	0.00346479	0.367667	-1.48846	ermin, ERM-like protein
Flywch2	-0.50143	5.54963	-3.84083	0.00417238	0.367667	-1.65164	FLYWCH family member 2
Fos	1.74232	8.02392	3.84047	0.00417463	0.367667	-1.65212	FBJ osteosarcoma oncogene
Fosl2	0.422643	5.62792	3.98906	0.00334384	0.367667	-1.45734	fos-like antigen 2
Foxn3	-0.367198	6.75925	-3.89975	0.00381954	0.367667	-1.57397	forkhead box N3
Gas2	-0.575947	5.51052	-4.07892	0.00292825	0.367667	-1.34134	growth arrest specific 2
Gfap	-1.32854	6.53748	-3.96157	0.00348318	0.367667	-1.4931	glial fibrillary acidic protein
Glra1	-1.90988	4.06321	-4.0383	0.00310887	0.367667	-1.39361	glycine receptor, alpha 1 subunit
Gm19576	0.527027	4.949	3.84665	0.00413603	0.367667	-1.64394	predicted gene, 19576
Hapln4	-0.451966	7.7037	-4.01447	0.00322028	0.367667	-1.42439	hyaluronan and proteoglycan link protein 4
Htr7	-0.543345	6.38657	-3.9832	0.00337305	0.367667	-1.46495	5-hydroxytryptamine (serotonin) receptor 7
Ier2	0.582039	6.39222	4.07386	0.00295014	0.367667	-1.34784	immediate early response 2
Kcnk13	-0.404819	5.57393	-3.83568	0.00420484	0.367667	-1.65846	potassium channel, subfamily K, member 13
Kif5b	-0.253929	8.83155	-3.8886	0.0038838	0.367667	-1.58863	kinesin family member 5B
Klf5	0.601047	5.74693	3.9543	0.00352106	0.367667	-1.50258	Kruppel-like factor 5
[truncated: 12,637 more rows]

## Sheet: DEA_Trem2 NBH_vs_WT_NBH
Gene	logFC	AveExpr	t	P.Value	adj.P.Val	B	Gene.Title
[truncated: 12,758 more rows]
