# Supplementary material for: TREM2 supports neuronal protection and microglial reactivity without an effect on misfolded protein deposition in chronic neurodegenerative prion disease
Source: Front Neurosci. 2025 May 7;19:1525017. doi: 10.3389/fnins.2025.1525017 (PMC12093410; doi:10.3389/fnins.2025.1525017)
Supplement: Supplementary file 5 [file Table_2.XLSX]

## Sheet: Trem2 prion_vs_Trem2 NBH
ID	Description	pvalue	p.adjust	qvalue	geneID	Count
GO:0007272	ensheathment of neurons	4.85619e-09	5.25926e-06	5.22424e-06	Cldn11/Mag/Mal/Nkx6-2/Olig2/Trf/Ugt8a/Bcas1/Fa2h/Pllp/Plp1/Cntn2/Mbp/Ndrg1	14
GO:0008366	axon ensheathment	4.85619e-09	5.25926e-06	5.22424e-06	Cldn11/Mag/Mal/Nkx6-2/Olig2/Trf/Ugt8a/Bcas1/Fa2h/Pllp/Plp1/Cntn2/Mbp/Ndrg1	14
GO:0042552	myelination	3.53368e-08	2.55131e-05	2.53433e-05	Mag/Mal/Nkx6-2/Olig2/Trf/Ugt8a/Bcas1/Fa2h/Pllp/Plp1/Cntn2/Mbp/Ndrg1	13
GO:0048709	oligodendrocyte differentiation	5.11522e-06	0.00276989	0.00275145	Cnp/Mag/Nkx6-2/Olig2/Aspa/Daam2/Fa2h/Plp1/Cntn2	9
GO:0022010	central nervous system myelination	8.1868e-06	0.00295544	0.00293576	Mag/Nkx6-2/Fa2h/Plp1/Cntn2	5
GO:0032291	axon ensheathment in central nervous system	8.1868e-06	0.00295544	0.00293576	Mag/Nkx6-2/Fa2h/Plp1/Cntn2	5
GO:0042063	gliogenesis	3.81075e-05	0.0117915	0.011713	Cnp/Mag/Nkx6-2/Nr2e1/Olig2/Trf/Aspa/Daam2/Fa2h/Il33/Plp1/Cntn2/Gjc2/Ndrg1	14
GO:0014013	regulation of gliogenesis	5.82457e-05	0.01577	0.015665	Mag/Nkx6-2/Nr2e1/Olig2/Trf/Aspa/Daam2/Cntn2/Gjc2	9
GO:0045685	regulation of glial cell differentiation	9.96664e-05	0.0239864	0.0238267	Mag/Nkx6-2/Nr2e1/Olig2/Aspa/Daam2/Cntn2	7
GO:0014003	oligodendrocyte development	0.000120447	0.0260888	0.0259151	Mag/Nkx6-2/Fa2h/Plp1/Cntn2	5
GO:0010001	glial cell differentiation	0.000185588	0.0365439	0.0363006	Cnp/Mag/Nkx6-2/Nr2e1/Olig2/Aspa/Daam2/Fa2h/Plp1/Cntn2/Ndrg1	11
GO:0014015	positive regulation of gliogenesis	0.000531852	0.0959992	0.0953601	Mag/Nkx6-2/Olig2/Trf/Aspa/Gjc2	6
GO:0072330	monocarboxylic acid biosynthetic process	0.00087344	0.145528	0.14456	Cyp27a1/Gatm/Pex2/Asah2/Fa2h/Plp1/Scd1/Per2	8
GO:0022604	regulation of cell morphogenesis	0.00173786	0.264799	0.263036	Dock5/Ermn/Mag/Nefm/Nr2e1/Syt2/Epha7/Mfn1/Arc/Trpc5/Cntn2/Cdc42se1/Rhog/Cdc42ep1/Cdc42ep2/Plxna4	16
GO:0007422	peripheral nervous system development	0.00183379	0.264799	0.263036	Hapln2/Nefh/Fa2h/Ndrg1/Plxna4	5
GO:0032528	microvillus organization	0.00211272	0.286009	0.284105	Klf5/Pls1/Pld1	3
GO:0097164	ammonium ion metabolic process	0.00250661	0.319371	0.317245	Chka/Enpp6/Htr1a	3
GO:0021782	glial cell development	0.00284042	0.340844	0.338574	Mag/Nkx6-2/Fa2h/Plp1/Cntn2/Ndrg1	6
GO:0045687	positive regulation of glial cell differentiation	0.00298986	0.340844	0.338574	Mag/Nkx6-2/Olig2/Aspa	4
GO:0046394	carboxylic acid biosynthetic process	0.00320033	0.341561	0.339286	Cyp27a1/Gatm/Pex2/Asah2/Fa2h/Plp1/Psat1/Scd1/Per2	9
GO:0016053	organic acid biosynthetic process	0.00331153	0.341561	0.339286	Cyp27a1/Gatm/Pex2/Asah2/Fa2h/Plp1/Psat1/Scd1/Per2	9
GO:0090066	regulation of anatomical structure size	0.00451074	0.444103	0.441146	Dock5/Mag/Nefm/Tbxa2r/Epha7/Jmy/Htr1a/Trpc5/Cntn2/Pls1/Cdc42ep1/Cdc42ep2/Plxna4/Per2	14
GO:0060384	innervation	0.00652645	0.580193	0.57633	Slitrk6/Adarb1/Prkcg	3
GO:1903959	regulation of anion transmembrane transport	0.00729485	0.580193	0.57633	Grm5/Abcb1a/Per2	3
GO:0120032	regulation of plasma membrane bounded cell projection assembly	0.00730005	0.580193	0.57633	Anln/Klf5/Ccp110/Rhog/Cdc42ep1/Cdc42ep2/Pld1	7
GO:0042742	defense response to bacterium	0.00751991	0.580193	0.57633	Tfeb/Adamts4/Scd1/Nod1/Pld1	5
GO:0060491	regulation of cell projection assembly	0.00757027	0.580193	0.57633	Anln/Klf5/Ccp110/Rhog/Cdc42ep1/Cdc42ep2/Pld1	7
GO:0021952	central nervous system projection neuron axonogenesis	0.00811459	0.580193	0.57633	Nr2e1/Adarb1/Plxna4	3
GO:0021783	preganglionic parasympathetic fiber development	0.00987854	0.580193	0.57633	Adarb1/Plxna4	2
GO:0047484	regulation of response to osmotic stress	0.00987854	0.580193	0.57633	Efhd1/Abcb1a	2
GO:0048486	parasympathetic nervous system development	0.00987854	0.580193	0.57633	Adarb1/Plxna4	2
GO:0050872	white fat cell differentiation	0.00987854	0.580193	0.57633	Scd1/Per2	2
GO:0060052	neurofilament cytoskeleton organization	0.00987854	0.580193	0.57633	Nefm/Nefh	2
GO:0061469	regulation of type B pancreatic cell proliferation	0.00987854	0.580193	0.57633	Nr4a1/Sgpp2	2
GO:0021545	cranial nerve development	0.00991096	0.580193	0.57633	Slitrk6/Adarb1/Plxna4	3
GO:0045686	negative regulation of glial cell differentiation	0.00991096	0.580193	0.57633	Nkx6-2/Nr2e1/Daam2	3
GO:0048710	regulation of astrocyte differentiation	0.00991096	0.580193	0.57633	Mag/Nr2e1/Cntn2	3
GO:0050830	defense response to Gram-positive bacterium	0.0108889	0.582368	0.578491	Scd1/Nod1/Pld1	3
GO:0021675	nerve development	0.0108998	0.582368	0.578491	Slitrk6/Adarb1/Prkcg/Plxna4	4
GO:0006699	bile acid biosynthetic process	0.0119518	0.582368	0.578491	Cyp27a1/Pex2	2
GO:0042759	long-chain fatty acid biosynthetic process	0.0119518	0.582368	0.578491	Asah2/Plp1	2
GO:0090195	chemokine secretion	0.0119518	0.582368	0.578491	Il33/Mbp	2
GO:0090196	regulation of chemokine secretion	0.0119518	0.582368	0.578491	Il33/Mbp	2
GO:0090197	positive regulation of chemokine secretion	0.0119518	0.582368	0.578491	Il33/Mbp	2
GO:0008360	regulation of cell shape	0.0120991	0.582368	0.578491	Ermn/Cdc42se1/Rhog/Cdc42ep1/Cdc42ep2/Plxna4	6
GO:0009617	response to bacterium	0.0129242	0.607939	0.603891	Junb/Tfeb/Adamts4/Fam20a/Tbxa2r/Trf/Litaf/Scd1/Nod1/Pld1	10
GO:0006821	chloride transport	0.0138003	0.607939	0.603891	Ttyh2/Grm5/Abcb1a/Clic4	4
GO:0021510	spinal cord development	0.0138003	0.607939	0.603891	Nkx6-2/Olig2/Daam2/Adarb1	4
GO:0006670	sphingosine metabolic process	0.0141974	0.607939	0.603891	Asah2/Sgpp2	2
GO:1901160	primary amino compound metabolic process	0.0141974	0.607939	0.603891	Chka/Htr1a	2
GO:0061564	axon development	0.0143143	0.607939	0.603891	Cnp/Mag/Nefm/Nr2e1/Epha7/Nefh/Slitrk6/Plp1/Trpc5/Cntn2/Adarb1/Plppr4/Plxna4	13
GO:0009636	response to toxic substance	0.0146775	0.611375	0.607305	Cryab/Cnp/Trpm6/Nefh/Pde8a/Gpr37/Gjc2/Abcb1a/Mbp	9
GO:2001023	regulation of response to drug	0.0152346	0.622605	0.61846	Syt2/Pde8a/Gpr37/Abcb1a/Per2	5
GO:0030033	microvillus assembly	0.0166097	0.648537	0.644219	Klf5/Pld1	2
GO:0043217	myelin maintenance	0.0166097	0.648537	0.644219	Fa2h/Ndrg1	2
GO:0046467	membrane lipid biosynthetic process	0.017242	0.648537	0.644219	Piga/Ugt8a/Asah2/Fa2h/Sptssb	5
GO:0010035	response to inorganic substance	0.0176905	0.648537	0.644219	Junb/Cryab/Gatm/Nr4a1/Syt2/Trf/Nefh/Cpne8/Pde8a/Gpr37/Clic4	11
GO:0007409	axonogenesis	0.0181378	0.648537	0.644219	Cnp/Mag/Nefm/Nr2e1/Epha7/Nefh/Slitrk6/Trpc5/Cntn2/Adarb1/Plppr4/Plxna4	12
GO:0033561	regulation of water loss via skin	0.0191829	0.648537	0.644219	Fa2h/Scd1	2
GO:0046519	sphingoid metabolic process	0.0191829	0.648537	0.644219	Asah2/Sgpp2	2
GO:0099171	presynaptic modulation of chemical synaptic transmission	0.0191829	0.648537	0.644219	Syt2/Prkcg	2
GO:0006665	sphingolipid metabolic process	0.0194176	0.648537	0.644219	Ugt8a/Asah2/Fa2h/Sgpp2/Sptssb	5
GO:0006643	membrane lipid metabolic process	0.0196394	0.648537	0.644219	Piga/Ugt8a/Asah2/Fa2h/Sgpp2/Sptssb	6
GO:0032535	regulation of cellular component size	0.0198585	0.648537	0.644219	Mag/Nefm/Epha7/Jmy/Trpc5/Cntn2/Pls1/Cdc42ep1/Cdc42ep2/Plxna4	10
GO:0042310	vasoconstriction	0.0199676	0.648537	0.644219	Dock5/Tbxa2r/Htr1a/Per2	4
GO:0048708	astrocyte differentiation	0.0199676	0.648537	0.644219	Mag/Nr2e1/Plp1/Cntn2	4
GO:0010769	regulation of cell morphogenesis involved in differentiation	0.0206779	0.648537	0.644219	Dock5/Mag/Nefm/Nr2e1/Epha7/Mfn1/Arc/Trpc5/Cntn2/Plxna4	10
GO:0071277	cellular response to calcium ion	0.0209666	0.648537	0.644219	Junb/Syt2/Cpne8/Clic4	4
GO:0008206	bile acid metabolic process	0.0219117	0.648537	0.644219	Cyp27a1/Pex2	2
GO:0031643	positive regulation of myelination	0.0219117	0.648537	0.644219	Mag/Trf	2
GO:0045109	intermediate filament organization	0.0219117	0.648537	0.644219	Nefm/Nefh	2
GO:0070932	histone H3 deacetylation	0.0219117	0.648537	0.644219	Per1/Per2	2
GO:0046849	bone remodeling	0.0219958	0.648537	0.644219	Mitf/Trf/Ubash3b/Cthrc1	4
GO:0021955	central nervous system neuron axonogenesis	0.0221568	0.648537	0.644219	Nr2e1/Adarb1/Plxna4	3
GO:0014014	negative regulation of gliogenesis	0.0236872	0.675085	0.67059	Nkx6-2/Nr2e1/Daam2	3
GO:0048713	regulation of oligodendrocyte differentiation	0.0236872	0.675085	0.67059	Olig2/Aspa/Daam2	3
GO:0030316	osteoclast differentiation	0.0241455	0.675832	0.671332	Junb/Mitf/Trf/Ubash3b	4
GO:0021542	dentate gyrus development	0.0247905	0.675832	0.671332	Nr2e1/Emx2	2
GO:0021602	cranial nerve morphogenesis	0.0247905	0.675832	0.671332	Adarb1/Plxna4	2
GO:0097756	negative regulation of blood vessel diameter	0.0252665	0.675832	0.671332	Dock5/Tbxa2r/Htr1a/Per2	4
GO:0031641	regulation of myelination	0.0252735	0.675832	0.671332	Mag/Nkx6-2/Trf	3
GO:0048871	multicellular organismal homeostasis	0.0261227	0.690022	0.685428	Gatm/Trf/Ubash3b/Fa2h/Scd1/Abcb1a/Mbp/Mdm1/Per2/Trp53inp2	10
GO:0042634	regulation of hair cycle	0.0278142	0.725851	0.721018	Per1/Fa2h	2
GO:0001894	tissue homeostasis	0.0298844	0.757567	0.752523	Trf/Ubash3b/Abcb1a/Mbp/Mdm1/Trp53inp2	6
GO:0009648	photoperiodism	0.0309777	0.757567	0.752523	Per1/Per2	2
GO:0042053	regulation of dopamine metabolic process	0.0309777	0.757567	0.752523	Htr1a/Gpr37	2
GO:0043153	entrainment of circadian clock by photoperiod	0.0309777	0.757567	0.752523	Per1/Per2	2
GO:0050892	intestinal absorption	0.0309777	0.757567	0.752523	Pls1/Abcb1a	2
GO:0007266	Rho protein signal transduction	0.0324626	0.757567	0.752523	Fgd3/Fgd5/Cdc42se1/Rhog/Cdc42ep1/Cdc42ep2	6
GO:0000226	microtubule cytoskeleton organization	0.0330228	0.757567	0.752523	Cryab/Cnp/Eml1/Insc/Nefm/Nefh/Haus8/Htr1a/Fgfr1op/Cntn2/Ccp110/Mdm1	12
GO:0021954	central nervous system neuron development	0.0339865	0.757567	0.752523	Nr2e1/Cntn2/Adarb1/Plxna4	4
GO:0002042	cell migration involved in sprouting angiogenesis	0.0340405	0.757567	0.752523	Nr2e1/Nr4a1/Tbxa2r	3
GO:0032755	positive regulation of interleukin-6 production	0.0340405	0.757567	0.752523	Il33/Mbp/Nod1	3
GO:0035924	cellular response to vascular endothelial growth factor stimulus	0.0340405	0.757567	0.752523	Gab1/Nr4a1/Smoc2	3
GO:0021953	central nervous system neuron differentiation	0.0342596	0.757567	0.752523	Nkx6-2/Nr2e1/Olig2/Cntn2/Adarb1/Plxna4	6
GO:0034311	diol metabolic process	0.0342759	0.757567	0.752523	Asah2/Sgpp2	2
GO:0042069	regulation of catecholamine metabolic process	0.0342759	0.757567	0.752523	Htr1a/Gpr37	2
GO:0045745	positive regulation of G protein-coupled receptor signaling pathway	0.0342759	0.757567	0.752523	Cntn2/Gpr27	2
GO:0009649	entrainment of circadian clock	0.0377039	0.790041	0.784781	Per1/Per2	2
GO:0033687	osteoblast proliferation	0.0377039	0.790041	0.784781	Junb/Cthrc1	2
GO:0044342	type B pancreatic cell proliferation	0.0377039	0.790041	0.784781	Nr4a1/Sgpp2	2
GO:0048714	positive regulation of oligodendrocyte differentiation	0.0377039	0.790041	0.784781	Olig2/Aspa	2
GO:0046513	ceramide biosynthetic process	0.0379336	0.790041	0.784781	Asah2/Fa2h/Sptssb	3
GO:2000179	positive regulation of neural precursor cell proliferation	0.0379336	0.790041	0.784781	Nr2e1/Trf/Gjc2	3
GO:0016079	synaptic vesicle exocytosis	0.0385422	0.79507	0.789776	Syt2/Htr1a/Prkcg/Ppfia2/Erc2	5
GO:0019229	regulation of vasoconstriction	0.0399619	0.816579	0.811142	Dock5/Tbxa2r/Per2	3
GO:0120034	positive regulation of plasma membrane bounded cell projection assembly	0.041163	0.821188	0.815721	Anln/Ccp110/Cdc42ep1/Cdc42ep2	4
GO:0010803	regulation of tumor necrosis factor-mediated signaling pathway	0.0412571	0.821188	0.815721	Rffl/Traip	2
GO:0015698	inorganic anion transport	0.0426937	0.821188	0.815721	Ttyh2/Grm5/Abcb1a/Clic4	4
GO:0071248	cellular response to metal ion	0.0433834	0.821188	0.815721	Junb/Syt2/Trf/Cpne8/Clic4	5
GO:0045943	positive regulation of transcription by RNA polymerase I	0.0449307	0.821188	0.815721	Rasl11a/Dhx33	2
GO:1901032	negative regulation of response to reactive oxygen species	0.0449307	0.821188	0.815721	Pde8a/Gpr37	2
GO:1903206	negative regulation of hydrogen peroxide-induced cell death	0.0449307	0.821188	0.815721	Pde8a/Gpr37	2
GO:0008344	adult locomotory behavior	0.0458506	0.821188	0.815721	Ccnd2/Cnp/Slitrk6/Cntn2	4
GO:2000300	regulation of synaptic vesicle exocytosis	0.0458506	0.821188	0.815721	Syt2/Htr1a/Prkcg/Ppfia2	4
GO:0009247	glycolipid biosynthetic process	0.046369	0.821188	0.815721	Piga/Ugt8a/Fa2h	3
GO:0008610	lipid biosynthetic process	0.0465426	0.821188	0.815721	Chka/Cyp27a1/Pex2/Piga/Ugt8a/Asah2/Fa2h/Plp1/Scd1/Pld1/Sptssb	11
GO:0098693	regulation of synaptic vesicle cycle	0.048575	0.821188	0.815721	Syt2/Htr1a/Prkcg/Pld1/Ppfia2	5
GO:0035914	skeletal muscle cell differentiation	0.0486108	0.821188	0.815721	Klf5/Nr4a1/Rbm24	3
GO:0007257	activation of JUN kinase activity	0.0487203	0.821188	0.815721	Gab1/Trf	2
GO:0021895	cerebral cortex neuron differentiation	0.0487203	0.821188	0.815721	Nr2e1/Cntn2	2
GO:0050891	multicellular organismal water homeostasis	0.0487203	0.821188	0.815721	Fa2h/Scd1	2
GO:0019751	polyol metabolic process	0.050824	0.821188	0.815721	Cyp27a1/Inpp5a/Asah2/Sgpp2	4
GO:0015012	heparan sulfate proteoglycan biosynthetic process	0.0526214	0.821188	0.815721	Hs3st1/Xylt2	2
GO:0021522	spinal cord motor neuron differentiation	0.0526214	0.821188	0.815721	Nkx6-2/Olig2	2
GO:0035767	endothelial cell chemotaxis	0.0526214	0.821188	0.815721	Nr4a1/Smoc2	2
GO:1901797	negative regulation of signal transduction by p53 class mediator	0.0526214	0.821188	0.815721	Rffl/Dyrk3	2
GO:0007586	digestion	0.0532508	0.821188	0.815721	Asah2/Pls1/Abcb1a	3
GO:0046328	regulation of JNK cascade	0.0541191	0.821188	0.815721	Gab1/Per1/Trf/Cdc42se1/Nod1	5
GO:0044106	cellular amine metabolic process	0.0556481	0.821188	0.815721	Chka/Htr1a/Gpr37	3
GO:0030104	water homeostasis	0.0566296	0.821188	0.815721	Fa2h/Scd1	2
GO:2001039	negative regulation of cellular response to drug	0.0566296	0.821188	0.815721	Pde8a/Gpr37	2
GO:0099003	vesicle-mediated transport in synapse	0.0582827	0.821188	0.815721	Syt2/Htr1a/Arc/Prkcg/Pld1/Ppfia2/Erc2	7
GO:0009308	amine metabolic process	0.0605943	0.821188	0.815721	Chka/Htr1a/Gpr37	3
GO:0022011	myelination in peripheral nervous system	0.0607409	0.821188	0.815721	Fa2h/Ndrg1	2
GO:0032292	peripheral nervous system axon ensheathment	0.0607409	0.821188	0.815721	Fa2h/Ndrg1	2
GO:0006633	fatty acid biosynthetic process	0.0635305	0.821188	0.815721	Asah2/Fa2h/Plp1/Scd1	4
GO:1901615	organic hydroxy compound metabolic process	0.0637406	0.821188	0.815721	Chka/Cyp27a1/Inpp5a/Pex2/Asah2/Htr1a/Gpr37/Sgpp2/Per2	9
GO:0071241	cellular response to inorganic substance	0.0646706	0.821188	0.815721	Junb/Syt2/Trf/Cpne8/Clic4	5
GO:0033238	regulation of cellular amine metabolic process	0.064951	0.821188	0.815721	Htr1a/Gpr37	2
GO:0050768	negative regulation of neurogenesis	0.0661714	0.821188	0.815721	Mag/Nkx6-2/Nr2e1/Olig2/Epha7/Daam2/Trpc5/Cntn2	8
GO:0003018	vascular process in circulatory system	0.0662659	0.821188	0.815721	Dock5/Tbxa2r/Htr1a/Abcb1a/Per2	5
GO:0050769	positive regulation of neurogenesis	0.0667986	0.821188	0.815721	Mag/Nkx6-2/Olig2/Syt2/Trf/Mfn1/Aspa/Grm5/Trpc5/Trim67/Gjc2/Plxna4	12
GO:0051403	stress-activated MAPK cascade	0.0676539	0.821188	0.815721	Cryab/Gab1/Per1/Trf/Cdc42se1/Nod1	6
GO:0043281	regulation of cysteine-type endopeptidase activity involved in apoptotic process	0.0678832	0.821188	0.815721	Cryab/Rffl/Nr4a1/Epha7/Nod1	5
GO:0021885	forebrain cell migration	0.0683845	0.821188	0.815721	Nr2e1/Emx2/Cntn2	3
GO:0043154	negative regulation of cysteine-type endopeptidase activity involved in apoptotic process	0.0683845	0.821188	0.815721	Cryab/Rffl/Nr4a1	3
GO:0050770	regulation of axonogenesis	0.0690561	0.821188	0.815721	Mag/Nefm/Epha7/Trpc5/Cntn2/Plxna4	6
GO:0006356	regulation of transcription by RNA polymerase I	0.0692559	0.821188	0.815721	Rasl11a/Dhx33	2
GO:0021515	cell differentiation in spinal cord	0.0692559	0.821188	0.815721	Nkx6-2/Olig2	2
GO:0030201	heparan sulfate proteoglycan metabolic process	0.0692559	0.821188	0.815721	Hs3st1/Xylt2	2
GO:0048483	autonomic nervous system development	0.0692559	0.821188	0.815721	Adarb1/Plxna4	2
GO:0007254	JNK cascade	0.0695224	0.821188	0.815721	Gab1/Per1/Trf/Cdc42se1/Nod1	5
GO:0030148	sphingolipid biosynthetic process	0.0710777	0.821188	0.815721	Asah2/Fa2h/Sptssb	3
GO:0051588	regulation of neurotransmitter transport	0.0728662	0.821188	0.815721	Syt2/Htr1a/Prkcg/Ppfia2/Per2	5
GO:0014044	Schwann cell development	0.0736519	0.821188	0.815721	Fa2h/Ndrg1	2
GO:0046164	alcohol catabolic process	0.0736519	0.821188	0.815721	Cyp27a1/Inpp5a	2
GO:0048168	regulation of neuronal synaptic plasticity	0.0738182	0.821188	0.815721	Arc/Grm5/Cntn2	3
GO:0010508	positive regulation of autophagy	0.0756261	0.821188	0.815721	Tfeb/Nod1/Rnf152/Trp53inp2	4
GO:2000117	negative regulation of cysteine-type endopeptidase activity	0.0766052	0.821188	0.815721	Cryab/Rffl/Nr4a1	3
GO:0048814	regulation of dendrite morphogenesis	0.0777476	0.821188	0.815721	Nr2e1/Mfn1/Arc/Trpc5	4
GO:0051592	response to calcium ion	0.0777476	0.821188	0.815721	Junb/Syt2/Cpne8/Clic4	4
GO:0016042	lipid catabolic process	0.0778223	0.821188	0.815721	Cyp27a1/Enpp6/Pex2/Asah2/Iah1/Pld1	6
GO:0061351	neural precursor cell proliferation	0.0780445	0.821188	0.815721	Eml1/Nr2e1/Trf/Emx2/Gjc2	5
GO:0007099	centriole replication	0.0781349	0.821188	0.815721	Ccp110/Mdm1	2
GO:0046329	negative regulation of JNK cascade	0.0781349	0.821188	0.815721	Per1/Cdc42se1	2
GO:0090303	positive regulation of wound healing	0.0781349	0.821188	0.815721	Tbxa2r/Smoc2	2
GO:0098534	centriole assembly	0.0781349	0.821188	0.815721	Ccp110/Mdm1	2
GO:1903205	regulation of hydrogen peroxide-induced cell death	0.0781349	0.821188	0.815721	Pde8a/Gpr37	2
GO:1903432	regulation of TORC1 signaling	0.0781349	0.821188	0.815721	Dyrk3/Rnf152	2
GO:1990823	response to leukemia inhibitory factor	0.0798988	0.821188	0.815721	Klf5/Pcolce2/Piga/Nefh	4
GO:1990830	cellular response to leukemia inhibitory factor	0.0798988	0.821188	0.815721	Klf5/Pcolce2/Piga/Nefh	4
GO:0034765	regulation of ion transmembrane transport	0.080699	0.821188	0.815721	Ubash3b/Arc/Grm5/Gjc2/Abcb1a/Clic4/Kcnk13/Scn3b/Per2	9
GO:0099504	synaptic vesicle cycle	0.0824314	0.821188	0.815721	Syt2/Htr1a/Prkcg/Pld1/Ppfia2/Erc2	6
GO:0001505	regulation of neurotransmitter levels	0.0826513	0.821188	0.815721	Chka/Enpp6/Syt2/Htr1a/Prkcg/Ppfia2/Erc2/Per2	8
GO:0032722	positive regulation of chemokine production	0.0827014	0.821188	0.815721	Il33/Mbp	2
GO:0038084	vascular endothelial growth factor signaling pathway	0.0827014	0.821188	0.815721	Gab1/Smoc2	2
GO:0042417	dopamine metabolic process	0.0827014	0.821188	0.815721	Htr1a/Gpr37	2
GO:0007186	G protein-coupled receptor signaling pathway	0.083371	0.821188	0.815721	Gpr153/Gpr62/Rgs3/S1pr5/Tbxa2r/Htr1a/Grm5/Cntn2/Gpr27/Gpr37	10
GO:1901617	organic hydroxy compound biosynthetic process	0.0871041	0.821188	0.815721	Cyp27a1/Pex2/Asah2/Gpr37/Per2	5
GO:0045055	regulated exocytosis	0.08719	0.821188	0.815721	Syt2/Htr1a/Prkcg/Rab11fip5/Ppfia2/Erc2	6
GO:0001960	negative regulation of cytokine-mediated signaling pathway	0.0873477	0.821188	0.815721	Rffl/Traip	2
GO:0090102	cochlea development	0.0873477	0.821188	0.815721	Cthrc1/Slitrk6	2
GO:1902116	negative regulation of organelle assembly	0.0873477	0.821188	0.815721	Ccp110/Mdm1	2
GO:0051961	negative regulation of nervous system development	0.0903979	0.821188	0.815721	Mag/Nkx6-2/Nr2e1/Olig2/Epha7/Daam2/Trpc5/Cntn2	8
GO:0061387	regulation of extent of cell growth	0.0910921	0.821188	0.815721	Mag/Epha7/Trpc5/Plxna4	4
GO:0120162	positive regulation of cold-induced thermogenesis	0.0912146	0.821188	0.815721	Gatm/Scd1/Per2	3
GO:0007616	long-term memory	0.0920703	0.821188	0.815721	Ccnd2/Arc	2
GO:0007015	actin filament organization	0.0930709	0.821188	0.815721	Ermn/Tpm2/Trf/Jmy/Pls1/Rhog/Cdc42ep1/Cdc42ep2	8
GO:0007626	locomotory behavior	0.0937656	0.821188	0.815721	Ccnd2/Cnp/Slitrk6/Grm5/Cntn2/Gpr37	6
GO:0006672	ceramide metabolic process	0.0942665	0.821188	0.815721	Asah2/Fa2h/Sptssb	3
GO:0046928	regulation of neurotransmitter secretion	0.0957693	0.821188	0.815721	Syt2/Htr1a/Prkcg/Ppfia2	4
GO:0021517	ventral spinal cord development	0.0968658	0.821188	0.815721	Nkx6-2/Olig2	2
GO:0030866	cortical actin cytoskeleton organization	0.0968658	0.821188	0.815721	Anln/Pls1	2
GO:0036474	cell death in response to hydrogen peroxide	0.0968658	0.821188	0.815721	Pde8a/Gpr37	2
GO:0045103	intermediate filament-based process	0.0968658	0.821188	0.815721	Nefm/Nefh	2
GO:0045104	intermediate filament cytoskeleton organization	0.0968658	0.821188	0.815721	Nefm/Nefh	2
GO:0045124	regulation of bone resorption	0.0968658	0.821188	0.815721	Trf/Ubash3b	2
GO:0050873	brown fat cell differentiation	0.0968658	0.821188	0.815721	Fndc5/Scd1	2
GO:0090049	regulation of cell migration involved in sprouting angiogenesis	0.0968658	0.821188	0.815721	Nr2e1/Tbxa2r	2
GO:1902041	regulation of extrinsic apoptotic signaling pathway via death domain receptors	0.0968658	0.821188	0.815721	Rffl/Mal	2
GO:2001024	negative regulation of response to drug	0.0968658	0.821188	0.815721	Pde8a/Gpr37	2
GO:0052548	regulation of endopeptidase activity	0.0971515	0.821188	0.815721	Cryab/Rffl/Nr4a1/Epha7/Mbp/Nod1	6
GO:0045165	cell fate commitment	0.0986702	0.821188	0.815721	Mitf/Nkx6-2/Nr2e1/Olig2/Sox13	5
GO:2000116	regulation of cysteine-type endopeptidase activity	0.0986702	0.821188	0.815721	Cryab/Rffl/Nr4a1/Epha7/Nod1	5
GO:0030838	positive regulation of actin filament polymerization	0.100495	0.821188	0.815721	Jmy/Cdc42ep1/Cdc42ep2	3
GO:0035150	regulation of tube size	0.100558	0.821188	0.815721	Dock5/Tbxa2r/Htr1a/Per2	4
GO:0035296	regulation of tube diameter	0.100558	0.821188	0.815721	Dock5/Tbxa2r/Htr1a/Per2	4
GO:0097746	regulation of blood vessel diameter	0.100558	0.821188	0.815721	Dock5/Tbxa2r/Htr1a/Per2	4
GO:0038202	TORC1 signaling	0.101731	0.821188	0.815721	Dyrk3/Rnf152	2
GO:0043124	negative regulation of I-kappaB kinase/NF-kappaB signaling	0.101731	0.821188	0.815721	Otud7b/Per1	2
GO:0060761	negative regulation of response to cytokine stimulus	0.101731	0.821188	0.815721	Rffl/Traip	2
GO:0048469	cell maturation	0.102993	0.821188	0.815721	Sept4/Plp1/Srrm4/Cntn2	4
GO:0006664	glycolipid metabolic process	0.103669	0.821188	0.815721	Piga/Ugt8a/Fa2h	3
GO:1903509	liposaccharide metabolic process	0.103669	0.821188	0.815721	Piga/Ugt8a/Fa2h	3
GO:0007269	neurotransmitter secretion	0.104731	0.821188	0.815721	Syt2/Htr1a/Prkcg/Ppfia2/Erc2	5
GO:0099643	signal release from synapse	0.104731	0.821188	0.815721	Syt2/Htr1a/Prkcg/Ppfia2/Erc2	5
GO:0000910	cytokinesis	0.105455	0.821188	0.815721	Anln/Klhl21/Sept4/Ccp110	4
GO:0014037	Schwann cell differentiation	0.106662	0.821188	0.815721	Fa2h/Ndrg1	2
GO:0032637	interleukin-8 production	0.106662	0.821188	0.815721	Otud7b/Nod1	2
GO:0032873	negative regulation of stress-activated MAPK cascade	0.106662	0.821188	0.815721	Per1/Cdc42se1	2
GO:0070303	negative regulation of stress-activated protein kinase signaling cascade	0.106662	0.821188	0.815721	Per1/Cdc42se1	2
GO:1901031	regulation of response to reactive oxygen species	0.106662	0.821188	0.815721	Pde8a/Gpr37	2
GO:0010038	response to metal ion	0.107695	0.821188	0.815721	Junb/Gatm/Syt2/Trf/Cpne8/Clic4	6
GO:0060326	cell chemotaxis	0.108872	0.821188	0.815721	Gab1/Mtus1/Nr4a1/Rhog/Smoc2	5
GO:0001892	embryonic placenta development	0.110136	0.821188	0.815721	Junb/Tfeb/Gab1	3
GO:0010721	negative regulation of cell development	0.111543	0.821188	0.815721	Mag/Nkx6-2/Nr2e1/Olig2/Epha7/Daam2/Trpc5/Cntn2	8
GO:1901616	organic hydroxy compound catabolic process	0.111656	0.821188	0.815721	Cyp27a1/Inpp5a	2
GO:0032872	regulation of stress-activated MAPK cascade	0.113092	0.821188	0.815721	Gab1/Per1/Trf/Cdc42se1/Nod1	5
GO:0031098	stress-activated protein kinase signaling cascade	0.113182	0.821188	0.815721	Cryab/Gab1/Per1/Trf/Cdc42se1/Nod1	6
GO:0001667	ameboidal-type cell migration	0.114551	0.821188	0.815721	Anln/Rffl/Schip1/Dock5/Nr2e1/Nr4a1/Tbxa2r/Smoc2	8
GO:0032787	monocarboxylic acid metabolic process	0.114995	0.821188	0.815721	Cyp27a1/Gatm/Pex2/Asah2/Aspa/Fa2h/Plp1/Scd1/Per2	9
GO:0045766	positive regulation of angiogenesis	0.115569	0.821188	0.815721	Gab1/Nr2e1/Tbxa2r/Smoc2	4
GO:0044283	small molecule biosynthetic process	0.11563	0.821188	0.815721	Cnp/Cyp27a1/Gatm/Pex2/Asah2/Fa2h/Plp1/Psat1/Scd1/Per2	10
GO:0033555	multicellular organismal response to stress	0.116755	0.821188	0.815721	Nr2e1/Htr1a/Prkcg	3
GO:0002064	epithelial cell development	0.11739	0.821188	0.815721	Hapln2/Klf5/Slitrk6/Abcb1a/Clic4	5
GO:0070302	regulation of stress-activated protein kinase signaling cascade	0.11739	0.821188	0.815721	Gab1/Per1/Trf/Cdc42se1/Nod1	5
GO:0032675	regulation of interleukin-6 production	0.120119	0.821188	0.815721	Il33/Mbp/Nod1	3
GO:0006584	catecholamine metabolic process	0.121821	0.821188	0.815721	Htr1a/Gpr37	2
GO:0009712	catechol-containing compound metabolic process	0.121821	0.821188	0.815721	Htr1a/Gpr37	2
GO:0010631	epithelial cell migration	0.122635	0.821188	0.815721	Anln/Dock5/Nr2e1/Nr4a1/Tbxa2r/Smoc2	6
GO:0090130	tissue migration	0.124572	0.821188	0.815721	Anln/Dock5/Nr2e1/Nr4a1/Tbxa2r/Smoc2	6
GO:0090132	epithelium migration	0.124572	0.821188	0.815721	Anln/Dock5/Nr2e1/Nr4a1/Tbxa2r/Smoc2	6
GO:0045665	negative regulation of neuron differentiation	0.128489	0.821188	0.815721	Mag/Nr2e1/Olig2/Epha7/Trpc5/Cntn2	6
GO:0006360	transcription by RNA polymerase I	0.132202	0.821188	0.815721	Rasl11a/Dhx33	2
GO:0030166	proteoglycan biosynthetic process	0.132202	0.821188	0.815721	Hs3st1/Xylt2	2
GO:0030193	regulation of blood coagulation	0.132202	0.821188	0.815721	Tbxa2r/Ubash3b	2
GO:0030865	cortical cytoskeleton organization	0.132202	0.821188	0.815721	Anln/Pls1	2
GO:0048016	inositol phosphate-mediated signaling	0.132202	0.821188	0.815721	Gpr62/Inpp5a	2
GO:1900046	regulation of hemostasis	0.132202	0.821188	0.815721	Tbxa2r/Ubash3b	2
GO:2001038	regulation of cellular response to drug	0.132202	0.821188	0.815721	Pde8a/Gpr37	2
GO:0099173	postsynapse organization	0.13303	0.821188	0.815721	Epha7/Htr1a/Mfn1/Arc/Ndrg1	5
GO:0032635	interleukin-6 production	0.133925	0.821188	0.815721	Il33/Mbp/Nod1	3
GO:0044070	regulation of anion transport	0.133925	0.821188	0.815721	Grm5/Abcb1a/Per2	3
GO:0007519	skeletal muscle tissue development	0.134241	0.821188	0.815721	Klf5/Nr4a1/Rbm24/Svil	4
GO:0048771	tissue remodeling	0.134241	0.821188	0.815721	Mitf/Trf/Ubash3b/Cthrc1	4
GO:0007517	muscle organ development	0.136749	0.821188	0.815721	Cryab/Klf5/Nr4a1/Tnni1/Rbm24/Adarb1/Svil	7
GO:0008277	regulation of G protein-coupled receptor signaling pathway	0.13746	0.821188	0.815721	Grm5/Cntn2/Gpr27	3
GO:0061041	regulation of wound healing	0.13746	0.821188	0.815721	Tbxa2r/Ubash3b/Smoc2	3
GO:0001676	long-chain fatty acid metabolic process	0.137466	0.821188	0.815721	Asah2/Plp1	2
GO:0046850	regulation of bone remodeling	0.137466	0.821188	0.815721	Trf/Ubash3b	2
GO:0051591	response to cAMP	0.137466	0.821188	0.815721	Junb/Per1	2
GO:0060119	inner ear receptor cell development	0.137466	0.821188	0.815721	Cthrc1/Slitrk6	2
GO:1903202	negative regulation of oxidative stress-induced cell death	0.137466	0.821188	0.815721	Pde8a/Gpr37	2
GO:0060711	labyrinthine layer development	0.142776	0.821188	0.815721	Junb/Gab1	2
GO:1900408	negative regulation of cellular response to oxidative stress	0.142776	0.821188	0.815721	Pde8a/Gpr37	2
GO:0001820	serotonin secretion	0.144476	0.821188	0.815721	Htr1a	1
GO:0006654	phosphatidic acid biosynthetic process	0.144476	0.821188	0.815721	Pld1	1
GO:0014850	response to muscle activity	0.144476	0.821188	0.815721	Fndc5	1
GO:0021514	ventral spinal cord interneuron differentiation	0.144476	0.821188	0.815721	Nkx6-2	1
GO:0021794	thalamus development	0.144476	0.821188	0.815721	Olig2	1
GO:0021892	cerebral cortex GABAergic interneuron differentiation	0.144476	0.821188	0.815721	Cntn2	1
GO:0031223	auditory behavior	0.144476	0.821188	0.815721	Slitrk6	1
GO:0031630	regulation of synaptic vesicle fusion to presynaptic active zone membrane	0.144476	0.821188	0.815721	Syt2	1
GO:0032060	bleb assembly	0.144476	0.821188	0.815721	Anln	1
GO:0032463	negative regulation of protein homooligomerization	0.144476	0.821188	0.815721	Cryab	1
GO:0033240	positive regulation of cellular amine metabolic process	0.144476	0.821188	0.815721	Gpr37	1
GO:0034505	tooth mineralization	0.144476	0.821188	0.815721	Fam20a	1
GO:0042487	regulation of odontogenesis of dentin-containing tooth	0.144476	0.821188	0.815721	Rspo2	1
GO:0046851	negative regulation of bone remodeling	0.144476	0.821188	0.815721	Ubash3b	1
GO:0048312	intracellular distribution of mitochondria	0.144476	0.821188	0.815721	Mfn1	1
GO:0051023	regulation of immunoglobulin secretion	0.144476	0.821188	0.815721	Il33	1
GO:0060947	cardiac vascular smooth muscle cell differentiation	0.144476	0.821188	0.815721	Klf5	1
GO:0071474	cellular hyperosmotic response	0.144476	0.821188	0.815721	Efhd1	1
GO:0072567	chemokine (C-X-C motif) ligand 2 production	0.144476	0.821188	0.815721	Mbp	1
GO:0090336	positive regulation of brown fat cell differentiation	0.144476	0.821188	0.815721	Fndc5	1
GO:0097094	craniofacial suture morphogenesis	0.144476	0.821188	0.815721	Foxn3	1
GO:0099541	trans-synaptic signaling by lipid	0.144476	0.821188	0.815721	Grm5	1
GO:0099542	trans-synaptic signaling by endocannabinoid	0.144476	0.821188	0.815721	Grm5	1
GO:0150105	protein localization to cell-cell junction	0.144476	0.821188	0.815721	Abcb1a	1
GO:1901881	positive regulation of protein depolymerization	0.144476	0.821188	0.815721	Htr1a	1
GO:1902018	negative regulation of cilium assembly	0.144476	0.821188	0.815721	Ccp110	1
GO:1902513	regulation of organelle transport along microtubule	0.144476	0.821188	0.815721	Nefh	1
GO:2000322	regulation of glucocorticoid receptor signaling pathway	0.144476	0.821188	0.815721	Per1	1
GO:2000341	regulation of chemokine (C-X-C motif) ligand 2 production	0.144476	0.821188	0.815721	Mbp	1
GO:2000177	regulation of neural precursor cell proliferation	0.144624	0.821188	0.815721	Nr2e1/Trf/Gjc2	3
GO:0006066	alcohol metabolic process	0.144746	0.821188	0.815721	Chka/Cyp27a1/Inpp5a/Pex2/Asah2/Sgpp2	6
GO:0043010	camera-type eye development	0.144746	0.821188	0.815721	Cryab/Mitf/Nr2e1/Slitrk6/Clic4/Mdm1	6
GO:0060538	skeletal muscle organ development	0.145432	0.821188	0.815721	Klf5/Nr4a1/Rbm24/Svil	4
GO:0001662	behavioral fear response	0.148129	0.821188	0.815721	Nr2e1/Htr1a	2
GO:0010761	fibroblast migration	0.148129	0.821188	0.815721	Rffl/Schip1	2
GO:0033209	tumor necrosis factor-mediated signaling pathway	0.148129	0.821188	0.815721	Rffl/Traip	2
GO:0042551	neuron maturation	0.148129	0.821188	0.815721	Srrm4/Cntn2	2
GO:0048663	neuron fate commitment	0.148129	0.821188	0.815721	Nkx6-2/Olig2	2
GO:0050818	regulation of coagulation	0.148129	0.821188	0.815721	Tbxa2r/Ubash3b	2
GO:1901264	carbohydrate derivative transport	0.148129	0.821188	0.815721	Gjb1/Abcb1a	2
GO:1903036	positive regulation of response to wounding	0.148129	0.821188	0.815721	Tbxa2r/Smoc2	2
GO:0031346	positive regulation of cell projection organization	0.149683	0.821188	0.815721	Anln/Syt2/Mfn1/Trpc5/Ccp110/Trim67/Cdc42ep1/Cdc42ep2/Plxna4	9
GO:0050808	synapse organization	0.149683	0.821188	0.815721	C1ql3/Epha7/Slitrk6/Htr1a/Mfn1/Arc/Grm5/Cntn2/Ndrg1	9
GO:0046474	glycerophospholipid biosynthetic process	0.151909	0.821188	0.815721	Chka/Piga/Pld1	3
GO:0002209	behavioral defense response	0.153522	0.821188	0.815721	Nr2e1/Htr1a	2
GO:0007193	adenylate cyclase-inhibiting G protein-coupled receptor signaling pathway	0.153522	0.821188	0.815721	Htr1a/Gpr37	2
GO:0032642	regulation of chemokine production	0.153522	0.821188	0.815721	Il33/Mbp	2
GO:0044380	protein localization to cytoskeleton	0.153522	0.821188	0.815721	Anln/Klhl21	2
GO:1902883	negative regulation of response to oxidative stress	0.153522	0.821188	0.815721	Pde8a/Gpr37	2
GO:0040013	negative regulation of locomotion	0.155365	0.821188	0.815721	Mitf/Tbxa2r/Grm5/Il33/Adarb1/Clic4	6
GO:0071345	cellular response to cytokine stimulus	0.15554	0.821188	0.815721	Rffl/Gab1/Klf5/Pcolce2/Piga/Traip/Nefh/Asah2/Rab11fip5/Cdc42ep2	10
GO:0045444	fat cell differentiation	0.156894	0.821188	0.815721	Fndc5/Klf5/Nr4a1/Scd1/Per2	5
GO:0030534	adult behavior	0.156974	0.821188	0.815721	Ccnd2/Cnp/Slitrk6/Cntn2	4
GO:0098742	cell-cell adhesion via plasma-membrane adhesion molecules	0.156974	0.821188	0.815721	Mcam/Cdh19/Mag/Mbp	4
GO:0006887	exocytosis	0.157526	0.821188	0.815721	Sept4/Syt2/Htr1a/Prkcg/Rab11fip5/Ppfia2/Erc2	7
GO:0052547	regulation of peptidase activity	0.15753	0.821188	0.815721	Cryab/Rffl/Nr4a1/Epha7/Mbp/Nod1	6
GO:0002577	regulation of antigen processing and presentation	0.157728	0.821188	0.815721	Nod1	1
GO:0002825	regulation of T-helper 1 type immune response	0.157728	0.821188	0.815721	Il33	1
GO:0009110	vitamin biosynthetic process	0.157728	0.821188	0.815721	Cyp27a1	1
GO:0010447	response to acidic pH	0.157728	0.821188	0.815721	Rab11fip5	1
GO:0030194	positive regulation of blood coagulation	0.157728	0.821188	0.815721	Tbxa2r	1
GO:0032616	interleukin-13 production	0.157728	0.821188	0.815721	Il33	1
GO:0035590	purinergic nucleotide receptor signaling pathway	0.157728	0.821188	0.815721	Cntn2	1
GO:0042416	dopamine biosynthetic process	0.157728	0.821188	0.815721	Gpr37	1
GO:0042428	serotonin metabolic process	0.157728	0.821188	0.815721	Htr1a	1
GO:0045161	neuronal ion channel clustering	0.157728	0.821188	0.815721	Cntn2	1
GO:0046337	phosphatidylethanolamine metabolic process	0.157728	0.821188	0.815721	Chka	1
GO:0046473	phosphatidic acid metabolic process	0.157728	0.821188	0.815721	Pld1	1
GO:0048505	regulation of timing of cell differentiation	0.157728	0.821188	0.815721	Nr2e1	1
GO:0048711	positive regulation of astrocyte differentiation	0.157728	0.821188	0.815721	Mag	1
GO:0060439	trachea morphogenesis	0.157728	0.821188	0.815721	Rspo2	1
GO:0061436	establishment of skin barrier	0.157728	0.821188	0.815721	Fa2h	1
GO:0070102	interleukin-6-mediated signaling pathway	0.157728	0.821188	0.815721	Gab1	1
GO:0070935	3'-UTR-mediated mRNA stabilization	0.157728	0.821188	0.815721	Rbm24	1
GO:0071472	cellular response to salt stress	0.157728	0.821188	0.815721	Efhd1	1
GO:0072697	protein localization to cell cortex	0.157728	0.821188	0.815721	Anln	1
GO:0097090	presynaptic membrane organization	0.157728	0.821188	0.815721	Cntn2	1
GO:0097186	amelogenesis	0.157728	0.821188	0.815721	Fam20a	1
GO:0099550	trans-synaptic signaling, modulating synaptic transmission	0.157728	0.821188	0.815721	Grm5	1
GO:1900048	positive regulation of hemostasis	0.157728	0.821188	0.815721	Tbxa2r	1
GO:1905939	regulation of gonad development	0.157728	0.821188	0.815721	Abcb1a	1
GO:0002066	columnar/cuboidal epithelial cell development	0.158953	0.821188	0.815721	Klf5/Slitrk6	2
GO:0031103	axon regeneration	0.158953	0.821188	0.815721	Mag/Nefh	2
GO:0032602	chemokine production	0.158953	0.821188	0.815721	Il33/Mbp	2
GO:0045670	regulation of osteoclast differentiation	0.158953	0.821188	0.815721	Mitf/Ubash3b	2
GO:0002040	sprouting angiogenesis	0.159309	0.821188	0.815721	Nr2e1/Nr4a1/Tbxa2r	3
GO:0010771	negative regulation of cell morphogenesis involved in differentiation	0.159309	0.821188	0.815721	Mag/Epha7/Trpc5	3
GO:1904018	positive regulation of vasculature development	0.159912	0.821188	0.815721	Gab1/Nr2e1/Tbxa2r/Smoc2	4
GO:0006855	drug transmembrane transport	0.16442	0.821188	0.815721	Abcb1a/Per2	2
GO:0006940	regulation of smooth muscle contraction	0.16442	0.821188	0.815721	Dock5/Tbxa2r	2
GO:0070936	protein K48-linked ubiquitination	0.16442	0.821188	0.815721	Rffl/Rnf152	2
GO:0006631	fatty acid metabolic process	0.168549	0.821188	0.815721	Pex2/Asah2/Fa2h/Plp1/Scd1/Per2	6
GO:0006836	neurotransmitter transport	0.168549	0.821188	0.815721	Syt2/Htr1a/Prkcg/Ppfia2/Erc2/Per2	6
GO:0001649	osteoblast differentiation	0.168847	0.821188	0.815721	Junb/Cthrc1/Trp53inp2/Rspo2	4
GO:0001708	cell fate specification	0.169919	0.821188	0.815721	Nkx6-2/Olig2	2
GO:0042596	fear response	0.169919	0.821188	0.815721	Nr2e1/Htr1a	2
GO:0045600	positive regulation of fat cell differentiation	0.169919	0.821188	0.815721	Fndc5/Klf5	2
GO:0061001	regulation of dendritic spine morphogenesis	0.169919	0.821188	0.815721	Mfn1/Arc	2
GO:0010951	negative regulation of endopeptidase activity	0.17061	0.821188	0.815721	Cryab/Rffl/Nr4a1	3
GO:0001886	endothelial cell morphogenesis	0.170776	0.821188	0.815721	Clic4	1
GO:0006862	nucleotide transport	0.170776	0.821188	0.815721	Gjb1	1
GO:0007638	mechanosensory behavior	0.170776	0.821188	0.815721	Slitrk6	1
GO:0008210	estrogen metabolic process	0.170776	0.821188	0.815721	Schip1	1
GO:0009595	detection of biotic stimulus	0.170776	0.821188	0.815721	Nod1	1
GO:0010644	cell communication by electrical coupling	0.170776	0.821188	0.815721	Gjc2	1
GO:0016558	protein import into peroxisome matrix	0.170776	0.821188	0.815721	Pex2	1
GO:0021781	glial cell fate commitment	0.170776	0.821188	0.815721	Olig2	1
GO:0031340	positive regulation of vesicle fusion	0.170776	0.821188	0.815721	Syt2	1
GO:0031987	locomotion involved in locomotory behavior	0.170776	0.821188	0.815721	Gpr37	1
GO:0032095	regulation of response to food	0.170776	0.821188	0.815721	Prkcg	1
GO:0032460	negative regulation of protein oligomerization	0.170776	0.821188	0.815721	Cryab	1
GO:0040034	regulation of development, heterochronic	0.170776	0.821188	0.815721	Nr2e1	1
GO:0042921	glucocorticoid receptor signaling pathway	0.170776	0.821188	0.815721	Per1	1
GO:0042983	amyloid precursor protein biosynthetic process	0.170776	0.821188	0.815721	Necab1	1
GO:0042984	regulation of amyloid precursor protein biosynthetic process	0.170776	0.821188	0.815721	Necab1	1
GO:0045906	negative regulation of vasoconstriction	0.170776	0.821188	0.815721	Dock5	1
GO:0048305	immunoglobulin secretion	0.170776	0.821188	0.815721	Il33	1
GO:0048755	branching morphogenesis of a nerve	0.170776	0.821188	0.815721	Epha7	1
GO:0050884	neuromuscular process controlling posture	0.170776	0.821188	0.815721	Adarb1	1
GO:0051000	positive regulation of nitric-oxide synthase activity	0.170776	0.821188	0.815721	Nod1	1
GO:0060055	angiogenesis involved in wound healing	0.170776	0.821188	0.815721	Smoc2	1
GO:0061158	3'-UTR-mediated mRNA destabilization	0.170776	0.821188	0.815721	Rbm24	1
GO:0086014	atrial cardiac muscle cell action potential	0.170776	0.821188	0.815721	Scn3b	1
GO:0086026	atrial cardiac muscle cell to AV node cell signaling	0.170776	0.821188	0.815721	Scn3b	1
GO:0086066	atrial cardiac muscle cell to AV node cell communication	0.170776	0.821188	0.815721	Scn3b	1
GO:0097154	GABAergic neuron differentiation	0.170776	0.821188	0.815721	Cntn2	1
GO:1902287	semaphorin-plexin signaling pathway involved in axon guidance	0.170776	0.821188	0.815721	Plxna4	1
GO:1905048	regulation of metallopeptidase activity	0.170776	0.821188	0.815721	Mbp	1
GO:1990000	amyloid fibril formation	0.170776	0.821188	0.815721	Cryab	1
GO:0043534	blood vessel endothelial cell migration	0.174427	0.821188	0.815721	Nr2e1/Nr4a1/Tbxa2r	3
GO:0046330	positive regulation of JNK cascade	0.174427	0.821188	0.815721	Gab1/Trf/Nod1	3
GO:0035567	non-canonical Wnt signaling pathway	0.175449	0.821188	0.815721	Cthrc1/Daam2	2
GO:1903078	positive regulation of protein localization to plasma membrane	0.175449	0.821188	0.815721	Pls1/Rhog	2
GO:1903524	positive regulation of blood circulation	0.175449	0.821188	0.815721	Tbxa2r/Scn3b	2
GO:0034762	regulation of transmembrane transport	0.176581	0.821188	0.815721	Ubash3b/Arc/Grm5/Gjc2/Abcb1a/Clic4/Kcnk13/Scn3b/Per2	9
GO:0006936	muscle contraction	0.177164	0.821188	0.815721	Dock5/Tbxa2r/Tnni1/Tpm2/Scn3b	5
GO:0017157	regulation of exocytosis	0.177164	0.821188	0.815721	Sept4/Syt2/Htr1a/Prkcg/Ppfia2	5
GO:0031331	positive regulation of cellular catabolic process	0.177596	0.821188	0.815721	Tfeb/Il33/Rbm24/Trim67/Nod1/Rnf152/Trp53inp2	7
GO:0022600	digestive system process	0.181008	0.821188	0.815721	Pls1/Abcb1a	2
GO:0045453	bone resorption	0.181008	0.821188	0.815721	Trf/Ubash3b	2
GO:0002573	myeloid leukocyte differentiation	0.181027	0.821188	0.815721	Junb/Mitf/Trf/Ubash3b	4
GO:1903305	regulation of regulated secretory pathway	0.181027	0.821188	0.815721	Syt2/Htr1a/Prkcg/Ppfia2	4
GO:0007605	sensory perception of sound	0.182134	0.821188	0.815721	Slitrk6/Srrm4/Mbp	3
GO:0042752	regulation of circadian rhythm	0.182134	0.821188	0.815721	Per1/Prkcg/Per2	3
GO:0001829	trophectodermal cell differentiation	0.183624	0.821188	0.815721	Junb	1
GO:0006706	steroid catabolic process	0.183624	0.821188	0.815721	Cyp27a1	1
GO:0007216	G protein-coupled glutamate receptor signaling pathway	0.183624	0.821188	0.815721	Grm5	1
GO:0009070	serine family amino acid biosynthetic process	0.183624	0.821188	0.815721	Psat1	1
GO:0031958	corticosteroid receptor signaling pathway	0.183624	0.821188	0.815721	Per1	1
GO:0032673	regulation of interleukin-4 production	0.183624	0.821188	0.815721	Il33	1
GO:0034114	regulation of heterotypic cell-cell adhesion	0.183624	0.821188	0.815721	Mbp	1
GO:0042430	indole-containing compound metabolic process	0.183624	0.821188	0.815721	Htr1a	1
GO:0042754	negative regulation of circadian rhythm	0.183624	0.821188	0.815721	Per2	1
GO:0043518	negative regulation of DNA damage response, signal transduction by p53 class mediator	0.183624	0.821188	0.815721	Dyrk3	1
GO:0046697	decidualization	0.183624	0.821188	0.815721	Junb	1
GO:0048485	sympathetic nervous system development	0.183624	0.821188	0.815721	Plxna4	1
GO:0060850	regulation of transcription involved in cell fate commitment	0.183624	0.821188	0.815721	Nkx6-2	1
GO:0060856	establishment of blood-brain barrier	0.183624	0.821188	0.815721	Abcb1a	1
GO:0090177	establishment of planar polarity involved in neural tube closure	0.183624	0.821188	0.815721	Cthrc1	1
GO:0098712	L-glutamate import across plasma membrane	0.183624	0.821188	0.815721	Per2	1
GO:1901223	negative regulation of NIK/NF-kappaB signaling	0.183624	0.821188	0.815721	Litaf	1
GO:1902043	positive regulation of extrinsic apoptotic signaling pathway via death domain receptors	0.183624	0.821188	0.815721	Mal	1
GO:1902285	semaphorin-plexin signaling pathway involved in neuron projection guidance	0.183624	0.821188	0.815721	Plxna4	1
GO:1905063	regulation of vascular smooth muscle cell differentiation	0.183624	0.821188	0.815721	Klf5	1
GO:0044057	regulation of system process	0.183635	0.821188	0.815721	Dock5/Mag/Tbxa2r/Tnni1/Trf/Rab11fip5/Abcb1a/Scn3b/Per2	9
GO:0030336	negative regulation of cell migration	0.185011	0.821188	0.815721	Mitf/Tbxa2r/Il33/Adarb1/Clic4	5
GO:0042133	neurotransmitter metabolic process	0.186021	0.821188	0.815721	Chka/Enpp6/Htr1a	3
GO:0046434	organophosphate catabolic process	0.186021	0.821188	0.815721	Cnp/Inpp5a/Pld1	3
GO:0002088	lens development in camera-type eye	0.186592	0.821188	0.815721	Cryab/Slitrk6	2
GO:0071479	cellular response to ionizing radiation	0.186592	0.821188	0.815721	Cryab/Ccnd2	2
GO:1901796	regulation of signal transduction by p53 class mediator	0.186592	0.821188	0.815721	Rffl/Dyrk3	2
GO:0007098	centrosome cycle	0.189931	0.821188	0.815721	Haus8/Ccp110/Mdm1	3
GO:0030516	regulation of axon extension	0.189931	0.821188	0.815721	Mag/Trpc5/Plxna4	3
GO:0032465	regulation of cytokinesis	0.192201	0.821188	0.815721	Klhl21/Ccp110	2
GO:0043507	positive regulation of JUN kinase activity	0.192201	0.821188	0.815721	Gab1/Trf	2
GO:0051298	centrosome duplication	0.192201	0.821188	0.815721	Ccp110/Mdm1	2
GO:0030162	regulation of proteolysis	0.194577	0.821188	0.815721	Cryab/Rffl/Nr4a1/Epha7/Il33/Cntn2/Prkcg/Trim67/Mbp/Nod1	10
GO:0006775	fat-soluble vitamin metabolic process	0.196273	0.821188	0.815721	Cyp27a1	1
GO:0006828	manganese ion transport	0.196273	0.821188	0.815721	Trpc5	1
GO:0006837	serotonin transport	0.196273	0.821188	0.815721	Htr1a	1
GO:0010544	negative regulation of platelet activation	0.196273	0.821188	0.815721	Ubash3b	1
GO:0010758	regulation of macrophage chemotaxis	0.196273	0.821188	0.815721	Mtus1	1
GO:0010954	positive regulation of protein processing	0.196273	0.821188	0.815721	Cntn2	1
GO:0014733	regulation of skeletal muscle adaptation	0.196273	0.821188	0.815721	Tnni1	1
GO:0021819	layer formation in cerebral cortex	0.196273	0.821188	0.815721	Nr2e1	1
GO:0021978	telencephalon regionalization	0.196273	0.821188	0.815721	Emx2	1
GO:0032252	secretory granule localization	0.196273	0.821188	0.815721	Kif1c	1
GO:0032495	response to muramyl dipeptide	0.196273	0.821188	0.815721	Nod1	1
GO:0032770	positive regulation of monooxygenase activity	0.196273	0.821188	0.815721	Nod1	1
GO:0034104	negative regulation of tissue remodeling	0.196273	0.821188	0.815721	Ubash3b	1
GO:0034111	negative regulation of homotypic cell-cell adhesion	0.196273	0.821188	0.815721	Ubash3b	1
GO:0035728	response to hepatocyte growth factor	0.196273	0.821188	0.815721	Gab1	1
GO:0042249	establishment of planar polarity of embryonic epithelium	0.196273	0.821188	0.815721	Cthrc1	1
GO:0043032	positive regulation of macrophage activation	0.196273	0.821188	0.815721	Il33	1
GO:0043278	response to morphine	0.196273	0.821188	0.815721	Prkcg	1
GO:0045540	regulation of cholesterol biosynthetic process	0.196273	0.821188	0.815721	Pex2	1
GO:0046653	tetrahydrofolate metabolic process	0.196273	0.821188	0.815721	Pipox	1
GO:0050650	chondroitin sulfate proteoglycan biosynthetic process	0.196273	0.821188	0.815721	Xylt2	1
GO:0050820	positive regulation of coagulation	0.196273	0.821188	0.815721	Tbxa2r	1
GO:0051151	negative regulation of smooth muscle cell differentiation	0.196273	0.821188	0.815721	Klf5	1
GO:0051938	L-glutamate import	0.196273	0.821188	0.815721	Per2	1
GO:0060009	Sertoli cell development	0.196273	0.821188	0.815721	Abcb1a	1
GO:0060081	membrane hyperpolarization	0.196273	0.821188	0.815721	Trpc5	1
GO:0071467	cellular response to pH	0.196273	0.821188	0.815721	Rab11fip5	1
GO:0072189	ureter development	0.196273	0.821188	0.815721	Emx2	1
GO:0086012	membrane depolarization during cardiac muscle cell action potential	0.196273	0.821188	0.815721	Scn3b	1
GO:0090051	negative regulation of cell migration involved in sprouting angiogenesis	0.196273	0.821188	0.815721	Tbxa2r	1
GO:0090335	regulation of brown fat cell differentiation	0.196273	0.821188	0.815721	Fndc5	1
GO:0106118	regulation of sterol biosynthetic process	0.196273	0.821188	0.815721	Pex2	1
GO:1904262	negative regulation of TORC1 signaling	0.196273	0.821188	0.815721	Rnf152	1
GO:0006970	response to osmotic stress	0.197832	0.821188	0.815721	Efhd1/Abcb1a	2
GO:0008625	extrinsic apoptotic signaling pathway via death domain receptors	0.197832	0.821188	0.815721	Rffl/Mal	2
GO:0001885	endothelial cell development	0.203483	0.821188	0.815721	Hapln2/Clic4	2
GO:0031102	neuron projection regeneration	0.203483	0.821188	0.815721	Mag/Nefh	2
GO:0046173	polyol biosynthetic process	0.203483	0.821188	0.815721	Cyp27a1/Asah2	2
GO:0060113	inner ear receptor cell differentiation	0.203483	0.821188	0.815721	Cthrc1/Slitrk6	2
GO:1903670	regulation of sprouting angiogenesis	0.203483	0.821188	0.815721	Nr2e1/Tbxa2r	2
GO:0032273	positive regulation of protein polymerization	0.205771	0.821188	0.815721	Jmy/Cdc42ep1/Cdc42ep2	3
GO:0002093	auditory receptor cell morphogenesis	0.208727	0.821188	0.815721	Slitrk6	1
GO:0006448	regulation of translational elongation	0.208727	0.821188	0.815721	Grm5	1
GO:0006656	phosphatidylcholine biosynthetic process	0.208727	0.821188	0.815721	Chka	1
GO:0010453	regulation of cell fate commitment	0.208727	0.821188	0.815721	Nkx6-2	1
GO:0014072	response to isoquinoline alkaloid	0.208727	0.821188	0.815721	Prkcg	1
GO:0032688	negative regulation of interferon-beta production	0.208727	0.821188	0.815721	Traip	1
GO:0034312	diol biosynthetic process	0.208727	0.821188	0.815721	Asah2	1
GO:0035584	calcium-mediated signaling using intracellular calcium source	0.208727	0.821188	0.815721	Grm5	1
GO:0046838	phosphorylated carbohydrate dephosphorylation	0.208727	0.821188	0.815721	Inpp5a	1
GO:0046855	inositol phosphate dephosphorylation	0.208727	0.821188	0.815721	Inpp5a	1
GO:0048532	anatomical structure arrangement	0.208727	0.821188	0.815721	Plxna4	1
GO:0048715	negative regulation of oligodendrocyte differentiation	0.208727	0.821188	0.815721	Daam2	1
GO:0060008	Sertoli cell differentiation	0.208727	0.821188	0.815721	Abcb1a	1
GO:0060536	cartilage morphogenesis	0.208727	0.821188	0.815721	Rspo2	1
GO:0090103	cochlea morphogenesis	0.208727	0.821188	0.815721	Cthrc1	1
GO:0090330	regulation of platelet aggregation	0.208727	0.821188	0.815721	Ubash3b	1
GO:1900452	regulation of long-term synaptic depression	0.208727	0.821188	0.815721	Arc	1
GO:1900746	regulation of vascular endothelial growth factor signaling pathway	0.208727	0.821188	0.815721	Smoc2	1
GO:1902547	regulation of cellular response to vascular endothelial growth factor stimulus	0.208727	0.821188	0.815721	Smoc2	1
GO:2000678	negative regulation of transcription regulatory region DNA binding	0.208727	0.821188	0.815721	Per2	1
GO:2001028	positive regulation of endothelial cell chemotaxis	0.208727	0.821188	0.815721	Smoc2	1
GO:2000146	negative regulation of cell motility	0.209288	0.821188	0.815721	Mitf/Tbxa2r/Il33/Adarb1/Clic4	5
GO:0042542	response to hydrogen peroxide	0.209778	0.821188	0.815721	Cryab/Pde8a/Gpr37	3
GO:0120031	plasma membrane bounded cell projection assembly	0.211118	0.821188	0.815721	Anln/Fgd3/Klf5/Ccp110/Rhog/Cdc42ep1/Cdc42ep2/Pld1	8
GO:0001654	eye development	0.213164	0.821188	0.815721	Cryab/Mitf/Nr2e1/Slitrk6/Clic4/Mdm1	6
GO:0031023	microtubule organizing center organization	0.213802	0.821188	0.815721	Haus8/Ccp110/Mdm1	3
GO:0031099	regeneration	0.213802	0.821188	0.815721	Klf5/Mag/Nefh	3
GO:0035023	regulation of Rho protein signal transduction	0.213802	0.821188	0.815721	Fgd3/Fgd5/Cdc42se1	3
GO:0050905	neuromuscular process	0.213802	0.821188	0.815721	Nkx6-2/Slitrk6/Adarb1	3
GO:0072331	signal transduction by p53 class mediator	0.213802	0.821188	0.815721	Rffl/Dyrk3/Jmy	3
GO:0000381	regulation of alternative mRNA splicing, via spliceosome	0.214838	0.821188	0.815721	Rbm24/Srrm4	2
GO:0031646	positive regulation of nervous system process	0.214838	0.821188	0.815721	Mag/Trf	2
GO:0042475	odontogenesis of dentin-containing tooth	0.214838	0.821188	0.815721	Fam20a/Rspo2	2
GO:0048008	platelet-derived growth factor receptor signaling pathway	0.214838	0.821188	0.815721	Schip1/Gab1	2
GO:0060415	muscle tissue morphogenesis	0.214838	0.821188	0.815721	Tnni1/Adarb1	2
GO:1904377	positive regulation of protein localization to cell periphery	0.214838	0.821188	0.815721	Pls1/Rhog	2
GO:0043408	regulation of MAPK cascade	0.215591	0.821188	0.815721	Gab1/Per1/Trf/Epha7/Grm5/Pde8a/Cdc42se1/Gpr37/Dhx33/Nod1	10
GO:0001525	angiogenesis	0.21725	0.821188	0.815721	Mcam/Gab1/Klf5/Nr2e1/Nr4a1/Tbxa2r/Clic4/Smoc2	8
GO:0150063	visual system development	0.218087	0.821188	0.815721	Cryab/Mitf/Nr2e1/Slitrk6/Clic4/Mdm1	6
GO:0035264	multicellular organism growth	0.219179	0.821188	0.815721	Slitrk6/Adarb1/Pls1/Clic4	4
GO:0006029	proteoglycan metabolic process	0.220538	0.821188	0.815721	Hs3st1/Xylt2	2
GO:0032479	regulation of type I interferon production	0.220538	0.821188	0.815721	Traip/Dhx33	2
GO:0048880	sensory system development	0.220564	0.821188	0.815721	Cryab/Mitf/Nr2e1/Slitrk6/Clic4/Mdm1	6
GO:0002701	negative regulation of production of molecular mediator of immune response	0.22099	0.821188	0.815721	Il33	1
GO:0006972	hyperosmotic response	0.22099	0.821188	0.815721	Efhd1	1
GO:0008053	mitochondrial fusion	0.22099	0.821188	0.815721	Mfn1	1
GO:0008356	asymmetric cell division	0.22099	0.821188	0.815721	Insc	1
GO:0010039	response to iron ion	0.22099	0.821188	0.815721	Trf	1
GO:0010460	positive regulation of heart rate	0.22099	0.821188	0.815721	Scn3b	1
GO:0021513	spinal cord dorsal/ventral patterning	0.22099	0.821188	0.815721	Nkx6-2	1
GO:0031290	retinal ganglion cell axon guidance	0.22099	0.821188	0.815721	Epha7	1
GO:0032104	regulation of response to extracellular stimulus	0.22099	0.821188	0.815721	Prkcg	1
GO:0032107	regulation of response to nutrient levels	0.22099	0.821188	0.815721	Prkcg	1
GO:0032288	myelin assembly	0.22099	0.821188	0.815721	Ugt8a	1
GO:0032462	regulation of protein homooligomerization	0.22099	0.821188	0.815721	Cryab	1
GO:0046514	ceramide catabolic process	0.22099	0.821188	0.815721	Asah2	1
GO:0048665	neuron fate specification	0.22099	0.821188	0.815721	Nkx6-2	1
GO:0048712	negative regulation of astrocyte differentiation	0.22099	0.821188	0.815721	Nr2e1	1
GO:0060004	reflex	0.22099	0.821188	0.815721	Slitrk6	1
GO:1900451	positive regulation of glutamate receptor signaling pathway	0.22099	0.821188	0.815721	Arc	1
GO:1903319	positive regulation of protein maturation	0.22099	0.821188	0.815721	Cntn2	1
GO:2000738	positive regulation of stem cell differentiation	0.22099	0.821188	0.815721	Rbm24	1
GO:2001014	regulation of skeletal muscle cell differentiation	0.22099	0.821188	0.815721	Rbm24	1
GO:0006937	regulation of muscle contraction	0.221901	0.821188	0.815721	Dock5/Tbxa2r/Tnni1	3
GO:0106106	cold-induced thermogenesis	0.221901	0.821188	0.815721	Gatm/Scd1/Per2	3
GO:0120161	regulation of cold-induced thermogenesis	0.221901	0.821188	0.815721	Gatm/Scd1/Per2	3
GO:0072089	stem cell proliferation	0.225973	0.821188	0.815721	Eml1/Nr2e1/Abcb1a	3
GO:0022029	telencephalon cell migration	0.22625	0.821188	0.815721	Nr2e1/Cntn2	2
GO:0032922	circadian regulation of gene expression	0.22625	0.821188	0.815721	Per1/Per2	2
GO:0034103	regulation of tissue remodeling	0.22625	0.821188	0.815721	Trf/Ubash3b	2
GO:0042490	mechanoreceptor differentiation	0.22625	0.821188	0.815721	Cthrc1/Slitrk6	2
GO:0048644	muscle organ morphogenesis	0.22625	0.821188	0.815721	Tnni1/Adarb1	2
GO:1902905	positive regulation of supramolecular fiber organization	0.229042	0.821188	0.815721	Jmy/Htr1a/Cdc42ep1/Cdc42ep2	4
GO:1903522	regulation of blood circulation	0.229042	0.821188	0.815721	Dock5/Tbxa2r/Scn3b/Per2	4
GO:0046165	alcohol biosynthetic process	0.23006	0.821188	0.815721	Cyp27a1/Pex2/Asah2	3
GO:0060041	retina development in camera-type eye	0.23006	0.821188	0.815721	Nr2e1/Clic4/Mdm1	3
GO:0021766	hippocampus development	0.231973	0.821188	0.815721	Nr2e1/Emx2	2
GO:0002029	desensitization of G protein-coupled receptor signaling pathway	0.233063	0.821188	0.815721	Grm5	1
GO:0006625	protein targeting to peroxisome	0.233063	0.821188	0.815721	Pex2	1
GO:0006677	glycosylceramide metabolic process	0.233063	0.821188	0.815721	Fa2h	1
GO:0006688	glycosphingolipid biosynthetic process	0.233063	0.821188	0.815721	Fa2h	1
GO:0007035	vacuolar acidification	0.233063	0.821188	0.815721	Clic4	1
GO:0009713	catechol-containing compound biosynthetic process	0.233063	0.821188	0.815721	Gpr37	1
GO:0010996	response to auditory stimulus	0.233063	0.821188	0.815721	Slitrk6	1
GO:0015813	L-glutamate transmembrane transport	0.233063	0.821188	0.815721	Per2	1
GO:0015919	peroxisomal membrane transport	0.233063	0.821188	0.815721	Pex2	1
GO:0021511	spinal cord patterning	0.233063	0.821188	0.815721	Nkx6-2	1
GO:0022401	negative adaptation of signaling pathway	0.233063	0.821188	0.815721	Grm5	1
GO:0030575	nuclear body organization	0.233063	0.821188	0.815721	Dyrk3	1
GO:0032480	negative regulation of type I interferon production	0.233063	0.821188	0.815721	Traip	1
GO:0032633	interleukin-4 production	0.233063	0.821188	0.815721	Il33	1
GO:0042423	catecholamine biosynthetic process	0.233063	0.821188	0.815721	Gpr37	1
GO:0042481	regulation of odontogenesis	0.233063	0.821188	0.815721	Rspo2	1
GO:0043501	skeletal muscle adaptation	0.233063	0.821188	0.815721	Tnni1	1
GO:0045671	negative regulation of osteoclast differentiation	0.233063	0.821188	0.815721	Ubash3b	1
GO:0050774	negative regulation of dendrite morphogenesis	0.233063	0.821188	0.815721	Trpc5	1
GO:0051580	regulation of neurotransmitter uptake	0.233063	0.821188	0.815721	Per2	1
GO:0060438	trachea development	0.233063	0.821188	0.815721	Rspo2	1
GO:0061298	retina vasculature development in camera-type eye	0.233063	0.821188	0.815721	Clic4	1
GO:0071545	inositol phosphate catabolic process	0.233063	0.821188	0.815721	Inpp5a	1
GO:0072662	protein localization to peroxisome	0.233063	0.821188	0.815721	Pex2	1
GO:0072663	establishment of protein localization to peroxisome	0.233063	0.821188	0.815721	Pex2	1
GO:0030031	cell projection assembly	0.233924	0.821188	0.815721	Anln/Fgd3/Klf5/Ccp110/Rhog/Cdc42ep1/Cdc42ep2/Pld1	8
GO:0071695	anatomical structure maturation	0.23568	0.821188	0.815721	Sept4/Plp1/Srrm4/Cntn2	4
GO:0006935	chemotaxis	0.23604	0.821188	0.815721	Gab1/Mtus1/Nr4a1/Epha7/Cntn2/Rhog/Plxna4/Smoc2	8
GO:0044344	cellular response to fibroblast growth factor stimulus	0.237705	0.821188	0.815721	Nr4a1/Smoc2	2
GO:1903201	regulation of oxidative stress-induced cell death	0.237705	0.821188	0.815721	Pde8a/Gpr37	2
GO:0009913	epidermal cell differentiation	0.238275	0.821188	0.815721	Slitrk6/Fa2h/Clic4	3
GO:0043542	endothelial cell migration	0.239016	0.821188	0.815721	Nr2e1/Nr4a1/Tbxa2r/Smoc2	4
GO:0048514	blood vessel morphogenesis	0.240271	0.821188	0.815721	Junb/Mcam/Gab1/Klf5/Nr2e1/Nr4a1/Tbxa2r/Clic4/Smoc2	9
GO:0001890	placenta development	0.242402	0.821188	0.815721	Junb/Tfeb/Gab1	3
GO:1990845	adaptive thermogenesis	0.242402	0.821188	0.815721	Gatm/Scd1/Per2	3
GO:0042330	taxis	0.242428	0.821188	0.815721	Gab1/Mtus1/Nr4a1/Epha7/Cntn2/Rhog/Plxna4/Smoc2	8
GO:0032606	type I interferon production	0.243445	0.821188	0.815721	Traip/Dhx33	2
GO:0046683	response to organophosphorus	0.243445	0.821188	0.815721	Junb/Per1	2
GO:0048678	response to axon injury	0.243445	0.821188	0.815721	Mag/Nefh	2
GO:0050771	negative regulation of axonogenesis	0.243445	0.821188	0.815721	Mag/Epha7	2
GO:0001817	regulation of cytokine production	0.24457	0.821188	0.815721	Otud7b/Per1/Traip/Il33/Litaf/Dhx33/Mbp/Nod1	8
GO:0002828	regulation of type 2 immune response	0.244951	0.821188	0.815721	Il33	1
GO:0006089	lactate metabolic process	0.244951	0.821188	0.815721	Per2	1
GO:0006298	mismatch repair	0.244951	0.821188	0.815721	Prkcg	1
GO:0007205	protein kinase C-activating G protein-coupled receptor signaling pathway	0.244951	0.821188	0.815721	Grm5	1
GO:0007274	neuromuscular synaptic transmission	0.244951	0.821188	0.815721	Adarb1	1
GO:0014823	response to activity	0.244951	0.821188	0.815721	Fndc5	1
GO:0023058	adaptation of signaling pathway	0.244951	0.821188	0.815721	Grm5	1
GO:0031579	membrane raft organization	0.244951	0.821188	0.815721	Fa2h	1
GO:0035115	embryonic forelimb morphogenesis	0.244951	0.821188	0.815721	Rspo2	1
GO:0045986	negative regulation of smooth muscle contraction	0.244951	0.821188	0.815721	Dock5	1
GO:0046685	response to arsenic-containing substance	0.244951	0.821188	0.815721	Nefh	1
GO:0048311	mitochondrion distribution	0.244951	0.821188	0.815721	Mfn1	1
GO:0060561	apoptotic process involved in morphogenesis	0.244951	0.821188	0.815721	Cryab	1
GO:0060716	labyrinthine layer blood vessel development	0.244951	0.821188	0.815721	Junb	1
GO:0071354	cellular response to interleukin-6	0.244951	0.821188	0.815721	Gab1	1
GO:0072578	neurotransmitter-gated ion channel clustering	0.244951	0.821188	0.815721	Htr1a	1
GO:0098810	neurotransmitter reuptake	0.244951	0.821188	0.815721	Per2	1
GO:1904754	positive regulation of vascular associated smooth muscle cell migration	0.244951	0.821188	0.815721	Dock5	1
GO:2000778	positive regulation of interleukin-6 secretion	0.244951	0.821188	0.815721	Mbp	1
GO:2001026	regulation of endothelial cell chemotaxis	0.244951	0.821188	0.815721	Smoc2	1
GO:0061024	membrane organization	0.244972	0.821188	0.815721	Cnp/Mal/Syt2/Htr1a/Mfn1/Fa2h/Cntn2/Abcb1a/Mbp/Ndrg1	10
GO:0010770	positive regulation of cell morphogenesis involved in differentiation	0.245722	0.821188	0.815721	Dock5/Mfn1/Trpc5/Plxna4	4
GO:0048813	dendrite morphogenesis	0.245722	0.821188	0.815721	Nr2e1/Mfn1/Arc/Trpc5	4
GO:0045017	glycerolipid biosynthetic process	0.246541	0.821188	0.815721	Chka/Piga/Pld1	3
GO:0003012	muscle system process	0.2484	0.821188	0.815721	Dock5/Gatm/Tbxa2r/Tnni1/Tpm2/Scn3b	6
GO:0071774	response to fibroblast growth factor	0.24919	0.821188	0.815721	Nr4a1/Smoc2	2
GO:0043410	positive regulation of MAPK cascade	0.252977	0.821188	0.815721	Gab1/Trf/Grm5/Pde8a/Gpr37/Dhx33/Nod1	7
GO:0007423	sensory organ development	0.253204	0.821188	0.815721	Cryab/Mitf/Nr2e1/Cthrc1/Slitrk6/Clic4/Mdm1/Plppr4	8
GO:1902532	negative regulation of intracellular signal transduction	0.253204	0.821188	0.815721	Rffl/Otud7b/Per1/Dyrk3/Litaf/Cdc42se1/Trim67/Rnf152	8
GO:0010466	negative regulation of peptidase activity	0.25485	0.821188	0.815721	Cryab/Rffl/Nr4a1	3
GO:0050954	sensory perception of mechanical stimulus	0.25485	0.821188	0.815721	Slitrk6/Srrm4/Mbp	3
GO:0031397	negative regulation of protein ubiquitination	0.25494	0.821188	0.815721	Prkcg/Per2	2
GO:0043506	regulation of JUN kinase activity	0.25494	0.821188	0.815721	Gab1/Trf	2
GO:0001763	morphogenesis of a branching structure	0.255858	0.821188	0.815721	Ermn/Epha7/Clic4/Rspo2	4
GO:0008361	regulation of cell size	0.255858	0.821188	0.815721	Mag/Epha7/Trpc5/Plxna4	4
GO:1990138	neuron projection extension	0.255858	0.821188	0.815721	Mag/Syt2/Trpc5/Plxna4	4
GO:0006760	folic acid-containing compound metabolic process	0.256655	0.821188	0.815721	Pipox	1
GO:0008090	retrograde axonal transport	0.256655	0.821188	0.815721	Kif1c	1
GO:0009651	response to salt stress	0.256655	0.821188	0.815721	Efhd1	1
GO:0033688	regulation of osteoblast proliferation	0.256655	0.821188	0.815721	Cthrc1	1
GO:0043574	peroxisomal transport	0.256655	0.821188	0.815721	Pex2	1
GO:0046174	polyol catabolic process	0.256655	0.821188	0.815721	Inpp5a	1
GO:0046599	regulation of centriole replication	0.256655	0.821188	0.815721	Mdm1	1
GO:0048643	positive regulation of skeletal muscle tissue development	0.256655	0.821188	0.815721	Rbm24	1
GO:0048670	regulation of collateral sprouting	0.256655	0.821188	0.815721	Epha7	1
GO:0060117	auditory receptor cell development	0.256655	0.821188	0.815721	Slitrk6	1
GO:0070741	response to interleukin-6	0.256655	0.821188	0.815721	Gab1	1
GO:0099170	postsynaptic modulation of chemical synaptic transmission	0.256655	0.821188	0.815721	Grm5	1
GO:1902042	negative regulation of extrinsic apoptotic signaling pathway via death domain receptors	0.256655	0.821188	0.815721	Rffl	1
GO:0032874	positive regulation of stress-activated MAPK cascade	0.25902	0.821188	0.815721	Gab1/Trf/Nod1	3
GO:0043122	regulation of I-kappaB kinase/NF-kappaB signaling	0.25902	0.821188	0.815721	Otud7b/Per1/Nod1	3
GO:0001558	regulation of cell growth	0.260067	0.821188	0.815721	Cryab/Mag/Syt2/Epha7/Fgfr1op/Trpc5/Plxna4	7
GO:0048588	developmental cell growth	0.260602	0.821188	0.815721	Mag/Syt2/Epha7/Trpc5/Plxna4	5
GO:0018958	phenol-containing compound metabolic process	0.260693	0.821188	0.815721	Htr1a/Gpr37	2
GO:0060997	dendritic spine morphogenesis	0.260693	0.821188	0.815721	Mfn1/Arc	2
GO:0050773	regulation of dendrite development	0.262663	0.821188	0.815721	Nr2e1/Mfn1/Arc/Trpc5	4
GO:0006575	cellular modified amino acid metabolic process	0.2632	0.821188	0.815721	Gatm/Gstt3/Pipox	3
GO:0070304	positive regulation of stress-activated protein kinase signaling cascade	0.2632	0.821188	0.815721	Gab1/Trf/Nod1	3
GO:0099175	regulation of postsynapse organization	0.2632	0.821188	0.815721	Epha7/Mfn1/Arc	3
GO:1903034	regulation of response to wounding	0.2632	0.821188	0.815721	Tbxa2r/Ubash3b/Smoc2	3
GO:0030258	lipid modification	0.266078	0.821188	0.815721	Pex2/Fa2h/Scd1/Plppr4	4
GO:0031334	positive regulation of protein-containing complex assembly	0.266078	0.821188	0.815721	Jmy/Cdc42ep1/Cdc42ep2/Dhx33	4
GO:0015748	organophosphate ester transport	0.266447	0.821188	0.815721	Gjb1/Abcb1a	2
GO:0016575	histone deacetylation	0.266447	0.821188	0.815721	Per1/Per2	2
GO:0048608	reproductive structure development	0.266621	0.821188	0.815721	Junb/Tfeb/Schip1/Gab1/Nefh/Abcb1a	6
GO:0002823	negative regulation of adaptive immune response based on somatic recombination of immune receptors built from immunoglobulin superfamily domains	0.268179	0.821188	0.815721	Il33	1
GO:0006353	DNA-templated transcription, termination	0.268179	0.821188	0.815721	Per2	1
GO:0010831	positive regulation of myotube differentiation	0.268179	0.821188	0.815721	Rbm24	1
GO:0021871	forebrain regionalization	0.268179	0.821188	0.815721	Emx2	1
GO:0032094	response to food	0.268179	0.821188	0.815721	Prkcg	1
GO:0043950	positive regulation of cAMP-mediated signaling	0.268179	0.821188	0.815721	Gpr62	1
GO:0045780	positive regulation of bone resorption	0.268179	0.821188	0.815721	Trf	1
GO:0046039	GTP metabolic process	0.268179	0.821188	0.815721	Mfn1	1
GO:0046852	positive regulation of bone remodeling	0.268179	0.821188	0.815721	Trf	1
GO:0048745	smooth muscle tissue development	0.268179	0.821188	0.815721	Schip1	1
GO:0086019	cell-cell signaling involved in cardiac conduction	0.268179	0.821188	0.815721	Scn3b	1
GO:1905208	negative regulation of cardiocyte differentiation	0.268179	0.821188	0.815721	Klf5	1
GO:0060249	anatomical structure homeostasis	0.27189	0.821188	0.815721	Trf/Ubash3b/Abcb1a/Mbp/Mdm1/Trp53inp2	6
GO:0000380	alternative mRNA splicing, via spliceosome	0.272201	0.821188	0.815721	Rbm24/Srrm4	2
GO:0035773	insulin secretion involved in cellular response to glucose stimulus	0.272201	0.821188	0.815721	Gpr27/Rab11fip5	2
GO:1901222	regulation of NIK/NF-kappaB signaling	0.272201	0.821188	0.815721	Litaf/Nod1	2
GO:0061458	reproductive system development	0.274535	0.821188	0.815721	Junb/Tfeb/Schip1/Gab1/Nefh/Abcb1a	6
GO:0048675	axon extension	0.275787	0.821188	0.815721	Mag/Trpc5/Plxna4	3
GO:0071346	cellular response to interferon-gamma	0.277954	0.821188	0.815721	Rab11fip5/Cdc42ep2	2
GO:1900407	regulation of cellular response to oxidative stress	0.277954	0.821188	0.815721	Pde8a/Gpr37	2
GO:0060560	developmental growth involved in morphogenesis	0.278347	0.821188	0.815721	Mag/Syt2/Epha7/Trpc5/Plxna4	5
GO:0001893	maternal placenta development	0.279525	0.821188	0.815721	Junb	1
GO:0002686	negative regulation of leukocyte migration	0.279525	0.821188	0.815721	Il33	1
GO:0002820	negative regulation of adaptive immune response	0.279525	0.821188	0.815721	Il33	1
GO:0009187	cyclic nucleotide metabolic process	0.279525	0.821188	0.815721	Cnp	1
GO:0010165	response to X-ray	0.279525	0.821188	0.815721	Ccnd2	1
GO:0014829	vascular smooth muscle contraction	0.279525	0.821188	0.815721	Dock5	1
GO:0016556	mRNA modification	0.279525	0.821188	0.815721	Adarb1	1
GO:0031629	synaptic vesicle fusion to presynaptic active zone membrane	0.279525	0.821188	0.815721	Syt2	1
GO:0032731	positive regulation of interleukin-1 beta production	0.279525	0.821188	0.815721	Nod1	1
GO:0042092	type 2 immune response	0.279525	0.821188	0.815721	Il33	1
GO:0048246	macrophage chemotaxis	0.279525	0.821188	0.815721	Mtus1	1
GO:0050654	chondroitin sulfate proteoglycan metabolic process	0.279525	0.821188	0.815721	Xylt2	1
GO:0050999	regulation of nitric-oxide synthase activity	0.279525	0.821188	0.815721	Nod1	1
GO:0071542	dopaminergic neuron differentiation	0.279525	0.821188	0.815721	Rspo2	1
GO:0086005	ventricular cardiac muscle cell action potential	0.279525	0.821188	0.815721	Scn3b	1
GO:0099149	regulation of postsynaptic neurotransmitter receptor internalization	0.279525	0.821188	0.815721	Arc	1
GO:0099500	vesicle fusion to plasma membrane	0.279525	0.821188	0.815721	Syt2	1
GO:1903671	negative regulation of sprouting angiogenesis	0.279525	0.821188	0.815721	Tbxa2r	1
GO:1904738	vascular associated smooth muscle cell migration	0.279525	0.821188	0.815721	Dock5	1
GO:1904752	regulation of vascular associated smooth muscle cell migration	0.279525	0.821188	0.815721	Dock5	1
GO:1905809	negative regulation of synapse organization	0.279525	0.821188	0.815721	Epha7	1
GO:0007188	adenylate cyclase-modulating G protein-coupled receptor signaling pathway	0.279997	0.821188	0.815721	Tbxa2r/Htr1a/Gpr37	3
GO:0007611	learning or memory	0.281329	0.821188	0.815721	Ccnd2/Gatm/Arc/Grm5/Cntn2	5
GO:0007584	response to nutrient	0.283704	0.821188	0.815721	Gatm/Nmral1	2
GO:0042472	inner ear morphogenesis	0.283704	0.821188	0.815721	Cthrc1/Slitrk6	2
GO:1901989	positive regulation of cell cycle phase transition	0.283704	0.821188	0.815721	Ccnd2/Dyrk3	2
GO:0007265	Ras protein signal transduction	0.284097	0.821188	0.815721	Fgd3/Fgd5/Cdc42se1/Rhog/Trim67/Cdc42ep1/Cdc42ep2	7
GO:0010817	regulation of hormone levels	0.284097	0.821188	0.815721	Schip1/Cyp27a1/Htr1a/Gpr27/Rab11fip5/Abcb1a/Per2	7
GO:0050684	regulation of mRNA processing	0.284213	0.821188	0.815721	Rbm24/Srrm4/Adarb1	3
GO:0050807	regulation of synapse organization	0.284318	0.821188	0.815721	C1ql3/Epha7/Slitrk6/Mfn1/Arc	5
GO:0010632	regulation of epithelial cell migration	0.286736	0.821188	0.815721	Dock5/Nr2e1/Tbxa2r/Smoc2	4
GO:0030833	regulation of actin filament polymerization	0.288434	0.821188	0.815721	Jmy/Cdc42ep1/Cdc42ep2	3
GO:1903313	positive regulation of mRNA metabolic process	0.28945	0.821188	0.815721	Rbm24/Adarb1	2
GO:0051495	positive regulation of cytoskeleton organization	0.290202	0.821188	0.815721	Jmy/Htr1a/Cdc42ep1/Cdc42ep2	4
GO:0001956	positive regulation of neurotransmitter secretion	0.290696	0.821188	0.815721	Syt2	1
GO:0016339	calcium-dependent cell-cell adhesion via plasma membrane cell adhesion molecules	0.290696	0.821188	0.815721	Cdh19	1
GO:0034110	regulation of homotypic cell-cell adhesion	0.290696	0.821188	0.815721	Ubash3b	1
GO:0035116	embryonic hindlimb morphogenesis	0.290696	0.821188	0.815721	Rspo2	1
GO:0045724	positive regulation of cilium assembly	0.290696	0.821188	0.815721	Ccp110	1
GO:0045737	positive regulation of cyclin-dependent protein serine/threonine kinase activity	0.290696	0.821188	0.815721	Ccnd2	1
GO:0086010	membrane depolarization during action potential	0.290696	0.821188	0.815721	Scn3b	1
GO:0089718	amino acid import across plasma membrane	0.290696	0.821188	0.815721	Per2	1
GO:0090140	regulation of mitochondrial fission	0.290696	0.821188	0.815721	Mfn1	1
GO:1905521	regulation of macrophage migration	0.290696	0.821188	0.815721	Mtus1	1
GO:2000311	regulation of AMPA receptor activity	0.290696	0.821188	0.815721	Arc	1
GO:2000765	regulation of cytoplasmic translation	0.290696	0.821188	0.815721	Rbm24	1
GO:2000147	positive regulation of cell motility	0.293169	0.821188	0.815721	Mcam/Tnfaip6/Dock5/Gab1/Trf/Fgfr1op/Pld1/Smoc2	8
GO:0050878	regulation of body fluid levels	0.293675	0.821188	0.815721	Tbxa2r/Ubash3b/Fa2h/Scd1	4
GO:0000187	activation of MAPK activity	0.295191	0.821188	0.815721	Gab1/Trf	2
GO:0007601	visual perception	0.295191	0.821188	0.815721	Nr2e1/Slitrk6	2
GO:0019218	regulation of steroid metabolic process	0.295191	0.821188	0.815721	Pex2/Scd1	2
GO:0008202	steroid metabolic process	0.297153	0.821188	0.815721	Schip1/Cyp27a1/Pex2/Scd1	4
GO:0007264	small GTPase mediated signal transduction	0.297708	0.821188	0.815721	Fgd3/Dock5/Fgd5/Cdc42se1/Rhog/Trim67/Cdc42ep1/Cdc42ep2	8
GO:0051271	negative regulation of cellular component movement	0.299349	0.821188	0.815721	Mitf/Tbxa2r/Il33/Adarb1/Clic4	5
GO:1901342	regulation of vasculature development	0.299349	0.821188	0.815721	Gab1/Klf5/Nr2e1/Tbxa2r/Smoc2	5
GO:0001959	regulation of cytokine-mediated signaling pathway	0.300925	0.821188	0.815721	Rffl/Traip	2
GO:0050953	sensory perception of light stimulus	0.300925	0.821188	0.815721	Nr2e1/Slitrk6	2
GO:1903321	negative regulation of protein modification by small protein conjugation or removal	0.300925	0.821188	0.815721	Prkcg/Per2	2
GO:0000038	very long-chain fatty acid metabolic process	0.301695	0.821188	0.815721	Pex2	1
GO:0000132	establishment of mitotic spindle orientation	0.301695	0.821188	0.815721	Insc	1
GO:0002639	positive regulation of immunoglobulin production	0.301695	0.821188	0.815721	Il33	1
GO:0008045	motor neuron axon guidance	0.301695	0.821188	0.815721	Plxna4	1
GO:0010470	regulation of gastrulation	0.301695	0.821188	0.815721	Mbp	1
GO:0015695	organic cation transport	0.301695	0.821188	0.815721	Abcb1a	1
GO:0021801	cerebral cortex radial glia guided migration	0.301695	0.821188	0.815721	Nr2e1	1
GO:0022030	telencephalon glial cell migration	0.301695	0.821188	0.815721	Nr2e1	1
GO:0030195	negative regulation of blood coagulation	0.301695	0.821188	0.815721	Ubash3b	1
GO:0030318	melanocyte differentiation	0.301695	0.821188	0.815721	Mitf	1
GO:0034453	microtubule anchoring	0.301695	0.821188	0.815721	Fgfr1op	1
GO:0034629	cellular protein-containing complex localization	0.301695	0.821188	0.815721	Klhl21	1
GO:0042558	pteridine-containing compound metabolic process	0.301695	0.821188	0.815721	Pipox	1
GO:0043243	positive regulation of protein-containing complex disassembly	0.301695	0.821188	0.815721	Htr1a	1
GO:0045940	positive regulation of steroid metabolic process	0.301695	0.821188	0.815721	Scd1	1
GO:0045987	positive regulation of smooth muscle contraction	0.301695	0.821188	0.815721	Tbxa2r	1
GO:0048791	calcium ion-regulated exocytosis of neurotransmitter	0.301695	0.821188	0.815721	Syt2	1
GO:0060259	regulation of feeding behavior	0.301695	0.821188	0.815721	Htr1a	1
GO:0060441	epithelial tube branching involved in lung morphogenesis	0.301695	0.821188	0.815721	Rspo2	1
GO:0060632	regulation of microtubule-based movement	0.301695	0.821188	0.815721	Nefh	1
GO:0070584	mitochondrion morphogenesis	0.301695	0.821188	0.815721	Mfn1	1
GO:0071108	protein K48-linked deubiquitination	0.301695	0.821188	0.815721	Otud7b	1
GO:0110111	negative regulation of animal organ morphogenesis	0.301695	0.821188	0.815721	Rspo2	1
GO:0120033	negative regulation of plasma membrane bounded cell projection assembly	0.301695	0.821188	0.815721	Ccp110	1
GO:1900047	negative regulation of hemostasis	0.301695	0.821188	0.815721	Ubash3b	1
GO:1900117	regulation of execution phase of apoptosis	0.301695	0.821188	0.815721	Rffl	1
GO:1903861	positive regulation of dendrite extension	0.301695	0.821188	0.815721	Syt2	1
GO:0007187	G protein-coupled receptor signaling pathway, coupled to cyclic nucleotide second messenger	0.305365	0.821188	0.815721	Tbxa2r/Htr1a/Gpr37	3
GO:0050803	regulation of synapse structure or activity	0.305399	0.821188	0.815721	C1ql3/Epha7/Slitrk6/Mfn1/Arc	5
GO:0038061	NIK/NF-kappaB signaling	0.306651	0.821188	0.815721	Litaf/Nod1	2
GO:0061640	cytoskeleton-dependent cytokinesis	0.306651	0.821188	0.815721	Anln/Sept4	2
GO:0072384	organelle transport along microtubule	0.306651	0.821188	0.815721	Nefh/Kif1c	2
GO:0006650	glycerophospholipid metabolic process	0.307619	0.821188	0.815721	Chka/Piga/Pitpnc1/Pld1	4
GO:0001659	temperature homeostasis	0.309605	0.821188	0.815721	Gatm/Scd1/Per2	3
GO:0071214	cellular response to abiotic stimulus	0.311116	0.821188	0.815721	Cryab/Ccnd2/Efhd1/Rab11fip5	4
GO:0104004	cellular response to environmental stimulus	0.311116	0.821188	0.815721	Cryab/Ccnd2/Efhd1/Rab11fip5	4
GO:0009896	positive regulation of catabolic process	0.311129	0.821188	0.815721	Tfeb/Il33/Rbm24/Trim67/Nod1/Rnf152/Trp53inp2	7
GO:0098542	defense response to other organism	0.311422	0.821188	0.815721	Tfeb/Adamts4/Il33/Scd1/Rab11fip5/Cdc42ep2/Nod1/Pld1	8
GO:0000041	transition metal ion transport	0.312369	0.821188	0.815721	Trf/Trpc5	2
GO:0002028	regulation of sodium ion transport	0.312369	0.821188	0.815721	Per1/Scn3b	2
GO:0007009	plasma membrane organization	0.312369	0.821188	0.815721	Fa2h/Ndrg1	2
GO:0008088	axo-dendritic transport	0.312369	0.821188	0.815721	Nefm/Kif1c	2
GO:0008585	female gonad development	0.312369	0.821188	0.815721	Schip1/Nefh	2
GO:0014074	response to purine-containing compound	0.312369	0.821188	0.815721	Junb/Per1	2
GO:0050715	positive regulation of cytokine secretion	0.312369	0.821188	0.815721	Il33/Mbp	2
GO:1902882	regulation of response to oxidative stress	0.312369	0.821188	0.815721	Pde8a/Gpr37	2
GO:0010543	regulation of platelet activation	0.312524	0.821188	0.815721	Ubash3b	1
GO:0010800	positive regulation of peptidyl-threonine phosphorylation	0.312524	0.821188	0.815721	Trpc5	1
GO:0030149	sphingolipid catabolic process	0.312524	0.821188	0.815721	Asah2	1
GO:0032732	positive regulation of interleukin-1 production	0.312524	0.821188	0.815721	Nod1	1
GO:0042088	T-helper 1 type immune response	0.312524	0.821188	0.815721	Il33	1
GO:0043537	negative regulation of blood vessel endothelial cell migration	0.312524	0.821188	0.815721	Tbxa2r	1
GO:0044058	regulation of digestive system process	0.312524	0.821188	0.815721	Abcb1a	1
GO:0050819	negative regulation of coagulation	0.312524	0.821188	0.815721	Ubash3b	1
GO:0050829	defense response to Gram-negative bacterium	0.312524	0.821188	0.815721	Tfeb	1
GO:0060487	lung epithelial cell differentiation	0.312524	0.821188	0.815721	Insc	1
GO:0061003	positive regulation of dendritic spine morphogenesis	0.312524	0.821188	0.815721	Mfn1	1
GO:0071480	cellular response to gamma radiation	0.312524	0.821188	0.815721	Cryab	1
GO:0072604	interleukin-6 secretion	0.312524	0.821188	0.815721	Mbp	1
GO:0086091	regulation of heart rate by cardiac conduction	0.312524	0.821188	0.815721	Scn3b	1
GO:0090181	regulation of cholesterol metabolic process	0.312524	0.821188	0.815721	Pex2	1
GO:1900015	regulation of cytokine production involved in inflammatory response	0.312524	0.821188	0.815721	Per1	1
GO:1900027	regulation of ruffle assembly	0.312524	0.821188	0.815721	Rhog	1
GO:1901889	negative regulation of cell junction assembly	0.312524	0.821188	0.815721	Epha7	1
GO:1902751	positive regulation of cell cycle G2/M phase transition	0.312524	0.821188	0.815721	Dyrk3	1
GO:1904646	cellular response to amyloid-beta	0.312524	0.821188	0.815721	Grm5	1
GO:0010594	regulation of endothelial cell migration	0.313848	0.821188	0.815721	Nr2e1/Tbxa2r/Smoc2	3
GO:0046578	regulation of Ras protein signal transduction	0.314617	0.821188	0.815721	Fgd3/Fgd5/Cdc42se1/Trim67	4
GO:0048638	regulation of developmental growth	0.314867	0.821188	0.815721	Mag/Syt2/Epha7/Trpc5/Pls1/Plxna4	6
GO:0040017	positive regulation of locomotion	0.316024	0.821188	0.815721	Mcam/Tnfaip6/Dock5/Gab1/Trf/Fgfr1op/Pld1/Smoc2	8
GO:0015844	monoamine transport	0.318077	0.821188	0.815721	Syt2/Htr1a	2
GO:0043535	regulation of blood vessel endothelial cell migration	0.318077	0.821188	0.815721	Nr2e1/Tbxa2r	2
GO:0008406	gonad development	0.318092	0.821188	0.815721	Schip1/Nefh/Abcb1a	3
GO:0008544	epidermis development	0.321631	0.821188	0.815721	Gab1/Slitrk6/Fa2h/Clic4	4
GO:0031345	negative regulation of cell projection organization	0.321631	0.821188	0.815721	Mag/Epha7/Trpc5/Ccp110	4
GO:0007249	I-kappaB kinase/NF-kappaB signaling	0.322337	0.821188	0.815721	Otud7b/Per1/Nod1	3
GO:0034767	positive regulation of ion transmembrane transport	0.322337	0.821188	0.815721	Arc/Gjc2/Abcb1a	3
GO:0009611	response to wounding	0.323057	0.821188	0.815721	Klf5/Mag/Tbxa2r/Ubash3b/Nefh/Smoc2	6
GO:0002082	regulation of oxidative phosphorylation	0.323186	0.821188	0.815721	Cox7a1	1
GO:0007413	axonal fasciculation	0.323186	0.821188	0.815721	Cntn2	1
GO:0009268	response to pH	0.323186	0.821188	0.815721	Rab11fip5	1
GO:0016572	histone phosphorylation	0.323186	0.821188	0.815721	Baz1b	1
GO:0032768	regulation of monooxygenase activity	0.323186	0.821188	0.815721	Nod1	1
GO:0035136	forelimb morphogenesis	0.323186	0.821188	0.815721	Rspo2	1
GO:0035335	peptidyl-tyrosine dephosphorylation	0.323186	0.821188	0.815721	Ubash3b	1
GO:0040001	establishment of mitotic spindle localization	0.323186	0.821188	0.815721	Insc	1
GO:0043090	amino acid import	0.323186	0.821188	0.815721	Per2	1
GO:0043403	skeletal muscle tissue regeneration	0.323186	0.821188	0.815721	Klf5	1
GO:0045494	photoreceptor cell maintenance	0.323186	0.821188	0.815721	Mdm1	1
GO:0045823	positive regulation of heart contraction	0.323186	0.821188	0.815721	Scn3b	1
GO:0045932	negative regulation of muscle contraction	0.323186	0.821188	0.815721	Dock5	1
GO:0046466	membrane lipid catabolic process	0.323186	0.821188	0.815721	Asah2	1
GO:0046470	phosphatidylcholine metabolic process	0.323186	0.821188	0.815721	Chka	1
GO:0048265	response to pain	0.323186	0.821188	0.815721	Prkcg	1
GO:0051205	protein insertion into membrane	0.323186	0.821188	0.815721	Mal	1
GO:0060479	lung cell differentiation	0.323186	0.821188	0.815721	Insc	1
GO:0061157	mRNA destabilization	0.323186	0.821188	0.815721	Rbm24	1
GO:0106030	neuron projection fasciculation	0.323186	0.821188	0.815721	Cntn2	1
GO:1902742	apoptotic process involved in development	0.323186	0.821188	0.815721	Cryab	1
GO:1903859	regulation of dendrite extension	0.323186	0.821188	0.815721	Syt2	1
GO:1904031	positive regulation of cyclin-dependent protein kinase activity	0.323186	0.821188	0.815721	Ccnd2	1
GO:2000050	regulation of non-canonical Wnt signaling pathway	0.323186	0.821188	0.815721	Daam2	1
GO:2000144	positive regulation of DNA-templated transcription, initiation	0.323186	0.821188	0.815721	Mitf	1
GO:2000178	negative regulation of neural precursor cell proliferation	0.323186	0.821188	0.815721	Nr2e1	1
GO:0009914	hormone transport	0.323655	0.821188	0.815721	Htr1a/Gpr27/Rab11fip5/Abcb1a/Per2	5
GO:0021761	limbic system development	0.323774	0.821188	0.815721	Nr2e1/Emx2	2
GO:0042476	odontogenesis	0.323774	0.821188	0.815721	Fam20a/Rspo2	2
GO:0046545	development of primary female sexual characteristics	0.323774	0.821188	0.815721	Schip1/Nefh	2
GO:0045137	development of primary sexual characteristics	0.326583	0.824649	0.819159	Schip1/Nefh/Abcb1a	3
GO:0046486	glycerolipid metabolic process	0.32671	0.824649	0.819159	Chka/Piga/Scd1/Pitpnc1/Pld1	5
GO:0051272	positive regulation of cellular component movement	0.327589	0.824649	0.819159	Mcam/Tnfaip6/Dock5/Gab1/Trf/Fgfr1op/Pld1/Smoc2	8
GO:0014902	myotube differentiation	0.329459	0.824649	0.819159	Klf5/Rbm24	2
GO:0001774	microglial cell activation	0.333684	0.824649	0.819159	Il33	1
GO:0002269	leukocyte activation involved in inflammatory response	0.333684	0.824649	0.819159	Il33	1
GO:0002534	cytokine production involved in inflammatory response	0.333684	0.824649	0.819159	Per1	1
GO:0014002	astrocyte development	0.333684	0.824649	0.819159	Plp1	1
GO:0016082	synaptic vesicle priming	0.333684	0.824649	0.819159	Erc2	1
GO:0021846	cell proliferation in forebrain	0.333684	0.824649	0.819159	Emx2	1
GO:0033144	negative regulation of intracellular steroid hormone receptor signaling pathway	0.333684	0.824649	0.819159	Per1	1
GO:0035640	exploration behavior	0.333684	0.824649	0.819159	Htr1a	1
GO:0043516	regulation of DNA damage response, signal transduction by p53 class mediator	0.333684	0.824649	0.819159	Dyrk3	1
GO:0045907	positive regulation of vasoconstriction	0.333684	0.824649	0.819159	Tbxa2r	1
GO:0048147	negative regulation of fibroblast proliferation	0.333684	0.824649	0.819159	Pex2	1
GO:0050779	RNA destabilization	0.333684	0.824649	0.819159	Rbm24	1
GO:0070536	protein K63-linked deubiquitination	0.333684	0.824649	0.819159	Otud7b	1
GO:0085029	extracellular matrix assembly	0.333684	0.824649	0.819159	Hapln2	1
GO:1900181	negative regulation of protein localization to nucleus	0.333684	0.824649	0.819159	Otud7b	1
GO:1901068	guanosine-containing compound metabolic process	0.333684	0.824649	0.819159	Mfn1	1
GO:0008654	phospholipid biosynthetic process	0.335074	0.824649	0.819159	Chka/Piga/Pld1	3
GO:0030041	actin filament polymerization	0.335074	0.824649	0.819159	Jmy/Cdc42ep1/Cdc42ep2	3
GO:0034341	response to interferon-gamma	0.335131	0.824649	0.819159	Rab11fip5/Cdc42ep2	2
GO:0060759	regulation of response to cytokine stimulus	0.335131	0.824649	0.819159	Rffl/Traip	2
GO:0070301	cellular response to hydrogen peroxide	0.335131	0.824649	0.819159	Pde8a/Gpr37	2
GO:0051301	cell division	0.336896	0.824649	0.819159	Anln/Ccnd2/Insc/Klhl21/Sept4/Dyrk3/Haus8/Ccp110	8
GO:0007420	brain development	0.338994	0.824649	0.819159	Eml1/Nr2e1/Olig2/Sept4/Epha7/Nefh/Emx2/Cntn2/Plxna4	9
GO:0046677	response to antibiotic	0.339211	0.824649	0.819159	Cryab/Nefh/Pde8a/Gpr37	4
GO:0008064	regulation of actin polymerization or depolymerization	0.339318	0.824649	0.819159	Jmy/Cdc42ep1/Cdc42ep2	3
GO:0030832	regulation of actin filament length	0.339318	0.824649	0.819159	Jmy/Cdc42ep1/Cdc42ep2	3
GO:0006939	smooth muscle contraction	0.340789	0.824649	0.819159	Dock5/Tbxa2r	2
GO:0036473	cell death in response to oxidative stress	0.340789	0.824649	0.819159	Pde8a/Gpr37	2
GO:0017144	drug metabolic process	0.342282	0.824649	0.819159	Cyp27a1/Gatm/Pipox/Htr1a/Aspa/Gpr37	6
GO:0098656	anion transmembrane transport	0.343561	0.824649	0.819159	Grm5/Abcb1a/Per2	3
GO:0050804	modulation of chemical synaptic transmission	0.343904	0.824649	0.819159	Nr2e1/Syt2/Htr1a/Arc/Grm5/Cntn2/Prkcg/Ppfia2	8
GO:0006636	unsaturated fatty acid biosynthetic process	0.34402	0.824649	0.819159	Scd1	1
GO:0022602	ovulation cycle process	0.34402	0.824649	0.819159	Schip1	1
GO:0032459	regulation of protein oligomerization	0.34402	0.824649	0.819159	Cryab	1
GO:0035886	vascular smooth muscle cell differentiation	0.34402	0.824649	0.819159	Klf5	1
GO:0040036	regulation of fibroblast growth factor receptor signaling pathway	0.34402	0.824649	0.819159	Smoc2	1
GO:0048255	mRNA stabilization	0.34402	0.824649	0.819159	Rbm24	1
GO:0048668	collateral sprouting	0.34402	0.824649	0.819159	Epha7	1
GO:0051294	establishment of spindle orientation	0.34402	0.824649	0.819159	Insc	1
GO:0051452	intracellular pH reduction	0.34402	0.824649	0.819159	Clic4	1
GO:0060674	placenta blood vessel development	0.34402	0.824649	0.819159	Junb	1
GO:0071470	cellular response to osmotic stress	0.34402	0.824649	0.819159	Efhd1	1
GO:1904645	response to amyloid-beta	0.34402	0.824649	0.819159	Grm5	1
GO:0099177	regulation of trans-synaptic signaling	0.346245	0.824649	0.819159	Nr2e1/Syt2/Htr1a/Arc/Grm5/Cntn2/Prkcg/Ppfia2	8
GO:0015893	drug transport	0.347801	0.824649	0.819159	Syt2/Abcb1a/Per2	3
GO:0007043	cell-cell junction assembly	0.35206	0.824649	0.819159	Cdh19/Ugt8a	2
GO:0042303	molting cycle	0.35206	0.824649	0.819159	Per1/Fa2h	2
GO:0042633	hair cycle	0.35206	0.824649	0.819159	Per1/Fa2h	2
GO:0051092	positive regulation of NF-kappaB transcription factor activity	0.35206	0.824649	0.819159	Dhx33/Nod1	2
GO:1905477	positive regulation of protein localization to membrane	0.35206	0.824649	0.819159	Pls1/Rhog	2
GO:0048167	regulation of synaptic plasticity	0.353303	0.824649	0.819159	Nr2e1/Arc/Grm5/Cntn2	4
GO:0070588	calcium ion transmembrane transport	0.353303	0.824649	0.819159	Trpm6/Ubash3b/Trpc5/Gjc2	4
GO:0001964	startle response	0.354196	0.824649	0.819159	Slitrk6	1
GO:0007031	peroxisome organization	0.354196	0.824649	0.819159	Pex2	1
GO:0009069	serine family amino acid metabolic process	0.354196	0.824649	0.819159	Psat1	1
GO:0031114	regulation of microtubule depolymerization	0.354196	0.824649	0.819159	Htr1a	1
GO:0044331	cell-cell adhesion mediated by cadherin	0.354196	0.824649	0.819159	Cdh19	1
GO:0045070	positive regulation of viral genome replication	0.354196	0.824649	0.819159	Adarb1	1
GO:0046189	phenol-containing compound biosynthetic process	0.354196	0.824649	0.819159	Gpr37	1
GO:0051150	regulation of smooth muscle cell differentiation	0.354196	0.824649	0.819159	Klf5	1
GO:0086065	cell communication involved in cardiac conduction	0.354196	0.824649	0.819159	Scn3b	1
GO:1902895	positive regulation of pri-miRNA transcription by RNA polymerase II	0.354196	0.824649	0.819159	Klf5	1
GO:2000273	positive regulation of signaling receptor activity	0.354196	0.824649	0.819159	Arc	1
GO:0002761	regulation of myeloid leukocyte differentiation	0.357672	0.824649	0.819159	Mitf/Ubash3b	2
GO:0007215	glutamate receptor signaling pathway	0.357672	0.824649	0.819159	Arc/Grm5	2
GO:0051952	regulation of amine transport	0.357672	0.824649	0.819159	Syt2/Per2	2
GO:0060998	regulation of dendritic spine development	0.357672	0.824649	0.819159	Mfn1/Arc	2
GO:0140029	exocytic process	0.357672	0.824649	0.819159	Syt2/Erc2	2
GO:0001816	cytokine production	0.360336	0.824649	0.819159	Otud7b/Per1/Traip/Il33/Litaf/Dhx33/Mbp/Nod1	8
GO:0046883	regulation of hormone secretion	0.360351	0.824649	0.819159	Htr1a/Gpr27/Rab11fip5/Per2	4
GO:0045862	positive regulation of proteolysis	0.360488	0.824649	0.819159	Il33/Cntn2/Trim67/Mbp/Nod1	5
GO:0050890	cognition	0.360488	0.824649	0.819159	Ccnd2/Gatm/Arc/Grm5/Cntn2	5
GO:0048839	inner ear development	0.360506	0.824649	0.819159	Cthrc1/Slitrk6/Plppr4	3
GO:0030855	epithelial cell differentiation	0.36139	0.824649	0.819159	Hapln2/Insc/Klf5/Slitrk6/Fa2h/Abcb1a/Clic4	7
GO:0006790	sulfur compound metabolic process	0.363876	0.824649	0.819159	Gstt3/Pipox/Xylt2/Arsg	4
GO:0021537	telencephalon development	0.363876	0.824649	0.819159	Nr2e1/Emx2/Cntn2/Plxna4	4
GO:0032412	regulation of ion transmembrane transporter activity	0.363876	0.824649	0.819159	Arc/Grm5/Abcb1a/Scn3b	4
GO:0001835	blastocyst hatching	0.364216	0.824649	0.819159	Necab1	1
GO:0006084	acetyl-CoA metabolic process	0.364216	0.824649	0.819159	Pipox	1
GO:0009395	phospholipid catabolic process	0.364216	0.824649	0.819159	Pld1	1
GO:0031112	positive regulation of microtubule polymerization or depolymerization	0.364216	0.824649	0.819159	Htr1a	1
GO:0034105	positive regulation of tissue remodeling	0.364216	0.824649	0.819159	Trf	1
GO:0034113	heterotypic cell-cell adhesion	0.364216	0.824649	0.819159	Mbp	1
GO:0034204	lipid translocation	0.364216	0.824649	0.819159	Abcb1a	1
GO:0034314	Arp2/3 complex-mediated actin nucleation	0.364216	0.824649	0.819159	Jmy	1
GO:0035137	hindlimb morphogenesis	0.364216	0.824649	0.819159	Rspo2	1
GO:0035188	hatching	0.364216	0.824649	0.819159	Necab1	1
GO:0044743	protein transmembrane import into intracellular organelle	0.364216	0.824649	0.819159	Pex2	1
GO:0045332	phospholipid translocation	0.364216	0.824649	0.819159	Abcb1a	1
GO:0045851	pH reduction	0.364216	0.824649	0.819159	Clic4	1
GO:0048013	ephrin receptor signaling pathway	0.364216	0.824649	0.819159	Epha7	1
GO:0060122	inner ear receptor cell stereocilium organization	0.364216	0.824649	0.819159	Cthrc1	1
GO:0060292	long-term synaptic depression	0.364216	0.824649	0.819159	Arc	1
GO:0071684	organism emergence from protective structure	0.364216	0.824649	0.819159	Necab1	1
GO:0098884	postsynaptic neurotransmitter receptor internalization	0.364216	0.824649	0.819159	Arc	1
GO:0140239	postsynaptic endocytosis	0.364216	0.824649	0.819159	Arc	1
GO:1902475	L-alpha-amino acid transmembrane transport	0.364216	0.824649	0.819159	Per2	1
GO:1905517	macrophage migration	0.364216	0.824649	0.819159	Mtus1	1
GO:0044242	cellular lipid catabolic process	0.364734	0.824649	0.819159	Pex2/Asah2/Pld1	3
GO:0050920	regulation of chemotaxis	0.364734	0.824649	0.819159	Mtus1/Plxna4/Smoc2	3
GO:0045861	negative regulation of proteolysis	0.367399	0.825517	0.820021	Cryab/Rffl/Nr4a1/Prkcg	4
GO:0006476	protein deacetylation	0.368841	0.825517	0.820021	Per1/Per2	2
GO:0032006	regulation of TOR signaling	0.368841	0.825517	0.820021	Dyrk3/Rnf152	2
GO:0042471	ear morphogenesis	0.368841	0.825517	0.820021	Cthrc1/Slitrk6	2
GO:2000060	positive regulation of ubiquitin-dependent protein catabolic process	0.368841	0.825517	0.820021	Il33/Trim67	2
GO:0070371	ERK1 and ERK2 cascade	0.370922	0.825517	0.820021	Trf/Epha7/Pde8a/Nod1	4
GO:0032496	response to lipopolysaccharide	0.373176	0.825517	0.820021	Junb/Tbxa2r/Litaf	3
GO:0006506	GPI anchor biosynthetic process	0.374081	0.825517	0.820021	Piga	1
GO:0006576	cellular biogenic amine metabolic process	0.374081	0.825517	0.820021	Chka	1
GO:0021772	olfactory bulb development	0.374081	0.825517	0.820021	Nr2e1	1
GO:0031670	cellular response to nutrient	0.374081	0.825517	0.820021	Nmral1	1
GO:0032506	cytokinetic process	0.374081	0.825517	0.820021	Anln	1
GO:0035774	positive regulation of insulin secretion involved in cellular response to glucose stimulus	0.374081	0.825517	0.820021	Gpr27	1
GO:0043030	regulation of macrophage activation	0.374081	0.825517	0.820021	Il33	1
GO:0045777	positive regulation of blood pressure	0.374081	0.825517	0.820021	Tbxa2r	1
GO:0048841	regulation of axon extension involved in axon guidance	0.374081	0.825517	0.820021	Plxna4	1
GO:0050685	positive regulation of mRNA processing	0.374081	0.825517	0.820021	Adarb1	1
GO:0060135	maternal process involved in female pregnancy	0.374081	0.825517	0.820021	Junb	1
GO:0070542	response to fatty acid	0.374081	0.825517	0.820021	Scd1	1
GO:0120178	steroid hormone biosynthetic process	0.374081	0.825517	0.820021	Cyp27a1	1
GO:1903523	negative regulation of blood circulation	0.374081	0.825517	0.820021	Dock5	1
GO:0045446	endothelial cell differentiation	0.374397	0.825517	0.820021	Hapln2/Clic4	2
GO:0048024	regulation of mRNA splicing, via spliceosome	0.374397	0.825517	0.820021	Rbm24/Srrm4	2
GO:0071902	positive regulation of protein serine/threonine kinase activity	0.374443	0.825517	0.820021	Ccnd2/Gab1/Trf/Grm5	4
GO:0002065	columnar/cuboidal epithelial cell differentiation	0.379934	0.825517	0.820021	Klf5/Slitrk6	2
GO:0007006	mitochondrial membrane organization	0.379934	0.825517	0.820021	Cnp/Mfn1	2
GO:0007596	blood coagulation	0.379934	0.825517	0.820021	Tbxa2r/Ubash3b	2
GO:0015837	amine transport	0.379934	0.825517	0.820021	Syt2/Per2	2
GO:0043244	regulation of protein-containing complex disassembly	0.379934	0.825517	0.820021	Htr1a/Per2	2
GO:0046660	female sex differentiation	0.379934	0.825517	0.820021	Schip1/Nefh	2
GO:0060537	muscle tissue development	0.381037	0.825517	0.820021	Schip1/Klf5/Nr4a1/Tnni1/Rbm24/Svil	6
GO:0022898	regulation of transmembrane transporter activity	0.381482	0.825517	0.820021	Arc/Grm5/Abcb1a/Scn3b	4
GO:0006024	glycosaminoglycan biosynthetic process	0.383793	0.825517	0.820021	Xylt2	1
GO:0006505	GPI anchor metabolic process	0.383793	0.825517	0.820021	Piga	1
GO:0006826	iron ion transport	0.383793	0.825517	0.820021	Trf	1
GO:0009066	aspartate family amino acid metabolic process	0.383793	0.825517	0.820021	Pipox	1
GO:0010559	regulation of glycoprotein biosynthetic process	0.383793	0.825517	0.820021	Necab1	1
GO:0031018	endocrine pancreas development	0.383793	0.825517	0.820021	Nkx6-2	1
GO:0031338	regulation of vesicle fusion	0.383793	0.825517	0.820021	Syt2	1
GO:0040018	positive regulation of multicellular organism growth	0.383793	0.825517	0.820021	Pls1	1
GO:0044060	regulation of endocrine process	0.383793	0.825517	0.820021	Rab11fip5	1
GO:0045933	positive regulation of muscle contraction	0.383793	0.825517	0.820021	Tbxa2r	1
GO:0050931	pigment cell differentiation	0.383793	0.825517	0.820021	Mitf	1
GO:0051353	positive regulation of oxidoreductase activity	0.383793	0.825517	0.820021	Nod1	1
GO:0060071	Wnt signaling pathway, planar cell polarity pathway	0.383793	0.825517	0.820021	Cthrc1	1
GO:0070527	platelet aggregation	0.383793	0.825517	0.820021	Ubash3b	1
GO:0140115	export across plasma membrane	0.383793	0.825517	0.820021	Abcb1a	1
GO:1900087	positive regulation of G1/S transition of mitotic cell cycle	0.383793	0.825517	0.820021	Ccnd2	1
GO:2000142	regulation of DNA-templated transcription, initiation	0.383793	0.825517	0.820021	Mitf	1
GO:0035690	cellular response to drug	0.385141	0.827438	0.821929	Ppp1r14a/Htr1a/Pde8a/Gpr37/Nod1	5
GO:0032414	positive regulation of ion transmembrane transporter activity	0.38545	0.827438	0.821929	Arc/Abcb1a	2
GO:0007599	hemostasis	0.390945	0.827706	0.822195	Tbxa2r/Ubash3b	2
GO:0090174	organelle membrane fusion	0.390945	0.827706	0.822195	Syt2/Mfn1	2
GO:0097061	dendritic spine organization	0.390945	0.827706	0.822195	Mfn1/Arc	2
GO:0000266	mitochondrial fission	0.393356	0.827706	0.822195	Mfn1	1
GO:0001895	retina homeostasis	0.393356	0.827706	0.822195	Mdm1	1
GO:0002762	negative regulation of myeloid leukocyte differentiation	0.393356	0.827706	0.822195	Ubash3b	1
GO:0002931	response to ischemia	0.393356	0.827706	0.822195	Per2	1
GO:0003382	epithelial cell morphogenesis	0.393356	0.827706	0.822195	Clic4	1
GO:0007157	heterophilic cell-cell adhesion via plasma membrane cell adhesion molecules	0.393356	0.827706	0.822195	Mcam	1
GO:0014888	striated muscle adaptation	0.393356	0.827706	0.822195	Tnni1	1
GO:0021988	olfactory lobe development	0.393356	0.827706	0.822195	Nr2e1	1
GO:0042398	cellular modified amino acid biosynthetic process	0.393356	0.827706	0.822195	Gatm	1
GO:0042491	inner ear auditory receptor cell differentiation	0.393356	0.827706	0.822195	Slitrk6	1
GO:0043489	RNA stabilization	0.393356	0.827706	0.822195	Rbm24	1
GO:0060325	face morphogenesis	0.393356	0.827706	0.822195	Schip1	1
GO:0061900	glial cell activation	0.393356	0.827706	0.822195	Il33	1
GO:0098754	detoxification	0.393356	0.827706	0.822195	Abcb1a	1
GO:2000008	regulation of protein localization to cell surface	0.393356	0.827706	0.822195	Rab11fip5	1
GO:2000171	negative regulation of dendrite development	0.393356	0.827706	0.822195	Trpc5	1
GO:0021700	developmental maturation	0.395533	0.827706	0.822195	Sept4/Plp1/Srrm4/Cntn2	4
GO:0050817	coagulation	0.396418	0.827706	0.822195	Tbxa2r/Ubash3b	2
GO:0090263	positive regulation of canonical Wnt signaling pathway	0.396418	0.827706	0.822195	Daam2/Rspo2	2
GO:0030099	myeloid cell differentiation	0.39746	0.827706	0.822195	Junb/Mitf/Trf/Ubash3b/Dyrk3	5
GO:0010970	transport along microtubule	0.398364	0.827706	0.822195	Nefm/Nefh/Kif1c	3
GO:0010506	regulation of autophagy	0.399039	0.827706	0.822195	Tfeb/Nod1/Rnf152/Trp53inp2	4
GO:0045765	regulation of angiogenesis	0.399039	0.827706	0.822195	Gab1/Nr2e1/Tbxa2r/Smoc2	4
GO:0006644	phospholipid metabolic process	0.400536	0.827706	0.822195	Chka/Piga/Pitpnc1/Pld1/Plppr4	5
GO:0008203	cholesterol metabolic process	0.401869	0.827706	0.822195	Cyp27a1/Pex2	2
GO:1901343	negative regulation of vasculature development	0.401869	0.827706	0.822195	Klf5/Tbxa2r	2
GO:0003197	endocardial cushion development	0.402771	0.827706	0.822195	Rbm24	1
GO:0005978	glycogen biosynthetic process	0.402771	0.827706	0.822195	Per2	1
GO:0009250	glucan biosynthetic process	0.402771	0.827706	0.822195	Per2	1
GO:0010762	regulation of fibroblast migration	0.402771	0.827706	0.822195	Rffl	1
GO:0010824	regulation of centrosome duplication	0.402771	0.827706	0.822195	Mdm1	1
GO:0014046	dopamine secretion	0.402771	0.827706	0.822195	Syt2	1
GO:0014059	regulation of dopamine secretion	0.402771	0.827706	0.822195	Syt2	1
GO:0032677	regulation of interleukin-8 production	0.402771	0.827706	0.822195	Otud7b	1
GO:0046839	phospholipid dephosphorylation	0.402771	0.827706	0.822195	Plppr4	1
GO:0051293	establishment of spindle localization	0.402771	0.827706	0.822195	Insc	1
GO:0071364	cellular response to epidermal growth factor stimulus	0.402771	0.827706	0.822195	Pde8a	1
GO:0090175	regulation of establishment of planar polarity	0.402771	0.827706	0.822195	Cthrc1	1
GO:0097035	regulation of membrane lipid distribution	0.402771	0.827706	0.822195	Abcb1a	1
GO:1900026	positive regulation of substrate adhesion-dependent cell spreading	0.402771	0.827706	0.822195	Dock5	1
GO:1900744	regulation of p38MAPK cascade	0.402771	0.827706	0.822195	Per1	1
GO:1902373	negative regulation of mRNA catabolic process	0.402771	0.827706	0.822195	Rbm24	1
GO:0003013	circulatory system process	0.408792	0.835312	0.82975	Dock5/Tbxa2r/Htr1a/Abcb1a/Scn3b/Per2	6
GO:0051056	regulation of small GTPase mediated signal transduction	0.409536	0.835312	0.82975	Fgd3/Fgd5/Cdc42se1/Trim67	4
GO:0006023	aminoglycan biosynthetic process	0.412041	0.835312	0.82975	Xylt2	1
GO:0021799	cerebral cortex radially oriented cell migration	0.412041	0.835312	0.82975	Nr2e1	1
GO:0035315	hair cell differentiation	0.412041	0.835312	0.82975	Slitrk6	1
GO:0045576	mast cell activation	0.412041	0.835312	0.82975	Ndrg1	1
GO:0048846	axon extension involved in axon guidance	0.412041	0.835312	0.82975	Plxna4	1
GO:0086002	cardiac muscle cell action potential involved in contraction	0.412041	0.835312	0.82975	Scn3b	1
GO:1902284	neuron projection extension involved in neuron projection guidance	0.412041	0.835312	0.82975	Plxna4	1
GO:1903018	regulation of glycoprotein metabolic process	0.412041	0.835312	0.82975	Necab1	1
GO:2001025	positive regulation of response to drug	0.412041	0.835312	0.82975	Abcb1a	1
GO:0021987	cerebral cortex development	0.412701	0.835312	0.82975	Nr2e1/Emx2	2
GO:0048259	regulation of receptor-mediated endocytosis	0.412701	0.835312	0.82975	Trf/Arc	2
GO:0050772	positive regulation of axonogenesis	0.412701	0.835312	0.82975	Trpc5/Plxna4	2
GO:0060291	long-term synaptic potentiation	0.412701	0.835312	0.82975	Nr2e1/Arc	2
GO:1903076	regulation of protein localization to plasma membrane	0.412701	0.835312	0.82975	Pls1/Rhog	2
GO:0032409	regulation of transporter activity	0.413028	0.835312	0.82975	Arc/Grm5/Abcb1a/Scn3b	4
GO:0008154	actin polymerization or depolymerization	0.415007	0.836149	0.830582	Jmy/Cdc42ep1/Cdc42ep2	3
GO:0030307	positive regulation of cell growth	0.415007	0.836149	0.830582	Syt2/Fgfr1op/Trpc5	3
GO:0048511	rhythmic process	0.416515	0.836149	0.830582	Schip1/Per1/Prkcg/Per2	4
GO:0030335	positive regulation of cell migration	0.417399	0.836149	0.830582	Mcam/Tnfaip6/Dock5/Gab1/Fgfr1op/Pld1/Smoc2	7
GO:0003158	endothelium development	0.418081	0.836149	0.830582	Hapln2/Clic4	2
GO:0032411	positive regulation of transporter activity	0.418081	0.836149	0.830582	Arc/Abcb1a	2
GO:0071356	cellular response to tumor necrosis factor	0.418081	0.836149	0.830582	Rffl/Traip	2
GO:2000045	regulation of G1/S transition of mitotic cell cycle	0.418081	0.836149	0.830582	Ccnd2/Gjc2	2
GO:0002237	response to molecule of bacterial origin	0.419147	0.836149	0.830582	Junb/Tbxa2r/Litaf	3
GO:0048169	regulation of long-term neuronal synaptic plasticity	0.421168	0.836149	0.830582	Grm5	1
GO:0051955	regulation of amino acid transport	0.421168	0.836149	0.830582	Per2	1
GO:0060323	head morphogenesis	0.421168	0.836149	0.830582	Schip1	1
GO:0060986	endocrine hormone secretion	0.421168	0.836149	0.830582	Rab11fip5	1
GO:0061098	positive regulation of protein tyrosine kinase activity	0.421168	0.836149	0.830582	Grm5	1
GO:0097178	ruffle assembly	0.421168	0.836149	0.830582	Rhog	1
GO:1902930	regulation of alcohol biosynthetic process	0.421168	0.836149	0.830582	Pex2	1
GO:2000677	regulation of transcription regulatory region DNA binding	0.421168	0.836149	0.830582	Per2	1
GO:1902903	regulation of supramolecular fiber organization	0.422023	0.836149	0.830582	Cryab/Jmy/Htr1a/Cdc42ep1/Cdc42ep2	5
GO:0001818	negative regulation of cytokine production	0.423276	0.836149	0.830582	Otud7b/Traip/Il33	3
GO:0043406	positive regulation of MAP kinase activity	0.423276	0.836149	0.830582	Gab1/Trf/Grm5	3
GO:0035601	protein deacylation	0.423436	0.836149	0.830582	Per1/Per2	2
GO:0098732	macromolecule deacylation	0.423436	0.836149	0.830582	Per1/Per2	2
GO:0060627	regulation of vesicle-mediated transport	0.424246	0.836149	0.830582	Sept4/Syt2/Trf/Htr1a/Arc/Prkcg/Pld1/Ppfia2	8
GO:0042060	wound healing	0.426949	0.836149	0.830582	Klf5/Tbxa2r/Ubash3b/Smoc2	4
GO:0030308	negative regulation of cell growth	0.427396	0.836149	0.830582	Cryab/Mag/Epha7	3
GO:0016125	sterol metabolic process	0.428765	0.836149	0.830582	Cyp27a1/Pex2	2
GO:0031214	biomineral tissue development	0.428765	0.836149	0.830582	Fam20a/Rspo2	2
GO:0043500	muscle adaptation	0.428765	0.836149	0.830582	Gatm/Tnni1	2
GO:0071222	cellular response to lipopolysaccharide	0.428765	0.836149	0.830582	Tbxa2r/Litaf	2
GO:0110148	biomineralization	0.428765	0.836149	0.830582	Fam20a/Rspo2	2
GO:0003254	regulation of membrane depolarization	0.430154	0.836149	0.830582	Scn3b	1
GO:0006879	cellular iron ion homeostasis	0.430154	0.836149	0.830582	Trf	1
GO:0010765	positive regulation of sodium ion transport	0.430154	0.836149	0.830582	Scn3b	1
GO:0010830	regulation of myotube differentiation	0.430154	0.836149	0.830582	Rbm24	1
GO:0035019	somatic stem cell population maintenance	0.430154	0.836149	0.830582	Nr2e1	1
GO:0051653	spindle localization	0.430154	0.836149	0.830582	Insc	1
GO:0055010	ventricular cardiac muscle tissue morphogenesis	0.430154	0.836149	0.830582	Tnni1	1
GO:0070849	response to epidermal growth factor	0.430154	0.836149	0.830582	Pde8a	1
GO:0097484	dendrite extension	0.430154	0.836149	0.830582	Syt2	1
GO:0099590	neurotransmitter receptor internalization	0.430154	0.836149	0.830582	Arc	1
GO:1902893	regulation of pri-miRNA transcription by RNA polymerase II	0.430154	0.836149	0.830582	Klf5	1
GO:0035637	multicellular organismal signaling	0.434069	0.836149	0.830582	Mag/Scn3b	2
GO:0050709	negative regulation of protein secretion	0.434069	0.836149	0.830582	Il33/Rab11fip5	2
GO:0106027	neuron projection organization	0.434069	0.836149	0.830582	Mfn1/Arc	2
GO:1902850	microtubule cytoskeleton organization involved in mitosis	0.434069	0.836149	0.830582	Eml1/Insc	2
GO:0016049	cell growth	0.435198	0.836149	0.830582	Cryab/Mag/Syt2/Epha7/Fgfr1op/Trpc5/Plxna4	7
GO:0044282	small molecule catabolic process	0.437337	0.836149	0.830582	Cyp27a1/Inpp5a/Pex2/Pipox	4
GO:0001504	neurotransmitter uptake	0.439001	0.836149	0.830582	Per2	1
GO:0002637	regulation of immunoglobulin production	0.439001	0.836149	0.830582	Il33	1
GO:0006687	glycosphingolipid metabolic process	0.439001	0.836149	0.830582	Fa2h	1
GO:0006695	cholesterol biosynthetic process	0.439001	0.836149	0.830582	Pex2	1
GO:0007019	microtubule depolymerization	0.439001	0.836149	0.830582	Htr1a	1
GO:0034198	cellular response to amino acid starvation	0.439001	0.836149	0.830582	Rnf152	1
GO:0042246	tissue regeneration	0.439001	0.836149	0.830582	Klf5	1
GO:0042698	ovulation cycle	0.439001	0.836149	0.830582	Schip1	1
GO:0045010	actin nucleation	0.439001	0.836149	0.830582	Jmy	1
GO:0051590	positive regulation of neurotransmitter transport	0.439001	0.836149	0.830582	Syt2	1
GO:0051646	mitochondrion localization	0.439001	0.836149	0.830582	Mfn1	1
GO:0070534	protein K63-linked ubiquitination	0.439001	0.836149	0.830582	Rnf152	1
GO:0071526	semaphorin-plexin signaling pathway	0.439001	0.836149	0.830582	Plxna4	1
GO:1902653	secondary alcohol biosynthetic process	0.439001	0.836149	0.830582	Pex2	1
GO:1902808	positive regulation of cell cycle G1/S phase transition	0.439001	0.836149	0.830582	Ccnd2	1
GO:1903510	mucopolysaccharide metabolic process	0.439001	0.836149	0.830582	Xylt2	1
GO:0044839	cell cycle G2/M phase transition	0.439347	0.836149	0.830582	Dyrk3/Abcb1a	2
GO:1902652	secondary alcohol metabolic process	0.439347	0.836149	0.830582	Cyp27a1/Pex2	2
GO:0007623	circadian rhythm	0.439693	0.836149	0.830582	Per1/Prkcg/Per2	3
GO:0010977	negative regulation of neuron projection development	0.439693	0.836149	0.830582	Mag/Epha7/Trpc5	3
GO:0032984	protein-containing complex disassembly	0.439693	0.836149	0.830582	Dyrk3/Htr1a/Per2	3
GO:0030705	cytoskeleton-dependent intracellular transport	0.44377	0.837661	0.832084	Nefm/Nefh/Kif1c	3
GO:0048639	positive regulation of developmental growth	0.44377	0.837661	0.832084	Syt2/Trpc5/Pls1	3
GO:0031109	microtubule polymerization or depolymerization	0.444598	0.837661	0.832084	Cryab/Htr1a	2
GO:0051963	regulation of synapse assembly	0.444598	0.837661	0.832084	Epha7/Slitrk6	2
GO:1901652	response to peptide	0.446415	0.837661	0.832084	Gatm/Nr4a1/Grm5/Nod1/Pld1	5
GO:0001941	postsynaptic membrane organization	0.447711	0.837661	0.832084	Htr1a	1
GO:0006766	vitamin metabolic process	0.447711	0.837661	0.832084	Cyp27a1	1
GO:0010596	negative regulation of endothelial cell migration	0.447711	0.837661	0.832084	Tbxa2r	1
GO:0016601	Rac protein signal transduction	0.447711	0.837661	0.832084	Rhog	1
GO:0030858	positive regulation of epithelial cell differentiation	0.447711	0.837661	0.832084	Abcb1a	1
GO:0032481	positive regulation of type I interferon production	0.447711	0.837661	0.832084	Dhx33	1
GO:0032651	regulation of interleukin-1 beta production	0.447711	0.837661	0.832084	Nod1	1
GO:0045744	negative regulation of G protein-coupled receptor signaling pathway	0.447711	0.837661	0.832084	Grm5	1
GO:0060428	lung epithelium development	0.447711	0.837661	0.832084	Insc	1
GO:0150076	neuroinflammatory response	0.447711	0.837661	0.832084	Il33	1
GO:2000648	positive regulation of stem cell proliferation	0.447711	0.837661	0.832084	Nr2e1	1
GO:0007548	sex differentiation	0.447835	0.837661	0.832084	Schip1/Nefh/Abcb1a	3
GO:0030073	insulin secretion	0.447835	0.837661	0.832084	Gpr27/Rab11fip5/Per2	3
GO:0043583	ear development	0.447835	0.837661	0.832084	Cthrc1/Slitrk6/Plppr4	3
GO:0010212	response to ionizing radiation	0.449822	0.838268	0.832687	Cryab/Ccnd2	2
GO:0031929	TOR signaling	0.449822	0.838268	0.832687	Dyrk3/Rnf152	2
GO:0071219	cellular response to molecule of bacterial origin	0.449822	0.838268	0.832687	Tbxa2r/Litaf	2
GO:0000302	response to reactive oxygen species	0.451889	0.838268	0.832687	Cryab/Pde8a/Gpr37	3
GO:0098657	import into cell	0.451889	0.838268	0.832687	Arc/Neurl1b/Per2	3
GO:0045927	positive regulation of growth	0.454531	0.838268	0.832687	Syt2/Fgfr1op/Trpc5/Pls1	4
GO:0006694	steroid biosynthetic process	0.455018	0.838268	0.832687	Cyp27a1/Pex2	2
GO:0008643	carbohydrate transport	0.455018	0.838268	0.832687	Pls1/Abcb1a	2
GO:0071333	cellular response to glucose stimulus	0.455018	0.838268	0.832687	Gpr27/Rab11fip5	2
GO:1903828	negative regulation of cellular protein localization	0.455018	0.838268	0.832687	Otud7b/Trp53inp2	2
GO:0006469	negative regulation of protein kinase activity	0.455931	0.838268	0.832687	Ubash3b/Fgfr1op/Adarb1	3
GO:0097191	extrinsic apoptotic signaling pathway	0.455931	0.838268	0.832687	Rffl/Mal/Il33	3
GO:0009166	nucleotide catabolic process	0.456287	0.838268	0.832687	Cnp	1
GO:0010799	regulation of peptidyl-threonine phosphorylation	0.456287	0.838268	0.832687	Trpc5	1
GO:0017158	regulation of calcium ion-dependent exocytosis	0.456287	0.838268	0.832687	Syt2	1
GO:0032007	negative regulation of TOR signaling	0.456287	0.838268	0.832687	Rnf152	1
GO:0035176	social behavior	0.456287	0.838268	0.832687	Nr2e1	1
GO:0046128	purine ribonucleoside metabolic process	0.456287	0.838268	0.832687	Mfn1	1
GO:0048066	developmental pigmentation	0.456287	0.838268	0.832687	Mitf	1
GO:0050919	negative chemotaxis	0.456287	0.838268	0.832687	Plxna4	1
GO:0051703	intraspecies interaction between organisms	0.456287	0.838268	0.832687	Nr2e1	1
GO:0051302	regulation of cell division	0.460186	0.842721	0.837111	Klhl21/Ccp110	2
GO:0043270	positive regulation of ion transport	0.461362	0.842721	0.837111	Arc/Gjc2/Abcb1a/Scn3b	4
GO:0060070	canonical Wnt signaling pathway	0.461362	0.842721	0.837111	Mitf/Cthrc1/Daam2/Rspo2	4
GO:0006414	translational elongation	0.464731	0.842721	0.837111	Grm5	1
GO:0016126	sterol biosynthetic process	0.464731	0.842721	0.837111	Pex2	1
GO:0031952	regulation of protein autophosphorylation	0.464731	0.842721	0.837111	Epha7	1
GO:0032648	regulation of interferon-beta production	0.464731	0.842721	0.837111	Traip	1
GO:0032649	regulation of interferon-gamma production	0.464731	0.842721	0.837111	Il33	1
GO:0034308	primary alcohol metabolic process	0.464731	0.842721	0.837111	Chka	1
GO:0038066	p38MAPK cascade	0.464731	0.842721	0.837111	Per1	1
GO:0043392	negative regulation of DNA binding	0.464731	0.842721	0.837111	Per2	1
GO:0048641	regulation of skeletal muscle tissue development	0.464731	0.842721	0.837111	Rbm24	1
GO:0061045	negative regulation of wound healing	0.464731	0.842721	0.837111	Ubash3b	1
GO:0072347	response to anesthetic	0.464731	0.842721	0.837111	Prkcg	1
GO:1902369	negative regulation of RNA catabolic process	0.464731	0.842721	0.837111	Rbm24	1
GO:0071331	cellular response to hexose stimulus	0.465325	0.842721	0.837111	Gpr27/Rab11fip5	2
GO:1902806	regulation of cell cycle G1/S phase transition	0.465325	0.842721	0.837111	Ccnd2/Gjc2	2
GO:0043588	skin development	0.467982	0.844686	0.839062	Fa2h/Scd1/Clic4	3
GO:0048284	organelle fusion	0.470436	0.844686	0.839062	Syt2/Mfn1	2
GO:0048640	negative regulation of developmental growth	0.470436	0.844686	0.839062	Mag/Epha7	2
GO:0061025	membrane fusion	0.470436	0.844686	0.839062	Syt2/Mfn1	2
GO:0071326	cellular response to monosaccharide stimulus	0.470436	0.844686	0.839062	Gpr27/Rab11fip5	2
GO:0051091	positive regulation of DNA-binding transcription factor activity	0.471973	0.844686	0.839062	Jmy/Dhx33/Nod1	3
GO:0001825	blastocyst formation	0.473044	0.844686	0.839062	Junb	1
GO:0014009	glial cell proliferation	0.473044	0.844686	0.839062	Il33	1
GO:0015872	dopamine transport	0.473044	0.844686	0.839062	Syt2	1
GO:0030517	negative regulation of axon extension	0.473044	0.844686	0.839062	Mag	1
GO:0032611	interleukin-1 beta production	0.473044	0.844686	0.839062	Nod1	1
GO:0061014	positive regulation of mRNA catabolic process	0.473044	0.844686	0.839062	Rbm24	1
GO:1902667	regulation of axon guidance	0.473044	0.844686	0.839062	Plxna4	1
GO:1903350	response to dopamine	0.473044	0.844686	0.839062	Htr1a	1
GO:1903351	cellular response to dopamine	0.473044	0.844686	0.839062	Htr1a	1
GO:1990928	response to amino acid starvation	0.473044	0.844686	0.839062	Rnf152	1
GO:0002244	hematopoietic progenitor cell differentiation	0.475518	0.844686	0.839062	Anln/Eml1	2
GO:0002792	negative regulation of peptide secretion	0.475518	0.844686	0.839062	Il33/Rab11fip5	2
GO:0045598	regulation of fat cell differentiation	0.475518	0.844686	0.839062	Fndc5/Klf5	2
GO:0009314	response to radiation	0.47654	0.844686	0.839062	Junb/Cryab/Ccnd2/Per1/Per2	5
GO:0010959	regulation of metal ion transport	0.47654	0.844686	0.839062	Per1/Trf/Ubash3b/Gjc2/Scn3b	5
GO:0031396	regulation of protein ubiquitination	0.479914	0.844686	0.839062	Sept4/Prkcg/Per2	3
GO:0099111	microtubule-based transport	0.479914	0.844686	0.839062	Nefm/Nefh/Kif1c	3
GO:0009612	response to mechanical stimulus	0.480571	0.844686	0.839062	Junb/Slitrk6	2
GO:0031623	receptor internalization	0.480571	0.844686	0.839062	Arc/Cntn2	2
GO:1903052	positive regulation of proteolysis involved in cellular protein catabolic process	0.480571	0.844686	0.839062	Il33/Trim67	2
GO:0003229	ventricular cardiac muscle tissue development	0.481229	0.844686	0.839062	Tnni1	1
GO:0006890	retrograde vesicle-mediated transport, Golgi to endoplasmic reticulum	0.481229	0.844686	0.839062	Kif1c	1
GO:0007628	adult walking behavior	0.481229	0.844686	0.839062	Cntn2	1
GO:0009119	ribonucleoside metabolic process	0.481229	0.844686	0.839062	Mfn1	1
GO:0010332	response to gamma radiation	0.481229	0.844686	0.839062	Cryab	1
GO:0031648	protein destabilization	0.481229	0.844686	0.839062	Pex2	1
GO:0032608	interferon-beta production	0.481229	0.844686	0.839062	Traip	1
GO:0043949	regulation of cAMP-mediated signaling	0.481229	0.844686	0.839062	Gpr62	1
GO:0061614	pri-miRNA transcription by RNA polymerase II	0.481229	0.844686	0.839062	Klf5	1
GO:0065002	intracellular protein transmembrane transport	0.481229	0.844686	0.839062	Pex2	1
GO:0098661	inorganic anion transmembrane transport	0.481229	0.844686	0.839062	Grm5	1
GO:1903307	positive regulation of regulated secretory pathway	0.481229	0.844686	0.839062	Syt2	1
GO:0044089	positive regulation of cellular component biogenesis	0.483063	0.847218	0.841577	Anln/Jmy/Slitrk6/Ccp110/Cdc42ep1/Cdc42ep2/Dhx33	7
GO:0034764	positive regulation of transmembrane transport	0.483864	0.847837	0.842193	Arc/Gjc2/Abcb1a	3
GO:0051402	neuron apoptotic process	0.485031	0.847837	0.842193	Mag/Epha7/Adarb1/Prkcg	4
GO:0030900	forebrain development	0.485478	0.847837	0.842193	Nr2e1/Olig2/Emx2/Cntn2/Plxna4	5
GO:0010811	positive regulation of cell-substrate adhesion	0.485593	0.847837	0.842193	Dock5/Smoc2	2
GO:0018107	peptidyl-threonine phosphorylation	0.485593	0.847837	0.842193	Dyrk3/Trpc5	2
GO:0042278	purine nucleoside metabolic process	0.489287	0.847837	0.842193	Mfn1	1
GO:0043620	regulation of DNA-templated transcription in response to stress	0.489287	0.847837	0.842193	Jmy	1
GO:0047496	vesicle transport along microtubule	0.489287	0.847837	0.842193	Kif1c	1
GO:0048260	positive regulation of receptor-mediated endocytosis	0.489287	0.847837	0.842193	Trf	1
GO:0060395	SMAD protein signal transduction	0.489287	0.847837	0.842193	Trf	1
GO:0061337	cardiac conduction	0.489287	0.847837	0.842193	Scn3b	1
GO:0061912	selective autophagy	0.489287	0.847837	0.842193	Nod1	1
GO:0071806	protein transmembrane transport	0.489287	0.847837	0.842193	Pex2	1
GO:0086001	cardiac muscle cell action potential	0.489287	0.847837	0.842193	Scn3b	1
GO:2000649	regulation of sodium ion transmembrane transporter activity	0.489287	0.847837	0.842193	Scn3b	1
GO:0034612	response to tumor necrosis factor	0.490586	0.849355	0.8437	Rffl/Traip	2
GO:0030198	extracellular matrix organization	0.491722	0.849355	0.8437	Hapln2/Nr2e1/Smoc2	3
GO:0043062	extracellular structure organization	0.491722	0.849355	0.8437	Hapln2/Nr2e1/Smoc2	3
GO:0001819	positive regulation of cytokine production	0.495051	0.849355	0.8437	Il33/Dhx33/Mbp/Nod1	4
GO:1903169	regulation of calcium ion transmembrane transport	0.495548	0.849355	0.8437	Ubash3b/Gjc2	2
GO:0090257	regulation of muscle system process	0.495629	0.849355	0.8437	Dock5/Tbxa2r/Tnni1	3
GO:0002532	production of molecular mediator involved in inflammatory response	0.497221	0.849355	0.8437	Per1	1
GO:0006094	gluconeogenesis	0.497221	0.849355	0.8437	Per2	1
GO:0007200	phospholipase C-activating G protein-coupled receptor signaling pathway	0.497221	0.849355	0.8437	Gpr27	1
GO:0007492	endoderm development	0.497221	0.849355	0.8437	Arc	1
GO:0021536	diencephalon development	0.497221	0.849355	0.8437	Olig2	1
GO:0031529	ruffle organization	0.497221	0.849355	0.8437	Rhog	1
GO:0042446	hormone biosynthetic process	0.497221	0.849355	0.8437	Cyp27a1	1
GO:0060425	lung morphogenesis	0.497221	0.849355	0.8437	Rspo2	1
GO:0070613	regulation of protein processing	0.497221	0.849355	0.8437	Cntn2	1
GO:0090659	walking behavior	0.497221	0.849355	0.8437	Cntn2	1
GO:1901606	alpha-amino acid catabolic process	0.497221	0.849355	0.8437	Pipox	1
GO:1903793	positive regulation of anion transport	0.497221	0.849355	0.8437	Abcb1a	1
GO:0051346	negative regulation of hydrolase activity	0.498373	0.850651	0.844988	Cryab/Rffl/Nr4a1/Myo1d	4
GO:0032271	regulation of protein polymerization	0.499521	0.850895	0.84523	Jmy/Cdc42ep1/Cdc42ep2	3
GO:0001824	blastocyst development	0.50048	0.850895	0.84523	Junb/Necab1	2
GO:0002274	myeloid leukocyte activation	0.50048	0.850895	0.84523	Il33/Ndrg1	2
GO:0050707	regulation of cytokine secretion	0.50048	0.850895	0.84523	Il33/Mbp	2
GO:0071322	cellular response to carbohydrate stimulus	0.50048	0.850895	0.84523	Gpr27/Rab11fip5	2
GO:0001736	establishment of planar polarity	0.505033	0.852309	0.846635	Cthrc1	1
GO:0007164	establishment of tissue polarity	0.505033	0.852309	0.846635	Cthrc1	1
GO:0015807	L-amino acid transport	0.505033	0.852309	0.846635	Per2	1
GO:0032609	interferon-gamma production	0.505033	0.852309	0.846635	Il33	1
GO:0034332	adherens junction organization	0.505033	0.852309	0.846635	Cdh19	1
GO:1904888	cranial skeletal system development	0.505033	0.852309	0.846635	Foxn3	1
GO:0010950	positive regulation of endopeptidase activity	0.505381	0.852309	0.846635	Mbp/Nod1	2
GO:0050806	positive regulation of synaptic transmission	0.50726	0.852309	0.846635	Nr2e1/Syt2/Arc	3
GO:1990778	protein localization to cell periphery	0.509049	0.852309	0.846635	Anln/Mal/Pls1/Rhog/Scn3b	5
GO:0002685	regulation of leukocyte migration	0.510251	0.852309	0.846635	Mtus1/Il33	2
GO:0019933	cAMP-mediated signaling	0.510251	0.852309	0.846635	Gpr62/Tbxa2r	2
GO:0022408	negative regulation of cell-cell adhesion	0.510251	0.852309	0.846635	Ubash3b/Mbp	2
GO:0060996	dendritic spine development	0.510251	0.852309	0.846635	Mfn1/Arc	2
GO:0033673	negative regulation of kinase activity	0.511106	0.852309	0.846635	Ubash3b/Fgfr1op/Adarb1	3
GO:0046879	hormone secretion	0.511568	0.852309	0.846635	Htr1a/Gpr27/Rab11fip5/Per2	4
GO:0014706	striated muscle tissue development	0.511967	0.852309	0.846635	Klf5/Nr4a1/Tnni1/Rbm24/Svil	5
GO:0050708	regulation of protein secretion	0.511967	0.852309	0.846635	Il33/Gpr27/Rab11fip5/Mbp/Per2	5
GO:0006749	glutathione metabolic process	0.512723	0.852309	0.846635	Gstt3	1
GO:0008089	anterograde axonal transport	0.512723	0.852309	0.846635	Kif1c	1
GO:0021795	cerebral cortex cell migration	0.512723	0.852309	0.846635	Nr2e1	1
GO:0033559	unsaturated fatty acid metabolic process	0.512723	0.852309	0.846635	Scd1	1
GO:0046605	regulation of centrosome cycle	0.512723	0.852309	0.846635	Mdm1	1
GO:0046902	regulation of mitochondrial membrane permeability	0.512723	0.852309	0.846635	Cnp	1
GO:0051148	negative regulation of muscle cell differentiation	0.512723	0.852309	0.846635	Klf5	1
GO:0051155	positive regulation of striated muscle cell differentiation	0.512723	0.852309	0.846635	Rbm24	1
GO:1900024	regulation of substrate adhesion-dependent cell spreading	0.512723	0.852309	0.846635	Dock5	1
GO:1901607	alpha-amino acid biosynthetic process	0.512723	0.852309	0.846635	Psat1	1
GO:1903317	regulation of protein maturation	0.512723	0.852309	0.846635	Cntn2	1
GO:2000736	regulation of stem cell differentiation	0.512723	0.852309	0.846635	Rbm24	1
GO:0032147	activation of protein kinase activity	0.514937	0.854931	0.849239	Gab1/Trf/Grm5	3
GO:0071478	cellular response to radiation	0.51509	0.854931	0.849239	Cryab/Ccnd2	2
GO:1902105	regulation of leukocyte differentiation	0.518752	0.856163	0.850462	Mitf/Ubash3b/Sox13	3
GO:0043484	regulation of RNA splicing	0.519897	0.856163	0.850462	Rbm24/Srrm4	2
GO:0071236	cellular response to antibiotic	0.519897	0.856163	0.850462	Pde8a/Gpr37	2
GO:0002275	myeloid cell activation involved in immune response	0.520295	0.856163	0.850462	Il33	1
GO:0019319	hexose biosynthetic process	0.520295	0.856163	0.850462	Per2	1
GO:0030330	DNA damage response, signal transduction by p53 class mediator	0.520295	0.856163	0.850462	Dyrk3	1
GO:0032652	regulation of interleukin-1 production	0.520295	0.856163	0.850462	Nod1	1
GO:0033692	cellular polysaccharide biosynthetic process	0.520295	0.856163	0.850462	Per2	1
GO:0045773	positive regulation of axon extension	0.520295	0.856163	0.850462	Trpc5	1
GO:1905207	regulation of cardiocyte differentiation	0.520295	0.856163	0.850462	Klf5	1
GO:0048568	embryonic organ development	0.520676	0.856163	0.850462	Junb/Tfeb/Gab1/Cthrc1/Slitrk6	5
GO:0045787	positive regulation of cell cycle	0.524605	0.856163	0.850462	Ccnd2/Nr2e1/Dyrk3/Smoc2	4
GO:0018210	peptidyl-threonine modification	0.524673	0.856163	0.850462	Dyrk3/Trpc5	2
GO:0030177	positive regulation of Wnt signaling pathway	0.524673	0.856163	0.850462	Daam2/Rspo2	2
GO:1904375	regulation of protein localization to cell periphery	0.524673	0.856163	0.850462	Pls1/Rhog	2
GO:0006959	humoral immune response	0.52775	0.856163	0.850462	Tfeb	1
GO:0008038	neuron recognition	0.52775	0.856163	0.850462	Cntn2	1
GO:0010823	negative regulation of mitochondrion organization	0.52775	0.856163	0.850462	Mfn1	1
GO:0032387	negative regulation of intracellular transport	0.52775	0.856163	0.850462	Cryab	1
GO:0097327	response to antineoplastic agent	0.52775	0.856163	0.850462	Nefh	1
GO:0099518	vesicle cytoskeletal trafficking	0.52775	0.856163	0.850462	Kif1c	1
GO:1900271	regulation of long-term synaptic potentiation	0.52775	0.856163	0.850462	Arc	1
GO:1901224	positive regulation of NIK/NF-kappaB signaling	0.52775	0.856163	0.850462	Nod1	1
GO:2000134	negative regulation of G1/S transition of mitotic cell cycle	0.52775	0.856163	0.850462	Gjc2	1
GO:2001238	positive regulation of extrinsic apoptotic signaling pathway	0.52775	0.856163	0.850462	Mal	1
GO:0031347	regulation of defense response	0.52932	0.856163	0.850462	Tfeb/Tnfaip6/Per1/Il33/Nod1	5
GO:0010634	positive regulation of epithelial cell migration	0.529417	0.856163	0.850462	Dock5/Smoc2	2
GO:0046488	phosphatidylinositol metabolic process	0.529417	0.856163	0.850462	Piga/Pitpnc1	2
GO:0050714	positive regulation of protein secretion	0.530099	0.856163	0.850462	Il33/Gpr27/Mbp	3
GO:0031667	response to nutrient levels	0.531063	0.856163	0.850462	Gatm/Prkcg/Nmral1/Rnf152	4
GO:0001678	cellular glucose homeostasis	0.534128	0.856163	0.850462	Gpr27/Rab11fip5	2
GO:0071216	cellular response to biotic stimulus	0.534128	0.856163	0.850462	Tbxa2r/Litaf	2
GO:0050678	regulation of epithelial cell proliferation	0.534275	0.856163	0.850462	Ccnd2/Nr4a1/Pex2/Sgpp2	4
GO:0031400	negative regulation of protein modification process	0.534622	0.856163	0.850462	Per1/Ubash3b/Fgfr1op/Adarb1/Cdc42se1/Prkcg/Per2	7
GO:0008347	glial cell migration	0.53509	0.856163	0.850462	Nr2e1	1
GO:0008652	cellular amino acid biosynthetic process	0.53509	0.856163	0.850462	Psat1	1
GO:0010171	body morphogenesis	0.53509	0.856163	0.850462	Schip1	1
GO:0034394	protein localization to cell surface	0.53509	0.856163	0.850462	Rab11fip5	1
GO:0042116	macrophage activation	0.53509	0.856163	0.850462	Il33	1
GO:0046580	negative regulation of Ras protein signal transduction	0.53509	0.856163	0.850462	Trim67	1
GO:0055008	cardiac muscle tissue morphogenesis	0.53509	0.856163	0.850462	Tnni1	1
GO:0060324	face development	0.53509	0.856163	0.850462	Schip1	1
GO:0060563	neuroepithelial cell differentiation	0.53509	0.856163	0.850462	Slitrk6	1
GO:1901292	nucleoside phosphate catabolic process	0.53509	0.856163	0.850462	Cnp	1
GO:1901799	negative regulation of proteasomal protein catabolic process	0.53509	0.856163	0.850462	Prkcg	1
GO:0006898	receptor-mediated endocytosis	0.537582	0.856163	0.850462	Trf/Arc/Cntn2	3
GO:0010976	positive regulation of neuron projection development	0.537896	0.856163	0.850462	Syt2/Mfn1/Trpc5/Trim67/Plxna4	5
GO:0007613	memory	0.538808	0.856163	0.850462	Ccnd2/Arc	2
GO:0003333	amino acid transmembrane transport	0.542316	0.856163	0.850462	Per2	1
GO:0015914	phospholipid transport	0.542316	0.856163	0.850462	Abcb1a	1
GO:0032418	lysosome localization	0.542316	0.856163	0.850462	Tfeb	1
GO:0050433	regulation of catecholamine secretion	0.542316	0.856163	0.850462	Syt2	1
GO:0050775	positive regulation of dendrite morphogenesis	0.542316	0.856163	0.850462	Mfn1	1
GO:0050810	regulation of steroid biosynthetic process	0.542316	0.856163	0.850462	Pex2	1
GO:0051453	regulation of intracellular pH	0.542316	0.856163	0.850462	Clic4	1
GO:0097194	execution phase of apoptosis	0.542316	0.856163	0.850462	Rffl	1
GO:0097755	positive regulation of blood vessel diameter	0.542316	0.856163	0.850462	Dock5	1
GO:1900449	regulation of glutamate receptor signaling pathway	0.542316	0.856163	0.850462	Arc	1
GO:1902305	regulation of sodium ion transmembrane transport	0.542316	0.856163	0.850462	Scn3b	1
GO:2000243	positive regulation of reproductive process	0.542316	0.856163	0.850462	Abcb1a	1
GO:2000378	negative regulation of reactive oxygen species metabolic process	0.542316	0.856163	0.850462	Cryab	1
GO:2001244	positive regulation of intrinsic apoptotic signaling pathway	0.542316	0.856163	0.850462	2004-09-01	1
GO:1904064	positive regulation of cation transmembrane transport	0.543456	0.856163	0.850462	Arc/Gjc2	2
GO:0001933	negative regulation of protein phosphorylation	0.543574	0.856163	0.850462	Per1/Ubash3b/Fgfr1op/Adarb1/Cdc42se1	5
GO:0070372	regulation of ERK1 and ERK2 cascade	0.544997	0.856163	0.850462	Epha7/Pde8a/Nod1	3
GO:0010952	positive regulation of peptidase activity	0.548071	0.856163	0.850462	Mbp/Nod1	2
GO:2001236	regulation of extrinsic apoptotic signaling pathway	0.548071	0.856163	0.850462	Rffl/Mal	2
GO:0007204	positive regulation of cytosolic calcium ion concentration	0.548679	0.856163	0.850462	Tbxa2r/Ubash3b/Trpc5	3
GO:1903050	regulation of proteolysis involved in cellular protein catabolic process	0.548679	0.856163	0.850462	Il33/Prkcg/Trim67	3
GO:0006661	phosphatidylinositol biosynthetic process	0.54943	0.856163	0.850462	Piga	1
GO:0008543	fibroblast growth factor receptor signaling pathway	0.54943	0.856163	0.850462	Smoc2	1
GO:0010633	negative regulation of epithelial cell migration	0.54943	0.856163	0.850462	Tbxa2r	1
GO:0015800	acidic amino acid transport	0.54943	0.856163	0.850462	Per2	1
GO:0032612	interleukin-1 production	0.54943	0.856163	0.850462	Nod1	1
GO:0034109	homotypic cell-cell adhesion	0.54943	0.856163	0.850462	Ubash3b	1
GO:0042632	cholesterol homeostasis	0.54943	0.856163	0.850462	Pex2	1
GO:0046364	monosaccharide biosynthetic process	0.54943	0.856163	0.850462	Per2	1
GO:0046847	filopodium assembly	0.54943	0.856163	0.850462	Fgd3	1
GO:0051341	regulation of oxidoreductase activity	0.54943	0.856163	0.850462	Nod1	1
GO:0071867	response to monoamine	0.54943	0.856163	0.850462	Htr1a	1
GO:0071868	cellular response to monoamine stimulus	0.54943	0.856163	0.850462	Htr1a	1
GO:0071869	response to catecholamine	0.54943	0.856163	0.850462	Htr1a	1
GO:0071870	cellular response to catecholamine stimulus	0.54943	0.856163	0.850462	Htr1a	1
GO:1902017	regulation of cilium assembly	0.54943	0.856163	0.850462	Ccp110	1
GO:1903902	positive regulation of viral life cycle	0.54943	0.856163	0.850462	Adarb1	1
GO:0045931	positive regulation of mitotic cell cycle	0.552653	0.857766	0.852055	Ccnd2/Smoc2	2
GO:0019221	cytokine-mediated signaling pathway	0.555991	0.857766	0.852055	Rffl/Gab1/Traip	3
GO:0006919	activation of cysteine-type endopeptidase activity involved in apoptotic process	0.556435	0.857766	0.852055	Nod1	1
GO:0014911	positive regulation of smooth muscle cell migration	0.556435	0.857766	0.852055	Dock5	1
GO:0045739	positive regulation of DNA repair	0.556435	0.857766	0.852055	Prkcg	1
GO:0050885	neuromuscular process controlling balance	0.556435	0.857766	0.852055	Nkx6-2	1
GO:0055092	sterol homeostasis	0.556435	0.857766	0.852055	Pex2	1
GO:0099601	regulation of neurotransmitter receptor activity	0.556435	0.857766	0.852055	Arc	1
GO:1902807	negative regulation of cell cycle G1/S phase transition	0.556435	0.857766	0.852055	Gjc2	1
GO:1904062	regulation of cation transmembrane transport	0.556455	0.857766	0.852055	Ubash3b/Arc/Gjc2/Scn3b	4
GO:0051147	regulation of muscle cell differentiation	0.557203	0.857766	0.852055	Klf5/Rbm24	2
GO:0008015	blood circulation	0.557627	0.857766	0.852055	Dock5/Tbxa2r/Htr1a/Scn3b/Per2	5
GO:0002250	adaptive immune response	0.55962	0.857766	0.852055	Tfeb/Otud7b/Il33	3
GO:0060828	regulation of canonical Wnt signaling pathway	0.55962	0.857766	0.852055	Cthrc1/Daam2/Rspo2	3
GO:0098660	inorganic ion transmembrane transport	0.560833	0.857766	0.852055	Trpm6/Ubash3b/Grm5/Trpc5/Gjc2/Kcnk13/Scn3b	7
GO:0070374	positive regulation of ERK1 and ERK2 cascade	0.56172	0.857766	0.852055	Pde8a/Nod1	2
GO:0097237	cellular response to toxic substance	0.56172	0.857766	0.852055	Pde8a/Gpr37	2
GO:1903364	positive regulation of cellular protein catabolic process	0.56172	0.857766	0.852055	Il33/Trim67	2
GO:0000271	polysaccharide biosynthetic process	0.563331	0.857766	0.852055	Per2	1
GO:0006635	fatty acid beta-oxidation	0.563331	0.857766	0.852055	Pex2	1
GO:0031016	pancreas development	0.563331	0.857766	0.852055	Nkx6-2	1
GO:0034637	cellular carbohydrate biosynthetic process	0.563331	0.857766	0.852055	Per2	1
GO:0042982	amyloid precursor protein metabolic process	0.563331	0.857766	0.852055	Necab1	1
GO:0043966	histone H3 acetylation	0.563331	0.857766	0.852055	Per1	1
GO:0050432	catecholamine secretion	0.563331	0.857766	0.852055	Syt2	1
GO:0055072	iron ion homeostasis	0.563331	0.857766	0.852055	Trf	1
GO:0086003	cardiac muscle cell contraction	0.563331	0.857766	0.852055	Scn3b	1
GO:1904427	positive regulation of calcium ion transmembrane transport	0.563331	0.857766	0.852055	Gjc2	1
GO:0043254	regulation of protein-containing complex assembly	0.565957	0.857766	0.852055	Cryab/Jmy/Cdc42ep1/Cdc42ep2/Dhx33	5
GO:0007051	spindle organization	0.566204	0.857766	0.852055	Eml1/Haus8	2
GO:1901605	alpha-amino acid metabolic process	0.566204	0.857766	0.852055	Pipox/Psat1	2
GO:0007411	axon guidance	0.566826	0.857766	0.852055	Epha7/Cntn2/Plxna4	3
GO:0043086	negative regulation of catalytic activity	0.567869	0.857766	0.852055	Cryab/Rffl/Nr4a1/Ubash3b/Fgfr1op/Adarb1/Myo1d	7
GO:0016358	dendrite development	0.568876	0.857766	0.852055	Nr2e1/Mfn1/Arc/Trpc5	4
GO:0002702	positive regulation of production of molecular mediator of immune response	0.570121	0.857766	0.852055	Il33	1
GO:0003208	cardiac ventricle morphogenesis	0.570121	0.857766	0.852055	Tnni1	1
GO:0007040	lysosome organization	0.570121	0.857766	0.852055	Tfeb	1
GO:0009205	purine ribonucleoside triphosphate metabolic process	0.570121	0.857766	0.852055	Mfn1	1
GO:0030168	platelet activation	0.570121	0.857766	0.852055	Ubash3b	1
GO:0030641	regulation of cellular pH	0.570121	0.857766	0.852055	Clic4	1
GO:0032088	negative regulation of NF-kappaB transcription factor activity	0.570121	0.857766	0.852055	Traip	1
GO:0043647	inositol phosphate metabolic process	0.570121	0.857766	0.852055	Inpp5a	1
GO:0050886	endocrine process	0.570121	0.857766	0.852055	Rab11fip5	1
GO:0051058	negative regulation of small GTPase mediated signal transduction	0.570121	0.857766	0.852055	Trim67	1
GO:0080171	lytic vacuole organization	0.570121	0.857766	0.852055	Tfeb	1
GO:2001021	negative regulation of response to DNA damage stimulus	0.570121	0.857766	0.852055	Dyrk3	1
GO:0007162	negative regulation of cell adhesion	0.570402	0.857766	0.852055	Ubash3b/Mbp/Plxna4	3
GO:0032886	regulation of microtubule-based process	0.570402	0.857766	0.852055	Nefh/Htr1a/Mdm1	3
GO:0050727	regulation of inflammatory response	0.570402	0.857766	0.852055	Tnfaip6/Per1/Il33	3
GO:0097485	neuron projection guidance	0.570402	0.857766	0.852055	Epha7/Cntn2/Plxna4	3
GO:0034614	cellular response to reactive oxygen species	0.570656	0.857766	0.852055	Pde8a/Gpr37	2
GO:0001503	ossification	0.571951	0.858278	0.852564	Junb/Cthrc1/Trp53inp2/Rspo2	4
GO:0019932	second-messenger-mediated signaling	0.571951	0.858278	0.852564	Gpr62/Inpp5a/Tbxa2r/Grm5	4
GO:1903320	regulation of protein modification by small protein conjugation or removal	0.57396	0.858278	0.852564	Sept4/Prkcg/Per2	3
GO:0042445	hormone metabolic process	0.575074	0.858278	0.852564	Schip1/Cyp27a1	2
GO:0045216	cell-cell junction organization	0.575074	0.858278	0.852564	Cdh19/Ugt8a	2
GO:0000281	mitotic cytokinesis	0.576805	0.858278	0.852564	Anln	1
GO:0009063	cellular amino acid catabolic process	0.576805	0.858278	0.852564	Pipox	1
GO:0016999	antibiotic metabolic process	0.576805	0.858278	0.852564	Aspa	1
GO:0030203	glycosaminoglycan metabolic process	0.576805	0.858278	0.852564	Xylt2	1
GO:0032890	regulation of organic acid transport	0.576805	0.858278	0.852564	Per2	1
GO:0051145	smooth muscle cell differentiation	0.576805	0.858278	0.852564	Klf5	1
GO:0051279	regulation of release of sequestered calcium ion into cytosol	0.576805	0.858278	0.852564	Ubash3b	1
GO:0060999	positive regulation of dendritic spine development	0.576805	0.858278	0.852564	Mfn1	1
GO:1903035	negative regulation of response to wounding	0.576805	0.858278	0.852564	Ubash3b	1
GO:0002791	regulation of peptide secretion	0.57694	0.858278	0.852564	Il33/Gpr27/Rab11fip5/Mbp/Per2	5
GO:0030072	peptide hormone secretion	0.577499	0.85852	0.852804	Gpr27/Rab11fip5/Per2	3
GO:0021543	pallium development	0.57946	0.859018	0.853298	Nr2e1/Emx2	2
GO:0050663	cytokine secretion	0.57946	0.859018	0.853298	Il33/Mbp	2
GO:0002521	leukocyte differentiation	0.582378	0.859018	0.853298	Junb/Mitf/Trf/Ubash3b/Sox13	5
GO:0000079	regulation of cyclin-dependent protein serine/threonine kinase activity	0.583386	0.859018	0.853298	Ccnd2	1
GO:0007029	endoplasmic reticulum organization	0.583386	0.859018	0.853298	Sptssb	1
GO:0021872	forebrain generation of neurons	0.583386	0.859018	0.853298	Nr2e1	1
GO:0042737	drug catabolic process	0.583386	0.859018	0.853298	Pipox	1
GO:0045069	regulation of viral genome replication	0.583386	0.859018	0.853298	Adarb1	1
GO:0045669	positive regulation of osteoblast differentiation	0.583386	0.859018	0.853298	Cthrc1	1
GO:0045844	positive regulation of striated muscle tissue development	0.583386	0.859018	0.853298	Rbm24	1
GO:0048636	positive regulation of muscle organ development	0.583386	0.859018	0.853298	Rbm24	1
GO:0060976	coronary vasculature development	0.583386	0.859018	0.853298	Klf5	1
GO:0090559	regulation of membrane permeability	0.583386	0.859018	0.853298	Cnp	1
GO:0098930	axonal transport	0.583386	0.859018	0.853298	Kif1c	1
GO:0031644	regulation of nervous system process	0.583812	0.859061	0.853341	Mag/Trf	2
GO:0032956	regulation of actin cytoskeleton organization	0.587145	0.861903	0.856165	Jmy/Rhog/Cdc42ep1/Cdc42ep2	4
GO:0002793	positive regulation of peptide secretion	0.588008	0.861903	0.856165	Il33/Gpr27/Mbp	3
GO:0110053	regulation of actin filament organization	0.588008	0.861903	0.856165	Jmy/Cdc42ep1/Cdc42ep2	3
GO:0009749	response to glucose	0.588132	0.861903	0.856165	Gpr27/Rab11fip5	2
GO:0019935	cyclic-nucleotide-mediated signaling	0.588132	0.861903	0.856165	Gpr62/Tbxa2r	2
GO:0048754	branching morphogenesis of an epithelial tube	0.588132	0.861903	0.856165	Clic4/Rspo2	2
GO:0019226	transmission of nerve impulse	0.589866	0.862522	0.85678	Mag	1
GO:0032760	positive regulation of tumor necrosis factor production	0.589866	0.862522	0.85678	Nod1	1
GO:1901863	positive regulation of muscle tissue development	0.589866	0.862522	0.85678	Rbm24	1
GO:0006417	regulation of translation	0.590147	0.862522	0.85678	Per1/Grm5/Rbm24/Per2	4
GO:0009952	anterior/posterior pattern specification	0.592418	0.86328	0.857532	Arc/Emx2	2
GO:0071897	DNA biosynthetic process	0.592418	0.86328	0.857532	Lin9/Smoc2	2
GO:0009991	response to extracellular stimulus	0.593135	0.86328	0.857532	Gatm/Prkcg/Nmral1/Rnf152	4
GO:0005977	glycogen metabolic process	0.596245	0.86328	0.857532	Per2	1
GO:0006073	cellular glucan metabolic process	0.596245	0.86328	0.857532	Per2	1
GO:0006641	triglyceride metabolic process	0.596245	0.86328	0.857532	Scd1	1
GO:0007405	neuroblast proliferation	0.596245	0.86328	0.857532	Eml1	1
GO:0009199	ribonucleoside triphosphate metabolic process	0.596245	0.86328	0.857532	Mfn1	1
GO:0016239	positive regulation of macroautophagy	0.596245	0.86328	0.857532	Nod1	1
GO:0034754	cellular hormone metabolic process	0.596245	0.86328	0.857532	Schip1	1
GO:0043113	receptor clustering	0.596245	0.86328	0.857532	Htr1a	1
GO:0043967	histone H4 acetylation	0.596245	0.86328	0.857532	Per1	1
GO:0044042	glucan metabolic process	0.596245	0.86328	0.857532	Per2	1
GO:1903557	positive regulation of tumor necrosis factor superfamily cytokine production	0.596245	0.86328	0.857532	Nod1	1
GO:0009746	response to hexose	0.596671	0.86332	0.857572	Gpr27/Rab11fip5	2
GO:1901137	carbohydrate derivative biosynthetic process	0.598931	0.864	0.858247	Piga/Ugt8a/Fa2h/Hs3st1/Xylt2/Necab1	6
GO:0034284	response to monosaccharide	0.600891	0.864	0.858247	Gpr27/Rab11fip5	2
GO:0045926	negative regulation of growth	0.60176	0.864	0.858247	Cryab/Mag/Epha7	3
GO:1903311	regulation of mRNA metabolic process	0.60176	0.864	0.858247	Rbm24/Srrm4/Adarb1	3
GO:0002688	regulation of leukocyte chemotaxis	0.602526	0.864	0.858247	Mtus1	1
GO:0009116	nucleoside metabolic process	0.602526	0.864	0.858247	Mfn1	1
GO:0010822	positive regulation of mitochondrion organization	0.602526	0.864	0.858247	Mfn1	1
GO:0019882	antigen processing and presentation	0.602526	0.864	0.858247	Nod1	1
GO:0033143	regulation of intracellular steroid hormone receptor signaling pathway	0.602526	0.864	0.858247	Per1	1
GO:0043242	negative regulation of protein-containing complex disassembly	0.602526	0.864	0.858247	Per2	1
GO:0048488	synaptic vesicle endocytosis	0.602526	0.864	0.858247	Syt2	1
GO:0099637	neurotransmitter receptor transport	0.602526	0.864	0.858247	Arc	1
GO:0140238	presynaptic endocytosis	0.602526	0.864	0.858247	Syt2	1
GO:0010638	positive regulation of organelle organization	0.604504	0.864	0.858247	Syt2/Jmy/Htr1a/Mfn1/Ccp110/Cdc42ep1/Cdc42ep2	7
GO:0061061	muscle structure development	0.604504	0.864	0.858247	Cryab/Klf5/Nr4a1/Tnni1/Rbm24/Adarb1/Svil	7
GO:0050796	regulation of insulin secretion	0.605078	0.864	0.858247	Gpr27/Per2	2
GO:2000058	regulation of ubiquitin-dependent protein catabolic process	0.605078	0.864	0.858247	Il33/Trim67	2
GO:0051348	negative regulation of transferase activity	0.608523	0.864	0.858247	Ubash3b/Fgfr1op/Adarb1	3
GO:0001738	morphogenesis of a polarized epithelium	0.608709	0.864	0.858247	Cthrc1	1
GO:0002090	regulation of receptor internalization	0.608709	0.864	0.858247	Arc	1
GO:0006637	acyl-CoA metabolic process	0.608709	0.864	0.858247	Pipox	1
GO:0035383	thioester metabolic process	0.608709	0.864	0.858247	Pipox	1
GO:0046888	negative regulation of hormone secretion	0.608709	0.864	0.858247	Rab11fip5	1
GO:0051149	positive regulation of muscle cell differentiation	0.608709	0.864	0.858247	Rbm24	1
GO:0061178	regulation of insulin secretion involved in cellular response to glucose stimulus	0.608709	0.864	0.858247	Gpr27	1
GO:1903312	negative regulation of mRNA metabolic process	0.608709	0.864	0.858247	Rbm24	1
GO:1904029	regulation of cyclin-dependent protein kinase activity	0.608709	0.864	0.858247	Ccnd2	1
GO:2000573	positive regulation of DNA biosynthetic process	0.608709	0.864	0.858247	Smoc2	1
GO:2001259	positive regulation of cation channel activity	0.608709	0.864	0.858247	Arc	1
GO:0043409	negative regulation of MAPK cascade	0.609232	0.864176	0.858423	Per1/Cdc42se1	2
GO:0098655	cation transmembrane transport	0.613412	0.867524	0.861748	Trpm6/Ubash3b/Arc/Trpc5/Gjc2/Kcnk13/Scn3b	7
GO:0006022	aminoglycan metabolic process	0.614797	0.867524	0.861748	Xylt2	1
GO:0007229	integrin-mediated signaling pathway	0.614797	0.867524	0.861748	Plp1	1
GO:0017156	calcium-ion regulated exocytosis	0.614797	0.867524	0.861748	Syt2	1
GO:0045638	negative regulation of myeloid cell differentiation	0.614797	0.867524	0.861748	Ubash3b	1
GO:0072332	intrinsic apoptotic signaling pathway by p53 class mediator	0.614797	0.867524	0.861748	Jmy	1
GO:1901879	regulation of protein depolymerization	0.614797	0.867524	0.861748	Htr1a	1
GO:1901992	positive regulation of mitotic cell cycle phase transition	0.614797	0.867524	0.861748	Ccnd2	1
GO:0060562	epithelial tube morphogenesis	0.616582	0.868625	0.862842	Cthrc1/Epha7/Clic4/Rspo2	4
GO:0006954	inflammatory response	0.616796	0.868625	0.862842	Tnfaip6/Per1/Tbxa2r/Il33/Plp1	5
GO:0006909	phagocytosis	0.617441	0.868625	0.862842	Cdc42se1/Prkcg	2
GO:0006816	calcium ion transport	0.619453	0.868625	0.862842	Trpm6/Ubash3b/Trpc5/Gjc2	4
GO:0002027	regulation of heart rate	0.62079	0.868625	0.862842	Scn3b	1
GO:0006835	dicarboxylic acid transport	0.62079	0.868625	0.862842	Per2	1
GO:0009144	purine nucleoside triphosphate metabolic process	0.62079	0.868625	0.862842	Mfn1	1
GO:0010923	negative regulation of phosphatase activity	0.62079	0.868625	0.862842	Myo1d	1
GO:0030216	keratinocyte differentiation	0.62079	0.868625	0.862842	Clic4	1
GO:0043279	response to alkaloid	0.62079	0.868625	0.862842	Prkcg	1
GO:0050795	regulation of behavior	0.62079	0.868625	0.862842	Htr1a	1
GO:0051937	catecholamine transport	0.62079	0.868625	0.862842	Syt2	1
GO:0051966	regulation of synaptic transmission, glutamatergic	0.62079	0.868625	0.862842	Grm5	1
GO:0006814	sodium ion transport	0.621496	0.869051	0.863265	Per1/Scn3b	2
GO:0051090	regulation of DNA-binding transcription factor activity	0.622312	0.86963	0.86384	Traip/Jmy/Dhx33/Nod1	4
GO:0002181	cytoplasmic translation	0.626691	0.872054	0.866248	Rbm24	1
GO:0002377	immunoglobulin production	0.626691	0.872054	0.866248	Il33	1
GO:0006885	regulation of pH	0.626691	0.872054	0.866248	Clic4	1
GO:0061097	regulation of protein tyrosine kinase activity	0.626691	0.872054	0.866248	Grm5	1
GO:0007018	microtubule-based movement	0.628352	0.872054	0.866248	Nefm/Nefh/Kif1c	3
GO:1901987	regulation of cell cycle phase transition	0.628352	0.872054	0.866248	Ccnd2/Dyrk3/Gjc2	3
GO:0016567	protein ubiquitination	0.628742	0.872054	0.866248	Rffl/Klhl21/Sept4/Traip/Prkcg/Rnf152/Per2	7
GO:0007612	learning	0.629506	0.872054	0.866248	Grm5/Cntn2	2
GO:0045637	regulation of myeloid cell differentiation	0.629506	0.872054	0.866248	Mitf/Ubash3b	2
GO:0050679	positive regulation of epithelial cell proliferation	0.629506	0.872054	0.866248	Ccnd2/Nr4a1	2
GO:2000027	regulation of animal organ morphogenesis	0.629506	0.872054	0.866248	Cthrc1/Rspo2	2
GO:0043523	regulation of neuron apoptotic process	0.63159	0.872054	0.866248	Mag/Epha7/Prkcg	3
GO:0042326	negative regulation of phosphorylation	0.632115	0.872054	0.866248	Per1/Ubash3b/Fgfr1op/Adarb1/Cdc42se1	5
GO:0006112	energy reserve metabolic process	0.632501	0.872054	0.866248	Per2	1
GO:0032024	positive regulation of insulin secretion	0.632501	0.872054	0.866248	Gpr27	1
GO:0034404	nucleobase-containing small molecule biosynthetic process	0.632501	0.872054	0.866248	Cnp	1
GO:0043525	positive regulation of neuron apoptotic process	0.632501	0.872054	0.866248	Epha7	1
GO:0051899	membrane depolarization	0.632501	0.872054	0.866248	Scn3b	1
GO:0072091	regulation of stem cell proliferation	0.632501	0.872054	0.866248	Nr2e1	1
GO:1902106	negative regulation of leukocyte differentiation	0.632501	0.872054	0.866248	Ubash3b	1
GO:1903051	negative regulation of proteolysis involved in cellular protein catabolic process	0.632501	0.872054	0.866248	Prkcg	1
GO:0009743	response to carbohydrate	0.633462	0.872474	0.866665	Gpr27/Rab11fip5	2
GO:0007600	sensory perception	0.633611	0.872474	0.866665	Nr2e1/Slitrk6/Srrm4/Mbp	4
GO:0043524	negative regulation of neuron apoptotic process	0.637385	0.875567	0.869737	Mag/Prkcg	2
GO:2001235	positive regulation of apoptotic signaling pathway	0.637385	0.875567	0.869737	Mal/Sept4	2
GO:0042089	cytokine biosynthetic process	0.63822	0.875567	0.869737	Nod1	1
GO:0042107	cytokine metabolic process	0.63822	0.875567	0.869737	Nod1	1
GO:0050764	regulation of phagocytosis	0.63822	0.875567	0.869737	Prkcg	1
GO:0010564	regulation of cell cycle process	0.639052	0.875567	0.869737	Ccnd2/Klhl21/Dyrk3/Ccp110/Gjc2/Mdm1	6
GO:0051493	regulation of cytoskeleton organization	0.639052	0.875567	0.869737	Jmy/Htr1a/Rhog/Cdc42ep1/Cdc42ep2/Mdm1	6
GO:0051258	protein polymerization	0.641186	0.875567	0.869737	Jmy/Cdc42ep1/Cdc42ep2	3
GO:0000082	G1/S transition of mitotic cell cycle	0.641275	0.875567	0.869737	Ccnd2/Gjc2	2
GO:0031349	positive regulation of defense response	0.641275	0.875567	0.869737	Il33/Nod1	2
GO:0051224	negative regulation of protein transport	0.641275	0.875567	0.869737	Il33/Rab11fip5	2
GO:0007389	pattern specification process	0.641943	0.875567	0.869737	Nkx6-2/Arc/Daam2/Emx2	4
GO:0006820	anion transport	0.642121	0.875567	0.869737	Ttyh2/Grm5/Abcb1a/Clic4/Per2	5
GO:0009953	dorsal/ventral pattern formation	0.643851	0.875567	0.869737	Nkx6-2	1
GO:0040014	regulation of multicellular organism growth	0.643851	0.875567	0.869737	Pls1	1
GO:0044272	sulfur compound biosynthetic process	0.643851	0.875567	0.869737	Xylt2	1
GO:0050805	negative regulation of synaptic transmission	0.643851	0.875567	0.869737	Arc	1
GO:0051965	positive regulation of synapse assembly	0.643851	0.875567	0.869737	Slitrk6	1
GO:0009101	glycoprotein biosynthetic process	0.644346	0.875567	0.869737	Hs3st1/Xylt2/Necab1	3
GO:0043405	regulation of MAP kinase activity	0.644346	0.875567	0.869737	Gab1/Trf/Grm5	3
GO:1903362	regulation of cellular protein catabolic process	0.644346	0.875567	0.869737	Il33/Prkcg/Trim67	3
GO:0010563	negative regulation of phosphorus metabolic process	0.645884	0.876008	0.870175	Per1/Ubash3b/Fgfr1op/Adarb1/Cdc42se1/Myo1d	6
GO:0045936	negative regulation of phosphate metabolic process	0.645884	0.876008	0.870175	Per1/Ubash3b/Fgfr1op/Adarb1/Cdc42se1/Myo1d	6
GO:0098662	inorganic cation transmembrane transport	0.645884	0.876008	0.870175	Trpm6/Ubash3b/Trpc5/Gjc2/Kcnk13/Scn3b	6
GO:0060021	roof of mouth development	0.649395	0.879119	0.873266	Schip1	1
GO:1902117	positive regulation of organelle assembly	0.649395	0.879119	0.873266	Ccp110	1
GO:1903578	regulation of ATP metabolic process	0.649395	0.879119	0.873266	Cox7a1	1
GO:0018108	peptidyl-tyrosine phosphorylation	0.650607	0.880209	0.874349	Dyrk3/Epha7/Grm5	3
GO:0030004	cellular monovalent inorganic cation homeostasis	0.654853	0.883746	0.877862	Clic4	1
GO:0042770	signal transduction in response to DNA damage	0.654853	0.883746	0.877862	Dyrk3	1
GO:0046916	cellular transition metal ion homeostasis	0.654853	0.883746	0.877862	Trf	1
GO:2001237	negative regulation of extrinsic apoptotic signaling pathway	0.654853	0.883746	0.877862	Rffl	1
GO:0001764	neuron migration	0.65651	0.884329	0.878441	Pex2/Cntn2	2
GO:0016054	organic acid catabolic process	0.65651	0.884329	0.878441	Pex2/Pipox	2
GO:0046395	carboxylic acid catabolic process	0.65651	0.884329	0.878441	Pex2/Pipox	2
GO:0018212	peptidyl-tyrosine modification	0.659852	0.886593	0.88069	Dyrk3/Epha7/Grm5	3
GO:0051480	regulation of cytosolic calcium ion concentration	0.659852	0.886593	0.88069	Tbxa2r/Ubash3b/Trpc5	3
GO:0007156	homophilic cell adhesion via plasma membrane adhesion molecules	0.660227	0.886593	0.88069	Cdh19	1
GO:0050852	T cell receptor signaling pathway	0.660227	0.886593	0.88069	Mog	1
GO:1904950	negative regulation of establishment of protein localization	0.660237	0.886593	0.88069	Il33/Rab11fip5	2
GO:0072001	renal system development	0.662895	0.887629	0.88172	Schip1/Epha7/Emx2	3
GO:0050673	epithelial cell proliferation	0.663555	0.887629	0.88172	Ccnd2/Nr4a1/Pex2/Sgpp2	4
GO:0007033	vacuole organization	0.663933	0.887629	0.88172	Tfeb/Trp53inp2	2
GO:0001570	vasculogenesis	0.665517	0.887629	0.88172	Junb	1
GO:0009062	fatty acid catabolic process	0.665517	0.887629	0.88172	Pex2	1
GO:0014910	regulation of smooth muscle cell migration	0.665517	0.887629	0.88172	Dock5	1
GO:0036465	synaptic vesicle recycling	0.665517	0.887629	0.88172	Syt2	1
GO:0043473	pigmentation	0.665517	0.887629	0.88172	Mitf	1
GO:0070252	actin-mediated cell contraction	0.665517	0.887629	0.88172	Scn3b	1
GO:0090630	activation of GTPase activity	0.665517	0.887629	0.88172	Rhog	1
GO:1902749	regulation of cell cycle G2/M phase transition	0.665517	0.887629	0.88172	Dyrk3	1
GO:0007416	synapse assembly	0.667596	0.888558	0.882642	Epha7/Slitrk6	2
GO:0015850	organic hydroxy compound transport	0.667596	0.888558	0.882642	Syt2/Htr1a	2
GO:0031669	cellular response to nutrient levels	0.667596	0.888558	0.882642	Nmral1/Rnf152	2
GO:0001938	positive regulation of endothelial cell proliferation	0.670726	0.888558	0.882642	Nr4a1	1
GO:0002698	negative regulation of immune effector process	0.670726	0.888558	0.882642	Il33	1
GO:0002833	positive regulation of response to biotic stimulus	0.670726	0.888558	0.882642	Nod1	1
GO:0007173	epidermal growth factor receptor signaling pathway	0.670726	0.888558	0.882642	Gab1	1
GO:0008584	male gonad development	0.670726	0.888558	0.882642	Abcb1a	1
GO:0010522	regulation of calcium ion transport into cytosol	0.670726	0.888558	0.882642	Ubash3b	1
GO:0010927	cellular component assembly involved in morphogenesis	0.670726	0.888558	0.882642	Ugt8a	1
GO:0019079	viral genome replication	0.670726	0.888558	0.882642	Adarb1	1
GO:0002831	regulation of response to biotic stimulus	0.671227	0.888678	0.882761	Tfeb/Nod1	2
GO:1901653	cellular response to peptide	0.671905	0.889032	0.883113	Nr4a1/Grm5/Nod1	3
GO:0044843	cell cycle G1/S phase transition	0.674826	0.890904	0.884972	Ccnd2/Gjc2	2
GO:0032103	positive regulation of response to external stimulus	0.674869	0.890904	0.884972	Il33/Nod1/Smoc2	3
GO:0030282	bone mineralization	0.675853	0.890904	0.884972	Rspo2	1
GO:0043123	positive regulation of I-kappaB kinase/NF-kappaB signaling	0.675853	0.890904	0.884972	Nod1	1
GO:0043488	regulation of mRNA stability	0.675853	0.890904	0.884972	Rbm24	1
GO:0046546	development of primary male sexual characteristics	0.675853	0.890904	0.884972	Abcb1a	1
GO:0044770	cell cycle phase transition	0.67661	0.890904	0.884972	Ccnd2/Dyrk3/Gjc2/Abcb1a	4
GO:0055074	calcium ion homeostasis	0.67661	0.890904	0.884972	Fam20a/Tbxa2r/Ubash3b/Trpc5	4
GO:0016311	dephosphorylation	0.679179	0.893297	0.88735	Inpp5a/Ubash3b/Myo1d/Plppr4	4
GO:0003002	regionalization	0.680739	0.893297	0.88735	Nkx6-2/Arc/Emx2	3
GO:0007189	adenylate cyclase-activating G protein-coupled receptor signaling pathway	0.680902	0.893297	0.88735	Tbxa2r	1
GO:0031110	regulation of microtubule polymerization or depolymerization	0.680902	0.893297	0.88735	Htr1a	1
GO:0044264	cellular polysaccharide metabolic process	0.680902	0.893297	0.88735	Per2	1
GO:0045921	positive regulation of exocytosis	0.680902	0.893297	0.88735	Syt2	1
GO:0030324	lung development	0.685432	0.894939	0.888981	Insc/Rspo2	2
GO:0061138	morphogenesis of a branching epithelium	0.685432	0.894939	0.888981	Clic4/Rspo2	2
GO:0006119	oxidative phosphorylation	0.685872	0.894939	0.888981	Cox7a1	1
GO:0007631	feeding behavior	0.685872	0.894939	0.888981	Htr1a	1
GO:0019395	fatty acid oxidation	0.685872	0.894939	0.888981	Pex2	1
GO:0032436	positive regulation of proteasomal ubiquitin-dependent protein catabolic process	0.685872	0.894939	0.888981	Il33	1
GO:0035305	negative regulation of dephosphorylation	0.685872	0.894939	0.888981	Myo1d	1
GO:0048524	positive regulation of viral process	0.685872	0.894939	0.888981	Adarb1	1
GO:0051225	spindle assembly	0.685872	0.894939	0.888981	Haus8	1
GO:0097190	apoptotic signaling pathway	0.687327	0.895927	0.889962	Rffl/Mal/Sept4/Jmy/Asah2/Il33	6
GO:1903531	negative regulation of secretion by cell	0.688904	0.895927	0.889962	Il33/Rab11fip5	2
GO:0007052	mitotic spindle organization	0.690765	0.895927	0.889962	Eml1	1
GO:0007286	spermatid development	0.690765	0.895927	0.889962	2004-09-01	1
GO:0016525	negative regulation of angiogenesis	0.690765	0.895927	0.889962	Tbxa2r	1
GO:0033865	nucleoside bisphosphate metabolic process	0.690765	0.895927	0.889962	Pipox	1
GO:0033875	ribonucleoside bisphosphate metabolic process	0.690765	0.895927	0.889962	Pipox	1
GO:0034032	purine nucleoside bisphosphate metabolic process	0.690765	0.895927	0.889962	Pipox	1
GO:0060349	bone morphogenesis	0.690765	0.895927	0.889962	Foxn3	1
GO:1903363	negative regulation of cellular protein catabolic process	0.690765	0.895927	0.889962	Prkcg	1
GO:0032970	regulation of actin filament-based process	0.691811	0.896746	0.890775	Jmy/Rhog/Cdc42ep1/Cdc42ep2	4
GO:1905475	regulation of protein localization to membrane	0.692345	0.896901	0.89093	Pls1/Rhog	2
GO:0014909	smooth muscle cell migration	0.695583	0.897561	0.891585	Dock5	1
GO:0034440	lipid oxidation	0.695583	0.897561	0.891585	Pex2	1
GO:0048565	digestive tract development	0.695583	0.897561	0.891585	Klf5	1
GO:1901657	glycosyl compound metabolic process	0.695583	0.897561	0.891585	Mfn1	1
GO:2001022	positive regulation of response to DNA damage stimulus	0.695583	0.897561	0.891585	Prkcg	1
GO:0030323	respiratory tube development	0.695755	0.897561	0.891585	Insc/Rspo2	2
GO:0090276	regulation of peptide hormone secretion	0.695755	0.897561	0.891585	Gpr27/Per2	2
GO:0048705	skeletal system morphogenesis	0.699133	0.900846	0.894849	Schip1/Foxn3	2
GO:0051054	positive regulation of DNA metabolic process	0.699133	0.900846	0.894849	Prkcg/Smoc2	2
GO:1903825	organic acid transmembrane transport	0.700325	0.90131	0.895309	Per2	1
GO:1905039	carboxylic acid transmembrane transport	0.700325	0.90131	0.895309	Per2	1
GO:0034248	regulation of cellular amide metabolic process	0.701662	0.902494	0.896486	Per1/Grm5/Rbm24/Per2	4
GO:0034329	cell junction assembly	0.70409	0.902808	0.896797	Cdh19/Ugt8a/Epha7/Slitrk6	4
GO:0002700	regulation of production of molecular mediator of immune response	0.704995	0.902808	0.896797	Il33	1
GO:0035725	sodium ion transmembrane transport	0.704995	0.902808	0.896797	Scn3b	1
GO:0043487	regulation of RNA stability	0.704995	0.902808	0.896797	Rbm24	1
GO:0050729	positive regulation of inflammatory response	0.704995	0.902808	0.896797	Il33	1
GO:1905330	regulation of morphogenesis of an epithelium	0.704995	0.902808	0.896797	Cthrc1	1
GO:1903532	positive regulation of secretion by cell	0.706503	0.902808	0.896797	Syt2/Il33/Gpr27/Mbp	4
GO:0045087	innate immune response	0.708902	0.902808	0.896797	Tfeb/Rab11fip5/Cdc42ep2/Nod1	4
GO:0030111	regulation of Wnt signaling pathway	0.708916	0.902808	0.896797	Cthrc1/Daam2/Rspo2	3
GO:0015931	nucleobase-containing compound transport	0.709084	0.902808	0.896797	Arc/Gjb1	2
GO:2001020	regulation of response to DNA damage stimulus	0.709084	0.902808	0.896797	Dyrk3/Prkcg	2
GO:0006639	acylglycerol metabolic process	0.709592	0.902808	0.896797	Scd1	1
GO:0007368	determination of left/right symmetry	0.709592	0.902808	0.896797	Daam2	1
GO:0045778	positive regulation of ossification	0.709592	0.902808	0.896797	Cthrc1	1
GO:0048145	regulation of fibroblast proliferation	0.709592	0.902808	0.896797	Pex2	1
GO:2000181	negative regulation of blood vessel morphogenesis	0.709592	0.902808	0.896797	Tbxa2r	1
GO:1903827	regulation of cellular protein localization	0.709835	0.902808	0.896797	Otud7b/Arc/Pls1/Rhog/Rab11fip5/Trp53inp2	6
GO:0005976	polysaccharide metabolic process	0.714117	0.902808	0.896797	Per2	1
GO:0006352	DNA-templated transcription, initiation	0.714117	0.902808	0.896797	Mitf	1
GO:0006638	neutral lipid metabolic process	0.714117	0.902808	0.896797	Scd1	1
GO:0007565	female pregnancy	0.714117	0.902808	0.896797	Junb	1
GO:0009141	nucleoside triphosphate metabolic process	0.714117	0.902808	0.896797	Mfn1	1
GO:0035270	endocrine system development	0.714117	0.902808	0.896797	Nkx6-2	1
GO:0038127	ERBB signaling pathway	0.714117	0.902808	0.896797	Gab1	1
GO:0043502	regulation of muscle adaptation	0.714117	0.902808	0.896797	Tnni1	1
GO:0010948	negative regulation of cell cycle process	0.715565	0.902808	0.896797	Gjc2/Mdm1	2
GO:0061136	regulation of proteasomal protein catabolic process	0.715565	0.902808	0.896797	Il33/Prkcg	2
GO:0055080	cation homeostasis	0.715781	0.902808	0.896797	Fam20a/Tbxa2r/Trf/Ubash3b/Trpc5/Clic4	6
GO:0045666	positive regulation of neuron differentiation	0.718077	0.902808	0.896797	Syt2/Mfn1/Trpc5/Trim67/Plxna4	5
GO:0030518	intracellular steroid hormone receptor signaling pathway	0.718573	0.902808	0.896797	Per1	1
GO:0031532	actin cytoskeleton reorganization	0.718573	0.902808	0.896797	Gab1	1
GO:0048144	fibroblast proliferation	0.718573	0.902808	0.896797	Pex2	1
GO:0090277	positive regulation of peptide hormone secretion	0.718573	0.902808	0.896797	Gpr27	1
GO:0022407	regulation of cell-cell adhesion	0.719643	0.902808	0.896797	Ubash3b/Epha7/Mbp	3
GO:0009306	protein secretion	0.72019	0.902808	0.896797	Il33/Gpr27/Rab11fip5/Mbp/Per2	5
GO:0035592	establishment of protein localization to extracellular region	0.72019	0.902808	0.896797	Il33/Gpr27/Rab11fip5/Mbp/Per2	5
GO:0070838	divalent metal ion transport	0.720686	0.902808	0.896797	Trpm6/Ubash3b/Trpc5/Gjc2	4
GO:2001233	regulation of apoptotic signaling pathway	0.720686	0.902808	0.896797	Rffl/Mal/Sept4/Asah2	4
GO:0048729	tissue morphogenesis	0.721644	0.902808	0.896797	Tnni1/Cthrc1/Epha7/Adarb1/Clic4/Rspo2	6
GO:0002822	regulation of adaptive immune response based on somatic recombination of immune receptors built from immunoglobulin superfamily domains	0.722959	0.902808	0.896797	Il33	1
GO:0006497	protein lipidation	0.722959	0.902808	0.896797	Piga	1
GO:0006906	vesicle fusion	0.722959	0.902808	0.896797	Syt2	1
GO:0010595	positive regulation of endothelial cell migration	0.722959	0.902808	0.896797	Smoc2	1
GO:0043280	positive regulation of cysteine-type endopeptidase activity involved in apoptotic process	0.722959	0.902808	0.896797	Nod1	1
GO:0048515	spermatid differentiation	0.722959	0.902808	0.896797	2004-09-01	1
GO:0051209	release of sequestered calcium ion into cytosol	0.722959	0.902808	0.896797	Ubash3b	1
GO:0051261	protein depolymerization	0.722959	0.902808	0.896797	Htr1a	1
GO:0072329	monocarboxylic acid catabolic process	0.722959	0.902808	0.896797	Pex2	1
GO:1903008	organelle disassembly	0.722959	0.902808	0.896797	Dyrk3	1
GO:0072511	divalent inorganic cation transport	0.723001	0.902808	0.896797	Trpm6/Ubash3b/Trpc5/Gjc2	4
GO:0043434	response to peptide hormone	0.724892	0.902808	0.896797	Gatm/Nr4a1/Pld1	3
GO:0072659	protein localization to plasma membrane	0.724892	0.902808	0.896797	Pls1/Rhog/Scn3b	3
GO:0051048	negative regulation of secretion	0.72506	0.902808	0.896797	Il33/Rab11fip5	2
GO:0006979	response to oxidative stress	0.725301	0.902808	0.896797	Cryab/Gab1/Pde8a/Gpr37	4
GO:0071900	regulation of protein serine/threonine kinase activity	0.725301	0.902808	0.896797	Ccnd2/Gab1/Trf/Grm5	4
GO:0001701	in utero embryonic development	0.726464	0.902808	0.896797	Junb/Tfeb/Gab1/Otud7b/Necab1	5
GO:0071417	cellular response to organonitrogen compound	0.726464	0.902808	0.896797	Nr4a1/Htr1a/Grm5/Nmral1/Nod1	5
GO:0045580	regulation of T cell differentiation	0.727278	0.902808	0.896797	Sox13	1
GO:0050777	negative regulation of immune response	0.727278	0.902808	0.896797	Il33	1
GO:0098771	inorganic ion homeostasis	0.727423	0.902808	0.896797	Fam20a/Tbxa2r/Trf/Ubash3b/Trpc5/Clic4	6
GO:0031647	regulation of protein stability	0.727487	0.902808	0.896797	Cryab/Insc/Pex2	3
GO:0000209	protein polyubiquitination	0.728165	0.902808	0.896797	Rffl/Rnf152	2
GO:0070507	regulation of microtubule cytoskeleton organization	0.728165	0.902808	0.896797	Htr1a/Mdm1	2
GO:0071692	protein localization to extracellular region	0.730591	0.903625	0.897608	Il33/Gpr27/Rab11fip5/Mbp/Per2	5
GO:0098609	cell-cell adhesion	0.731229	0.903625	0.897608	Mcam/Cdh19/Mag/Ubash3b/Epha7/Mbp	6
GO:0000086	G2/M transition of mitotic cell cycle	0.73153	0.903625	0.897608	Abcb1a	1
GO:0042158	lipoprotein biosynthetic process	0.73153	0.903625	0.897608	Piga	1
GO:0051283	negative regulation of sequestering of calcium ion	0.73153	0.903625	0.897608	Ubash3b	1
GO:0070997	neuron death	0.732118	0.903625	0.897608	Mag/Epha7/Adarb1/Prkcg	4
GO:0031668	cellular response to extracellular stimulus	0.734287	0.903625	0.897608	Nmral1/Rnf152	2
GO:0043112	receptor metabolic process	0.734287	0.903625	0.897608	Arc/Cntn2	2
GO:0090068	positive regulation of cell cycle process	0.734287	0.903625	0.897608	Ccnd2/Dyrk3	2
GO:0072507	divalent inorganic cation homeostasis	0.734362	0.903625	0.897608	Fam20a/Tbxa2r/Ubash3b/Trpc5	4
GO:0000045	autophagosome assembly	0.735715	0.903625	0.897608	Trp53inp2	1
GO:0006282	regulation of DNA repair	0.735715	0.903625	0.897608	Prkcg	1
GO:0009566	fertilization	0.735715	0.903625	0.897608	Clic4	1
GO:0051153	regulation of striated muscle cell differentiation	0.735715	0.903625	0.897608	Rbm24	1
GO:0051282	regulation of sequestering of calcium ion	0.735715	0.903625	0.897608	Ubash3b	1
GO:0045860	positive regulation of protein kinase activity	0.736592	0.903625	0.897608	Ccnd2/Gab1/Trf/Grm5	4
GO:0051640	organelle localization	0.738711	0.903625	0.897608	Tfeb/Insc/Nefh/Mfn1/Kif1c	5
GO:0051047	positive regulation of secretion	0.738808	0.903625	0.897608	Syt2/Il33/Gpr27/Mbp	4
GO:0001843	neural tube closure	0.739836	0.903625	0.897608	Cthrc1	1
GO:0046661	male sex differentiation	0.739836	0.903625	0.897608	Abcb1a	1
GO:0050921	positive regulation of chemotaxis	0.739836	0.903625	0.897608	Smoc2	1
GO:0051208	sequestering of calcium ion	0.739836	0.903625	0.897608	Ubash3b	1
GO:0051928	positive regulation of calcium ion transport	0.739836	0.903625	0.897608	Gjc2	1
GO:0055076	transition metal ion homeostasis	0.739836	0.903625	0.897608	Trf	1
GO:0060606	tube closure	0.739836	0.903625	0.897608	Cthrc1	1
GO:0062197	cellular response to chemical stress	0.740181	0.903625	0.897608	Efhd1/Pde8a/Gpr37	3
GO:0006914	autophagy	0.74101	0.903625	0.897608	Tfeb/Nod1/Rnf152/Trp53inp2	4
GO:0061919	process utilizing autophagic mechanism	0.74101	0.903625	0.897608	Tfeb/Nod1/Rnf152/Trp53inp2	4
GO:0001655	urogenital system development	0.742663	0.903625	0.897608	Schip1/Epha7/Emx2	3
GO:0010810	regulation of cell-substrate adhesion	0.743252	0.903625	0.897608	Dock5/Smoc2	2
GO:1901888	regulation of cell junction assembly	0.743252	0.903625	0.897608	Epha7/Slitrk6	2
GO:0009855	determination of bilateral symmetry	0.743893	0.903625	0.897608	Daam2	1
GO:0034446	substrate adhesion-dependent cell spreading	0.743893	0.903625	0.897608	Dock5	1
GO:0035249	synaptic transmission, glutamatergic	0.743893	0.903625	0.897608	Grm5	1
GO:0050728	negative regulation of inflammatory response	0.743893	0.903625	0.897608	Tnfaip6	1
GO:0055123	digestive system development	0.743893	0.903625	0.897608	Klf5	1
GO:0030155	regulation of cell adhesion	0.74426	0.903625	0.897608	Dock5/Ubash3b/Epha7/Mbp/Plxna4/Smoc2	6
GO:0016055	Wnt signaling pathway	0.745373	0.903975	0.897956	Mitf/Cthrc1/Daam2/Rspo2	4
GO:0043065	positive regulation of apoptotic process	0.746084	0.903975	0.897956	Mal/Nr4a1/Sept4/Epha7/Jmy/Nod1	6
GO:0060541	respiratory system development	0.746182	0.903975	0.897956	Insc/Rspo2	2
GO:0006897	endocytosis	0.746652	0.903975	0.897956	Syt2/Trf/Arc/Cntn2/Neurl1b	5
GO:0009799	specification of symmetry	0.747887	0.903975	0.897956	Daam2	1
GO:0014812	muscle cell migration	0.747887	0.903975	0.897956	Dock5	1
GO:0043401	steroid hormone mediated signaling pathway	0.747887	0.903975	0.897956	Per1	1
GO:1905037	autophagosome organization	0.747887	0.903975	0.897956	Trp53inp2	1
GO:0030003	cellular cation homeostasis	0.74861	0.904344	0.898323	Tbxa2r/Trf/Ubash3b/Trpc5/Clic4	5
GO:0198738	cell-cell signaling by wnt	0.749679	0.905131	0.899105	Mitf/Cthrc1/Daam2/Rspo2	4
GO:0099072	regulation of postsynaptic membrane neurotransmitter receptor levels	0.751819	0.906871	0.900833	Arc	1
GO:0016236	macroautophagy	0.751958	0.906871	0.900833	Nod1/Trp53inp2	2
GO:1903706	regulation of hemopoiesis	0.752405	0.906905	0.900867	Mitf/Ubash3b/Sox13	3
GO:0043068	positive regulation of programmed cell death	0.753289	0.907466	0.901424	Mal/Nr4a1/Sept4/Epha7/Jmy/Nod1	6
GO:0006413	translational initiation	0.75569	0.907834	0.90179	Dhx33	1
GO:0030048	actin filament-based movement	0.75569	0.907834	0.90179	Scn3b	1
GO:0045995	regulation of embryonic development	0.75569	0.907834	0.90179	Mbp	1
GO:0060048	cardiac muscle contraction	0.75569	0.907834	0.90179	Scn3b	1
GO:0098739	import across plasma membrane	0.75569	0.907834	0.90179	Per2	1
GO:0030100	regulation of endocytosis	0.75762	0.908598	0.902549	Trf/Arc	2
GO:2001234	negative regulation of apoptotic signaling pathway	0.75762	0.908598	0.902549	Rffl/Asah2	2
GO:0002819	regulation of adaptive immune response	0.759501	0.908598	0.902549	Il33	1
GO:0016579	protein deubiquitination	0.759501	0.908598	0.902549	Otud7b	1
GO:0044706	multi-multicellular organism process	0.759501	0.908598	0.902549	Junb	1
GO:0051101	regulation of DNA binding	0.759501	0.908598	0.902549	Per2	1
GO:0061013	regulation of mRNA catabolic process	0.759501	0.908598	0.902549	Rbm24	1
GO:0006873	cellular ion homeostasis	0.760123	0.908598	0.902549	Tbxa2r/Trf/Ubash3b/Trpc5/Clic4	5
GO:0051924	regulation of calcium ion transport	0.76041	0.908598	0.902549	Ubash3b/Gjc2	2
GO:0009100	glycoprotein metabolic process	0.76185	0.908598	0.902549	Hs3st1/Xylt2/Necab1	3
GO:0010469	regulation of signaling receptor activity	0.763253	0.908598	0.902549	Arc	1
GO:0014020	primary neural tube formation	0.763253	0.908598	0.902549	Cthrc1	1
GO:0050851	antigen receptor-mediated signaling pathway	0.763253	0.908598	0.902549	Mog	1
GO:0051606	detection of stimulus	0.763253	0.908598	0.902549	Nod1	1
GO:0055088	lipid homeostasis	0.763253	0.908598	0.902549	Pex2	1
GO:0055065	metal ion homeostasis	0.763872	0.908598	0.902549	Fam20a/Tbxa2r/Trf/Ubash3b/Trpc5	5
GO:0007169	transmembrane receptor protein tyrosine kinase signaling pathway	0.76573	0.908598	0.902549	Schip1/Gab1/Ubash3b/Epha7/Smoc2	5
GO:0007163	establishment or maintenance of cell polarity	0.765906	0.908598	0.902549	Insc/Rhog	2
GO:0008037	cell recognition	0.766946	0.908598	0.902549	Cntn2	1
GO:0030326	embryonic limb morphogenesis	0.766946	0.908598	0.902549	Rspo2	1
GO:0032092	positive regulation of protein binding	0.766946	0.908598	0.902549	Cthrc1	1
GO:0035113	embryonic appendage morphogenesis	0.766946	0.908598	0.902549	Rspo2	1
GO:0043467	regulation of generation of precursor metabolites and energy	0.766946	0.908598	0.902549	Cox7a1	1
GO:0045088	regulation of innate immune response	0.766946	0.908598	0.902549	Tfeb	1
GO:0050730	regulation of peptidyl-tyrosine phosphorylation	0.768613	0.908598	0.902549	Epha7/Grm5	2
GO:0031589	cell-substrate adhesion	0.768743	0.908598	0.902549	Dock5/Cntn2/Smoc2	3
GO:0045807	positive regulation of endocytosis	0.770583	0.908598	0.902549	Trf	1
GO:0090090	negative regulation of canonical Wnt signaling pathway	0.770583	0.908598	0.902549	Cthrc1	1
GO:1900180	regulation of protein localization to nucleus	0.770583	0.908598	0.902549	Otud7b	1
GO:1901800	positive regulation of proteasomal protein catabolic process	0.770583	0.908598	0.902549	Il33	1
GO:2000241	regulation of reproductive process	0.770583	0.908598	0.902549	Abcb1a	1
GO:0006520	cellular amino acid metabolic process	0.771293	0.908598	0.902549	Pipox/Psat1	2
GO:1902115	regulation of organelle assembly	0.771293	0.908598	0.902549	Ccp110/Mdm1	2
GO:1903047	mitotic cell cycle process	0.774018	0.908598	0.902549	Anln/Ccnd2/Eml1/Insc/Gjc2/Abcb1a	6
GO:0001508	action potential	0.774163	0.908598	0.902549	Scn3b	1
GO:0016241	regulation of macroautophagy	0.774163	0.908598	0.902549	Nod1	1
GO:0031398	positive regulation of protein ubiquitination	0.774163	0.908598	0.902549	2004-09-01	1
GO:0032680	regulation of tumor necrosis factor production	0.774163	0.908598	0.902549	Nod1	1
GO:0051028	mRNA transport	0.774163	0.908598	0.902549	Arc	1
GO:0097553	calcium ion transmembrane import into cytosol	0.774163	0.908598	0.902549	Ubash3b	1
GO:2001056	positive regulation of cysteine-type endopeptidase activity	0.774163	0.908598	0.902549	Nod1	1
GO:0001501	skeletal system development	0.774364	0.908598	0.902549	Schip1/Foxn3/Hapln2/Rspo2	4
GO:0045786	negative regulation of cell cycle	0.774364	0.908598	0.902549	Nr4a1/Jmy/Gjc2/Mdm1	4
GO:0010921	regulation of phosphatase activity	0.777687	0.910033	0.903974	Myo1d	1
GO:0030856	regulation of epithelial cell differentiation	0.777687	0.910033	0.903974	Abcb1a	1
GO:0051668	localization within membrane	0.777687	0.910033	0.903974	Htr1a	1
GO:1903555	regulation of tumor necrosis factor superfamily cytokine production	0.777687	0.910033	0.903974	Nod1	1
GO:1903900	regulation of viral life cycle	0.777687	0.910033	0.903974	Adarb1	1
GO:0002790	peptide secretion	0.778432	0.910412	0.904351	Il33/Gpr27/Rab11fip5/Mbp/Per2	5
GO:0032640	tumor necrosis factor production	0.781157	0.91163	0.905561	Nod1	1
GO:1900006	positive regulation of dendrite development	0.781157	0.91163	0.905561	Mfn1	1
GO:1901890	positive regulation of cell junction assembly	0.781157	0.91163	0.905561	Slitrk6	1
GO:2000278	regulation of DNA biosynthetic process	0.781157	0.91163	0.905561	Smoc2	1
GO:0050900	leukocyte migration	0.781745	0.911826	0.905755	Mtus1/Il33	2
GO:0043624	cellular protein complex disassembly	0.784573	0.913647	0.907564	Htr1a	1
GO:0071706	tumor necrosis factor superfamily cytokine production	0.784573	0.913647	0.907564	Nod1	1
GO:1903707	negative regulation of hemopoiesis	0.784573	0.913647	0.907564	Ubash3b	1
GO:0045732	positive regulation of protein catabolic process	0.786814	0.915104	0.909011	Il33/Trim67	2
GO:0001936	regulation of endothelial cell proliferation	0.787935	0.915104	0.909011	Nr4a1	1
GO:0006997	nucleus organization	0.787935	0.915104	0.909011	Dyrk3	1
GO:0030218	erythrocyte differentiation	0.787935	0.915104	0.909011	Dyrk3	1
GO:0055067	monovalent inorganic cation homeostasis	0.787935	0.915104	0.909011	Clic4	1
GO:0033500	carbohydrate homeostasis	0.789309	0.915226	0.909133	Gpr27/Rab11fip5	2
GO:0042593	glucose homeostasis	0.789309	0.915226	0.909133	Gpr27/Rab11fip5	2
GO:1901215	negative regulation of neuron death	0.789309	0.915226	0.909133	Mag/Prkcg	2
GO:0050680	negative regulation of epithelial cell proliferation	0.791246	0.916982	0.910877	Pex2	1
GO:0033674	positive regulation of kinase activity	0.79345	0.917825	0.911715	Ccnd2/Gab1/Trf/Grm5	4
GO:0031330	negative regulation of cellular catabolic process	0.794223	0.917825	0.911715	Rbm24/Prkcg	2
GO:0043393	regulation of protein binding	0.794223	0.917825	0.911715	Ubash3b/Cthrc1	2
GO:0042157	lipoprotein metabolic process	0.794505	0.917825	0.911715	Piga	1
GO:1901216	positive regulation of neuron death	0.794505	0.917825	0.911715	Epha7	1
GO:0051656	establishment of organelle localization	0.794712	0.917825	0.911715	Insc/Nefh/Kif1c	3
GO:0010608	posttranscriptional regulation of gene expression	0.795286	0.917825	0.911715	Per1/Grm5/Rbm24/Per2	4
GO:0006333	chromatin assembly or disassembly	0.797714	0.917825	0.911715	Baz1b	1
GO:0009791	post-embryonic development	0.797714	0.917825	0.911715	Schip1	1
GO:0031333	negative regulation of protein-containing complex assembly	0.797714	0.917825	0.911715	Cryab	1
GO:0045667	regulation of osteoblast differentiation	0.797714	0.917825	0.911715	Cthrc1	1
GO:0072073	kidney epithelium development	0.797714	0.917825	0.911715	Epha7	1
GO:0044772	mitotic cell cycle phase transition	0.798797	0.917825	0.911715	Ccnd2/Gjc2/Abcb1a	3
GO:1901990	regulation of mitotic cell cycle phase transition	0.799036	0.917825	0.911715	Ccnd2/Gjc2	2
GO:0051260	protein homooligomerization	0.800814	0.917825	0.911715	Cryab/Sept4/Arc	3
GO:0002429	immune response-activating cell surface receptor signaling pathway	0.800873	0.917825	0.911715	Mog	1
GO:0002757	immune response-activating signal transduction	0.800873	0.917825	0.911715	Mog	1
GO:0003206	cardiac chamber morphogenesis	0.800873	0.917825	0.911715	Tnni1	1
GO:0003231	cardiac ventricle development	0.800873	0.917825	0.911715	Tnni1	1
GO:0045619	regulation of lymphocyte differentiation	0.800873	0.917825	0.911715	Sox13	1
GO:1901991	negative regulation of mitotic cell cycle phase transition	0.800873	0.917825	0.911715	Gjc2	1
GO:0090596	sensory organ morphogenesis	0.801405	0.91795	0.911839	Cthrc1/Slitrk6	2
GO:1901699	cellular response to nitrogen compound	0.802252	0.918435	0.91232	Nr4a1/Htr1a/Grm5/Nmral1/Nod1	5
GO:0046777	protein autophosphorylation	0.80375	0.918473	0.912358	Epha7/Prkcg	2
GO:0071496	cellular response to external stimulus	0.80375	0.918473	0.912358	Nmral1/Rnf152	2
GO:0017148	negative regulation of translation	0.803982	0.918473	0.912358	Rbm24	1
GO:1902414	protein localization to cell junction	0.803982	0.918473	0.912358	Abcb1a	1
GO:0048562	embryonic organ morphogenesis	0.80607	0.920373	0.914245	Cthrc1/Slitrk6	2
GO:0007050	cell cycle arrest	0.807044	0.920999	0.914867	Jmy	1
GO:0001841	neural tube formation	0.810058	0.922724	0.916581	Cthrc1	1
GO:0045834	positive regulation of lipid metabolic process	0.810058	0.922724	0.916581	Scd1	1
GO:0070646	protein modification by small protein removal	0.810058	0.922724	0.916581	Otud7b	1
GO:0033993	response to lipid	0.810259	0.922724	0.916581	Junb/Per1/Tbxa2r/Litaf/Scd1	5
GO:0006875	cellular metal ion homeostasis	0.81123	0.923344	0.917197	Tbxa2r/Trf/Ubash3b/Trpc5	4
GO:0002768	immune response-regulating cell surface receptor signaling pathway	0.813025	0.923857	0.917706	Mog	1
GO:0006941	striated muscle contraction	0.813025	0.923857	0.917706	Scn3b	1
GO:0046887	positive regulation of hormone secretion	0.813025	0.923857	0.917706	Gpr27	1
GO:0022411	cellular component disassembly	0.814467	0.923857	0.917706	Dyrk3/Htr1a/Per2	3
GO:0002764	immune response-regulating signaling pathway	0.815946	0.923857	0.917706	Mog	1
GO:0006865	amino acid transport	0.815946	0.923857	0.917706	Per2	1
GO:0009451	RNA modification	0.815946	0.923857	0.917706	Adarb1	1
GO:0034101	erythrocyte homeostasis	0.815946	0.923857	0.917706	Dyrk3	1
GO:0048017	inositol lipid-mediated signaling	0.815946	0.923857	0.917706	Pld1	1
GO:0097529	myeloid leukocyte migration	0.815946	0.923857	0.917706	Mtus1	1
GO:0051259	protein complex oligomerization	0.816479	0.923977	0.917826	Cryab/Sept4/Trpm6/Arc/Gjb1	5
GO:0001935	endothelial cell proliferation	0.818821	0.925661	0.919498	Nr4a1	1
GO:0060402	calcium ion transport into cytosol	0.818821	0.925661	0.919498	Ubash3b	1
GO:0044262	cellular carbohydrate metabolic process	0.821642	0.926735	0.920565	Inpp5a/Per2	2
GO:0007369	gastrulation	0.821652	0.926735	0.920565	Mbp	1
GO:0030595	leukocyte chemotaxis	0.821652	0.926735	0.920565	Mtus1	1
GO:0032434	regulation of proteasomal ubiquitin-dependent protein catabolic process	0.821652	0.926735	0.920565	Il33	1
GO:0006874	cellular calcium ion homeostasis	0.82191	0.926735	0.920565	Tbxa2r/Ubash3b/Trpc5	3
GO:0001822	kidney development	0.823773	0.927655	0.921478	Schip1/Epha7	2
GO:0010821	regulation of mitochondrion organization	0.824439	0.927655	0.921478	Mfn1	1
GO:0071383	cellular response to steroid hormone stimulus	0.824439	0.927655	0.921478	Per1	1
GO:1902904	negative regulation of supramolecular fiber organization	0.824439	0.927655	0.921478	Cryab	1
GO:0042177	negative regulation of protein catabolic process	0.827183	0.929936	0.923744	Prkcg	1
GO:0051222	positive regulation of protein transport	0.827325	0.929936	0.923744	Il33/Gpr27/Mbp	3
GO:0007346	regulation of mitotic cell cycle	0.829335	0.930879	0.924682	Ccnd2/Asah2/Gjc2/Smoc2	4
GO:0009267	cellular response to starvation	0.829884	0.930879	0.924682	Rnf152	1
GO:0050866	negative regulation of cell activation	0.829884	0.930879	0.924682	Ubash3b	1
GO:1903322	positive regulation of protein modification by small protein conjugation or removal	0.829884	0.930879	0.924682	2004-09-01	1
GO:1901214	regulation of neuron death	0.830857	0.931489	0.925287	Mag/Epha7/Prkcg	3
GO:0051146	striated muscle cell differentiation	0.832072	0.931492	0.92529	Klf5/Rbm24	2
GO:0051494	negative regulation of cytoskeleton organization	0.832543	0.931492	0.92529	Mdm1	1
GO:0002440	production of molecular mediator of immune response	0.83516	0.931492	0.92529	Il33	1
GO:0009755	hormone-mediated signaling pathway	0.83516	0.931492	0.92529	Per1	1
GO:0016202	regulation of striated muscle tissue development	0.83516	0.931492	0.92529	Rbm24	1
GO:0030178	negative regulation of Wnt signaling pathway	0.83516	0.931492	0.92529	Cthrc1	1
GO:0035107	appendage morphogenesis	0.83516	0.931492	0.92529	Rspo2	1
GO:0035108	limb morphogenesis	0.83516	0.931492	0.92529	Rspo2	1
GO:0051650	establishment of vesicle localization	0.83516	0.931492	0.92529	Kif1c	1
GO:1901988	negative regulation of cell cycle phase transition	0.83516	0.931492	0.92529	Gjc2	1
GO:0006869	lipid transport	0.836089	0.932047	0.925842	Pitpnc1/Abcb1a	2
GO:0008217	regulation of blood pressure	0.837737	0.932331	0.926123	Tbxa2r	1
GO:0043433	negative regulation of DNA-binding transcription factor activity	0.837737	0.932331	0.926123	Traip	1
GO:0048634	regulation of muscle organ development	0.837737	0.932331	0.926123	Rbm24	1
GO:0009416	response to light stimulus	0.838064	0.932331	0.926123	Per1/Per2	2
GO:0016573	histone acetylation	0.840274	0.93383	0.927612	Per1	1
GO:0030010	establishment of cell polarity	0.840274	0.93383	0.927612	Insc	1
GO:0010639	negative regulation of organelle organization	0.841085	0.934209	0.927989	Mfn1/Ccp110/Mdm1	3
GO:0007005	mitochondrion organization	0.841586	0.934209	0.927989	Cnp/Cox7a1/Sept4/Mfn1	4
GO:1901361	organic cyclic compound catabolic process	0.842737	0.934209	0.927989	Cnp/Cyp27a1/Rbm24	3
GO:0002699	positive regulation of immune effector process	0.842772	0.934209	0.927989	Il33	1
GO:1901861	regulation of muscle tissue development	0.842772	0.934209	0.927989	Rbm24	1
GO:0001838	embryonic epithelial tube formation	0.84523	0.936455	0.93022	Cthrc1	1
GO:0072657	protein localization to membrane	0.846513	0.937396	0.931155	Mal/Htr1a/Pls1/Rhog/Scn3b	5
GO:0034249	negative regulation of cellular amide metabolic process	0.847651	0.938177	0.93193	Rbm24	1
GO:0018393	internal peptidyl-lysine acetylation	0.850034	0.93849	0.932242	Per1	1
GO:0051262	protein tetramerization	0.850034	0.93849	0.932242	Trpm6	1
GO:0072175	epithelial tube formation	0.850034	0.93849	0.932242	Cthrc1	1
GO:0034599	cellular response to oxidative stress	0.851305	0.93849	0.932242	Pde8a/Gpr37	2
GO:0006412	translation	0.853039	0.93849	0.932242	Per1/Grm5/Rbm24/Dhx33/Per2	5
GO:0002009	morphogenesis of an epithelium	0.853095	0.93849	0.932242	Cthrc1/Epha7/Clic4/Rspo2	4
GO:0015672	monovalent inorganic cation transport	0.853894	0.93849	0.932242	Per1/Kcnk13/Scn3b	3
GO:0071396	cellular response to lipid	0.853894	0.93849	0.932242	Per1/Tbxa2r/Litaf	3
GO:0072503	cellular divalent inorganic cation homeostasis	0.853894	0.93849	0.932242	Tbxa2r/Ubash3b/Trpc5	3
GO:1904951	positive regulation of establishment of protein localization	0.853894	0.93849	0.932242	Il33/Gpr27/Mbp	3
GO:0006338	chromatin remodeling	0.854688	0.93849	0.932242	Baz1b	1
GO:0006475	internal protein amino acid acetylation	0.854688	0.93849	0.932242	Per1	1
GO:0008016	regulation of heart contraction	0.854688	0.93849	0.932242	Scn3b	1
GO:0019827	stem cell population maintenance	0.854688	0.93849	0.932242	Nr2e1	1
GO:0097193	intrinsic apoptotic signaling pathway	0.854904	0.93849	0.932242	Sept4/Jmy	2
GO:0008285	negative regulation of cell population proliferation	0.856844	0.93849	0.932242	Nr2e1/Pex2/Adarb1/Ndrg1/Per2	5
GO:0009117	nucleotide metabolic process	0.856952	0.93849	0.932242	Cnp/Pipox/Mfn1	3
GO:0009410	response to xenobiotic stimulus	0.856962	0.93849	0.932242	Prkcg	1
GO:0046890	regulation of lipid biosynthetic process	0.856962	0.93849	0.932242	Pex2	1
GO:0060401	cytosolic calcium ion transport	0.856962	0.93849	0.932242	Ubash3b	1
GO:0000375	RNA splicing, via transesterification reactions	0.858424	0.93849	0.932242	Rbm24/Srrm4	2
GO:0000377	RNA splicing, via transesterification reactions with bulged adenosine as nucleophile	0.858424	0.93849	0.932242	Rbm24/Srrm4	2
GO:0000398	mRNA splicing, via spliceosome	0.858424	0.93849	0.932242	Rbm24/Srrm4	2
GO:0051098	regulation of binding	0.858461	0.93849	0.932242	Ubash3b/Cthrc1/Per2	3
GO:0035051	cardiocyte differentiation	0.8592	0.93849	0.932242	Klf5	1
GO:0050731	positive regulation of peptidyl-tyrosine phosphorylation	0.8592	0.93849	0.932242	Grm5	1
GO:0050792	regulation of viral process	0.861403	0.939003	0.932751	Adarb1	1
GO:0051100	negative regulation of binding	0.861403	0.939003	0.932751	Per2	1
GO:0051607	defense response to virus	0.861403	0.939003	0.932751	Il33	1
GO:0098727	maintenance of cell number	0.861403	0.939003	0.932751	Nr2e1	1
GO:0019722	calcium-mediated signaling	0.863572	0.940893	0.934629	Grm5	1
GO:0031503	protein-containing complex localization	0.865231	0.941945	0.935674	Klhl21/Arc	2
GO:0009725	response to hormone	0.865407	0.941945	0.935674	Junb/Gatm/Nr4a1/Per1/Pld1	5
GO:0010256	endomembrane system organization	0.867225	0.942312	0.936038	Fa2h/Ndrg1/Sptssb	3
GO:0048736	appendage development	0.867808	0.942312	0.936038	Rspo2	1
GO:0060173	limb development	0.867808	0.942312	0.936038	Rspo2	1
GO:0006753	nucleoside phosphate metabolic process	0.868638	0.942312	0.936038	Cnp/Pipox/Mfn1	3
GO:0006457	protein folding	0.869878	0.942312	0.936038	Cryab	1
GO:0018394	peptidyl-lysine acetylation	0.869878	0.942312	0.936038	Per1	1
GO:2001242	regulation of intrinsic apoptotic signaling pathway	0.869878	0.942312	0.936038	2004-09-01	1
GO:0006511	ubiquitin-dependent protein catabolic process	0.871258	0.942312	0.936038	Rffl/Otud7b/Il33/Trim67/Trp53inp2	5
GO:0043043	peptide biosynthetic process	0.871258	0.942312	0.936038	Per1/Grm5/Rbm24/Dhx33/Per2	5
[truncated: 167 more rows]

## Sheet: Trem2 NBH_vs_WT NBH
ID	Description	pvalue	p.adjust	qvalue	geneID	Count
GO:0032414	positive regulation of ion transmembrane transporter activity	5.56235e-07	0.000576237	0.000537088	Trem2/Stac3/Actn2/Cacng8/Kcnc2/Rgs9/Tesc	7
GO:0032411	positive regulation of transporter activity	8.82723e-07	0.000576237	0.000537088	Trem2/Stac3/Actn2/Cacng8/Kcnc2/Rgs9/Tesc	7
GO:2001259	positive regulation of cation channel activity	1.11243e-06	0.000576237	0.000537088	Trem2/Stac3/Actn2/Cacng8/Kcnc2/Rgs9	6
GO:1904064	positive regulation of cation transmembrane transport	4.46523e-06	0.00173474	0.00161688	Trem2/Stac3/Actn2/Cacng8/Kcnc2/Rgs9/Tesc	7
GO:0034767	positive regulation of ion transmembrane transport	8.5256e-06	0.00248301	0.00231431	Trem2/Stac3/Actn2/Cacng8/Kcnc2/Rgs9/Tesc	7
GO:0045444	fat cell differentiation	9.58692e-06	0.00248301	0.00231431	Creb5/Egr2/Fcor/Napepld/Nr4a1/Nr4a2/Per2/Rgs2	8
GO:0034765	regulation of ion transmembrane transport	2.10791e-05	0.00467957	0.00436164	Trem2/Stac3/Actn2/Cacng8/Kcnc2/Kcnj4/Per2/Rgs2/Rgs9/Tesc	10
GO:0034764	positive regulation of transmembrane transport	4.72531e-05	0.00917892	0.0085553	Trem2/Stac3/Actn2/Cacng8/Kcnc2/Rgs9/Tesc	7
GO:0098655	cation transmembrane transport	7.70759e-05	0.0133084	0.0124043	Trem2/Stac3/Ryr1/Actn2/Cacng8/Kcnc2/Kcnj4/Rgs2/Rgs9/Slc39a2/Tesc	11
GO:0034762	regulation of transmembrane transport	9.48401e-05	0.013595	0.0126714	Trem2/Stac3/Actn2/Cacng8/Kcnc2/Kcnj4/Per2/Rgs2/Rgs9/Tesc	10
GO:1904062	regulation of cation transmembrane transport	9.62324e-05	0.013595	0.0126714	Trem2/Stac3/Actn2/Cacng8/Kcnc2/Rgs2/Rgs9/Tesc	8
GO:2001257	regulation of cation channel activity	0.000119328	0.0153619	0.0143182	Trem2/Stac3/Actn2/Cacng8/Kcnc2/Rgs9	6
GO:0032412	regulation of ion transmembrane transporter activity	0.000128835	0.0153619	0.0143182	Trem2/Stac3/Actn2/Cacng8/Kcnc2/Rgs9/Tesc	7
GO:0098662	inorganic cation transmembrane transport	0.000138396	0.0153619	0.0143182	Trem2/Stac3/Ryr1/Actn2/Cacng8/Kcnc2/Kcnj4/Rgs9/Slc39a2/Tesc	10
GO:0022898	regulation of transmembrane transporter activity	0.000150532	0.0155951	0.0145356	Trem2/Stac3/Actn2/Cacng8/Kcnc2/Rgs9/Tesc	7
GO:1901018	positive regulation of potassium ion transmembrane transporter activity	0.00019191	0.0180106	0.016787	Trem2/Actn2/Kcnc2	3
GO:0032409	regulation of transporter activity	0.000197028	0.0180106	0.016787	Trem2/Stac3/Actn2/Cacng8/Kcnc2/Rgs9/Tesc	7
GO:0098660	inorganic ion transmembrane transport	0.00024551	0.0211957	0.0197557	Trem2/Stac3/Ryr1/Actn2/Cacng8/Kcnc2/Kcnj4/Rgs9/Slc39a2/Tesc	10
GO:0043270	positive regulation of ion transport	0.000291889	0.0238734	0.0222515	Trem2/Stac3/Actn2/Cacng8/Kcnc2/Rgs9/Tesc	7
GO:0007519	skeletal muscle tissue development	0.000791277	0.0588229	0.0548264	Stac3/Ryr1/Egr2/Fos/Nr4a1	5
GO:1901381	positive regulation of potassium ion transmembrane transport	0.000794904	0.0588229	0.0548264	Trem2/Actn2/Kcnc2	3
GO:0060538	skeletal muscle organ development	0.000910115	0.0642872	0.0599195	Stac3/Ryr1/Egr2/Fos/Nr4a1	5
GO:0002763	positive regulation of myeloid leukocyte differentiation	0.0013192	0.0850698	0.0792901	Trem2/Fos/Tesc	3
GO:0010959	regulation of metal ion transport	0.00139572	0.0850698	0.0792901	Trem2/Stac3/Actn2/Kcnc2/Per1/Rgs9/Tesc	7
GO:1903818	positive regulation of voltage-gated potassium channel activity	0.0014169	0.0850698	0.0792901	Trem2/Kcnc2	2
GO:0043268	positive regulation of potassium ion transport	0.0014233	0.0850698	0.0792901	Trem2/Actn2/Kcnc2	3
GO:0060019	radial glial cell differentiation	0.00172536	0.0974863	0.090863	Gli3/Mettl14	2
GO:0014706	striated muscle tissue development	0.00175651	0.0974863	0.090863	Stac3/Ryr1/Actn2/Egr2/Fos/Nr4a1/Rgs2	7
GO:0098657	import into cell	0.00220882	0.11795	0.109936	Trem2/Cacng8/Kcnj4/Per2/Rgs2	5
GO:1901016	regulation of potassium ion transmembrane transporter activity	0.0022975	0.11795	0.109936	Trem2/Actn2/Kcnc2	3
GO:0060537	muscle tissue development	0.00238771	0.11795	0.109936	Stac3/Ryr1/Actn2/Egr2/Fos/Nr4a1/Rgs2	7
GO:0071404	cellular response to low-density lipoprotein particle stimulus	0.00242882	0.11795	0.109936	Cdh13/Npc1	2
GO:1902107	positive regulation of leukocyte differentiation	0.00256694	0.12088	0.112667	Trem2/Fos/Gli3/Tesc	4
GO:0070932	histone H3 deacetylation	0.00324546	0.148337	0.138259	Per1/Per2	2
GO:0035914	skeletal muscle cell differentiation	0.00344577	0.152992	0.142598	Egr2/Fos/Nr4a1	3
GO:0021602	cranial nerve morphogenesis	0.00369541	0.155207	0.144662	Egr2/Gli3	2
GO:1900451	positive regulation of glutamate receptor signaling pathway	0.00369541	0.155207	0.144662	Cacng8/Rgs9	2
GO:0021872	forebrain generation of neurons	0.00402787	0.158769	0.147982	Gli3/Mettl14/Pou3f4	3
GO:0051580	regulation of neurotransmitter uptake	0.00417268	0.158769	0.147982	Per2/Rgs2	2
GO:0032922	circadian regulation of gene expression	0.00444719	0.158769	0.147982	Bhlhe41/Per1/Per2	3
GO:0009648	photoperiodism	0.00467695	0.158769	0.147982	Per1/Per2	2
GO:0043153	entrainment of circadian clock by photoperiod	0.00467695	0.158769	0.147982	Per1/Per2	2
GO:0045986	negative regulation of smooth muscle contraction	0.00467695	0.158769	0.147982	Dock5/Rgs2	2
GO:0060716	labyrinthine layer blood vessel development	0.00467695	0.158769	0.147982	Junb/Plcd3	2
GO:0050727	regulation of inflammatory response	0.004723	0.158769	0.147982	Trem2/Il17d/Napepld/Per1/Smpdl3b	5
GO:0006936	muscle contraction	0.0048281	0.158769	0.147982	Stac3/Ryr1/Actn2/Dock5/Rgs2	5
GO:0007517	muscle organ development	0.0049247	0.158769	0.147982	Stac3/Ryr1/Egr2/Fos/Nr4a1/Rgs2	6
GO:0045639	positive regulation of myeloid cell differentiation	0.00512422	0.158769	0.147982	Trem2/Fos/Tesc	3
GO:0046683	response to organophosphorus	0.00512422	0.158769	0.147982	Junb/Ryr1/Per1	3
GO:0045672	positive regulation of osteoclast differentiation	0.00520791	0.158769	0.147982	Trem2/Fos	2
GO:0032870	cellular response to hormone stimulus	0.00521056	0.158769	0.147982	Junb/Actn2/Npas4/Npc1/Nr4a1/Nr4a2/Per1	7
GO:0061061	muscle structure development	0.00552406	0.159878	0.149016	Stac3/Ryr1/Actn2/Bhlhe41/Egr2/Fos/Nr4a1/Rgs2	8
GO:0055002	striated muscle cell development	0.0055434	0.159878	0.149016	Stac3/Ryr1/Actn2/Rgs2	4
GO:0009725	response to hormone	0.00566342	0.159878	0.149016	Junb/Actn2/Egr2/Npas4/Npc1/Nr4a1/Nr4a2/Per1	8
GO:0009649	entrainment of circadian clock	0.00576524	0.159878	0.149016	Per1/Per2	2
GO:0055094	response to lipoprotein particle	0.00576524	0.159878	0.149016	Cdh13/Npc1	2
GO:1903708	positive regulation of hemopoiesis	0.00586424	0.159878	0.149016	Trem2/Fos/Gli3/Tesc	4
GO:1901379	regulation of potassium ion transmembrane transport	0.00611881	0.163942	0.152804	Trem2/Actn2/Kcnc2	3
GO:0051146	striated muscle cell differentiation	0.00648005	0.170678	0.159082	Stac3/Ryr1/Actn2/Bhlhe41/Rgs2	5
GO:0016339	calcium-dependent cell-cell adhesion via plasma membrane cell adhesion molecules	0.00695779	0.171625	0.159965	Cdh13/Cdh19	2
GO:0048741	skeletal muscle fiber development	0.00695779	0.171625	0.159965	Stac3/Ryr1	2
GO:0071402	cellular response to lipoprotein particle stimulus	0.00695779	0.171625	0.159965	Cdh13/Npc1	2
GO:0089718	amino acid import across plasma membrane	0.00695779	0.171625	0.159965	Per2/Rgs2	2
GO:0055001	muscle cell development	0.00746159	0.178567	0.166435	Stac3/Ryr1/Actn2/Rgs2	4
GO:0032757	positive regulation of interleukin-8 production	0.00759239	0.178567	0.166435	Afap1l2/Il17d	2
GO:0015672	monovalent inorganic cation transport	0.00780497	0.178567	0.166435	Trem2/Actn2/Kcnc2/Kcnj4/Per1/Tesc	6
GO:1990778	protein localization to cell periphery	0.00780497	0.178567	0.166435	Trem2/Stac3/Actn2/Anln/Cacng8/Tesc	6
GO:0030316	osteoclast differentiation	0.00781373	0.178567	0.166435	Trem2/Junb/Fos	3
GO:1900015	regulation of cytokine production involved in inflammatory response	0.00825213	0.183268	0.170817	Il17d/Per1	2
GO:0071805	potassium ion transmembrane transport	0.0082553	0.183268	0.170817	Trem2/Actn2/Kcnc2/Kcnj4	4
GO:0014074	response to purine-containing compound	0.00843419	0.184602	0.17206	Junb/Ryr1/Per1	3
GO:0043090	amino acid import	0.00893672	0.185058	0.172485	Per2/Rgs2	2
GO:0045932	negative regulation of muscle contraction	0.00893672	0.185058	0.172485	Dock5/Rgs2	2
GO:0070838	divalent metal ion transport	0.00908099	0.185058	0.172485	Stac3/Ryr1/Cacng8/Nipal4/Rgs9/Slc39a2	6
GO:0002573	myeloid leukocyte differentiation	0.00910265	0.185058	0.172485	Trem2/Junb/Fos/Tesc	4
GO:0072511	divalent inorganic cation transport	0.00921635	0.185058	0.172485	Stac3/Ryr1/Cacng8/Nipal4/Rgs9/Slc39a2	6
GO:0014902	myotube differentiation	0.0094179	0.185058	0.172485	Stac3/Ryr1/Bhlhe41	3
GO:0002534	cytokine production involved in inflammatory response	0.00964586	0.185058	0.172485	Il17d/Per1	2
GO:0014904	myotube cell development	0.00964586	0.185058	0.172485	Stac3/Ryr1	2
GO:0046686	response to cadmium ion	0.00964586	0.185058	0.172485	Fos/Npc1	2
GO:1903959	regulation of anion transmembrane transport	0.00964586	0.185058	0.172485	Per2/Rgs2	2
GO:0032675	regulation of interleukin-6 production	0.0101094	0.189278	0.176418	Trem2/Afap1l2/Il17d	3
GO:0050729	positive regulation of inflammatory response	0.0101094	0.189278	0.176418	Trem2/Il17d/Napepld	3
GO:0060674	placenta blood vessel development	0.0103793	0.192016	0.178971	Junb/Plcd3	2
GO:0044331	cell-cell adhesion mediated by cadherin	0.0111366	0.194947	0.181703	Cdh13/Cdh19	2
GO:0097366	response to bronchodilator	0.0111366	0.194947	0.181703	Kcnc2/Nr4a2	2
GO:2000273	positive regulation of signaling receptor activity	0.0111366	0.194947	0.181703	Cacng8/Rgs9	2
GO:0002761	regulation of myeloid leukocyte differentiation	0.0112009	0.194947	0.181703	Trem2/Fos/Tesc	3
GO:0043266	regulation of potassium ion transport	0.0112009	0.194947	0.181703	Trem2/Actn2/Kcnc2	3
GO:0002521	leukocyte differentiation	0.011425	0.194947	0.181703	Trem2/Junb/Fos/Gli3/Hells/Tesc	6
GO:1901699	cellular response to nitrogen compound	0.011463	0.194947	0.181703	Trem2/Ryr1/Actn2/Kcnc2/Nr4a1/Nr4a2/Rgs9	7
GO:0032635	interleukin-6 production	0.0115793	0.194947	0.181703	Trem2/Afap1l2/Il17d	3
GO:0009395	phospholipid catabolic process	0.0119176	0.194947	0.181703	Napepld/Smpdl3b	2
GO:0021545	cranial nerve development	0.0119176	0.194947	0.181703	Egr2/Gli3	2
GO:1902475	L-alpha-amino acid transmembrane transport	0.0119176	0.194947	0.181703	Per2/Rgs2	2
GO:0021953	central nervous system neuron differentiation	0.0122433	0.198188	0.184723	D16Ertd472e/Gli3/Nr4a2/Pou3f4	4
GO:0051154	negative regulation of striated muscle cell differentiation	0.012722	0.203815	0.189968	Bhlhe41/Rgs2	2
GO:0050850	positive regulation of calcium-mediated signaling	0.0135495	0.211709	0.197326	Trem2/Cdh13	2
GO:0006954	inflammatory response	0.0136235	0.211709	0.197326	Trem2/Afap1l2/Il17d/Napepld/Per1/Smpdl3b	6
GO:0010035	response to inorganic substance	0.0136235	0.211709	0.197326	Junb/Fos/Kcnc2/Npc1/Nr4a1/Nr4a2	6
GO:0002931	response to ischemia	0.0143998	0.221558	0.206505	Trem2/Per2	2
GO:1903706	regulation of hemopoiesis	0.014656	0.223288	0.208118	Trem2/Fos/Gli3/Il17d/Tesc	5
GO:0098739	import across plasma membrane	0.0148718	0.224376	0.209132	Kcnj4/Per2/Rgs2	3
GO:0032677	regulation of interleukin-8 production	0.0152727	0.22772	0.212248	Afap1l2/Il17d	2
GO:0031668	cellular response to extracellular stimulus	0.0153865	0.22772	0.212248	Ryr1/Fcor/Fos/Nr4a2	4
GO:0010951	negative regulation of endopeptidase activity	0.0157693	0.231183	0.215477	Nr4a1/Serpina9/Serpind1	3
GO:0006813	potassium ion transport	0.0160077	0.232486	0.216691	Trem2/Actn2/Kcnc2/Kcnj4	4
GO:0050873	brown fat cell differentiation	0.0161678	0.232636	0.216831	Napepld/Rgs2	2
GO:0019932	second-messenger-mediated signaling	0.0163214	0.232692	0.216883	Treml1/Trem2/Cdh13/Kcnc2/Rgs2	5
GO:0051955	regulation of amino acid transport	0.0170848	0.241362	0.224964	Per2/Rgs2	2
GO:0032637	interleukin-8 production	0.0180236	0.25233	0.235187	Afap1l2/Il17d	2
GO:0042692	muscle cell differentiation	0.0186428	0.256483	0.239057	Stac3/Ryr1/Actn2/Bhlhe41/Rgs2	5
GO:1902105	regulation of leukocyte differentiation	0.0186503	0.256483	0.239057	Trem2/Fos/Gli3/Tesc	4
GO:0001504	neurotransmitter uptake	0.0189838	0.258779	0.241198	Per2/Rgs2	2
GO:0003012	muscle system process	0.0200224	0.270564	0.252182	Stac3/Ryr1/Actn2/Dock5/Rgs2	5
GO:0006937	regulation of muscle contraction	0.0223379	0.296693	0.276535	Ryr1/Dock5/Rgs2	3
GO:0010811	positive regulation of cell-substrate adhesion	0.0223379	0.296693	0.276535	Cdh13/Dock5/Emid1	3
GO:1901652	response to peptide	0.0229801	0.302637	0.282076	Trem2/Actn2/Egr2/Nr4a1/Nr4a2	5
GO:0010001	glial cell differentiation	0.023897	0.309477	0.288451	Trem2/Egr2/Gli3/Mettl14	4
GO:0071417	cellular response to organonitrogen compound	0.0240434	0.309477	0.288451	Trem2/Ryr1/Actn2/Nr4a1/Nr4a2/Rgs9	6
GO:0051591	response to cAMP	0.024097	0.309477	0.288451	Junb/Per1	2
GO:0016042	lipid catabolic process	0.0243027	0.309561	0.288529	Enpp6/Napepld/Plcd3/Smpdl3b	4
GO:0071496	cellular response to external stimulus	0.0247126	0.312223	0.29101	Ryr1/Fcor/Fos/Nr4a2	4
GO:0070588	calcium ion transmembrane transport	0.0251267	0.31304	0.291772	Stac3/Ryr1/Cacng8/Rgs9	4
GO:0060711	labyrinthine layer development	0.0251802	0.31304	0.291772	Junb/Plcd3	2
GO:0071383	cellular response to steroid hormone stimulus	0.0258015	0.318117	0.296504	Npas4/Npc1/Per1	3
GO:0002532	production of molecular mediator involved in inflammatory response	0.026283	0.318117	0.296504	Il17d/Per1	2
GO:0048747	muscle fiber development	0.026283	0.318117	0.296504	Stac3/Ryr1	2
GO:0010466	negative regulation of peptidase activity	0.0270167	0.318117	0.296504	Nr4a1/Serpina9/Serpind1	3
GO:0030900	forebrain development	0.0272322	0.318117	0.296504	D16Ertd472e/Gli3/Mettl14/Nr4a2/Pou3f4	5
GO:0015807	L-amino acid transport	0.0274052	0.318117	0.296504	Per2/Rgs2	2
GO:0034332	adherens junction organization	0.0274052	0.318117	0.296504	Cdh13/Cdh19	2
GO:0035150	regulation of tube size	0.0276357	0.318117	0.296504	Dock5/Per2/Rgs2	3
GO:0035296	regulation of tube diameter	0.0276357	0.318117	0.296504	Dock5/Per2/Rgs2	3
GO:0097746	regulation of blood vessel diameter	0.0276357	0.318117	0.296504	Dock5/Per2/Rgs2	3
GO:0042058	regulation of epidermal growth factor receptor signaling pathway	0.0285464	0.321458	0.299618	Afap1l2/Cdh13	2
GO:0045670	regulation of osteoclast differentiation	0.0285464	0.321458	0.299618	Trem2/Fos	2
GO:0051148	negative regulation of muscle cell differentiation	0.0285464	0.321458	0.299618	Bhlhe41/Rgs2	2
GO:0006855	drug transmembrane transport	0.0297066	0.329743	0.30734	Per2/Rgs2	2
GO:0006940	regulation of smooth muscle contraction	0.0297066	0.329743	0.30734	Dock5/Rgs2	2
GO:0071396	cellular response to lipid	0.030084	0.331564	0.309038	Trem2/Npas4/Npc1/Per1/Tesc	5
GO:0008347	glial cell migration	0.0320823	0.345042	0.3216	Trem2/Gli3	2
GO:0019229	regulation of vasoconstriction	0.0320823	0.345042	0.3216	Dock5/Per2	2
GO:1903078	positive regulation of protein localization to plasma membrane	0.0320823	0.345042	0.3216	Trem2/Stac3	2
GO:0031347	regulation of defense response	0.0327295	0.345042	0.3216	Trem2/Il17d/Napepld/Per1/Smpdl3b	5
GO:0003333	amino acid transmembrane transport	0.0332975	0.345042	0.3216	Per2/Rgs2	2
GO:0097755	positive regulation of blood vessel diameter	0.0332975	0.345042	0.3216	Dock5/Rgs2	2
GO:1900449	regulation of glutamate receptor signaling pathway	0.0332975	0.345042	0.3216	Cacng8/Rgs9	2
GO:1901184	regulation of ERBB signaling pathway	0.0332975	0.345042	0.3216	Afap1l2/Cdh13	2
GO:0048511	rhythmic process	0.0333053	0.345042	0.3216	Bhlhe41/Egr2/Per1/Per2	4
GO:0001659	temperature homeostasis	0.0356513	0.365815	0.340962	Fcor/Napepld/Per2	3
GO:0099601	regulation of neurotransmitter receptor activity	0.0357811	0.365815	0.340962	Cacng8/Rgs9	2
GO:0010631	epithelial cell migration	0.0363402	0.366986	0.342053	Anln/Cdh13/Dock5/Nr4a1	4
GO:0019722	calcium-mediated signaling	0.036368	0.366986	0.342053	Treml1/Trem2/Cdh13	3
GO:0090130	tissue migration	0.0368612	0.367194	0.342247	Anln/Cdh13/Dock5/Nr4a1	4
GO:0090132	epithelium migration	0.0368612	0.367194	0.342247	Anln/Cdh13/Dock5/Nr4a1	4
GO:1901615	organic hydroxy compound metabolic process	0.0375964	0.372132	0.34685	Napepld/Npc1/Nr4a2/Per2/Plcd3	5
GO:0071407	cellular response to organic cyclic compound	0.0380211	0.373775	0.348381	Ryr1/Npas4/Npc1/Per1/Rgs9	5
GO:1901653	cellular response to peptide	0.0384501	0.373775	0.348381	Trem2/Actn2/Nr4a1/Nr4a2	4
GO:0033993	response to lipid	0.038484	0.373775	0.348381	Trem2/Junb/Npas4/Npc1/Per1/Tesc	6
GO:0032103	positive regulation of response to external stimulus	0.0389884	0.376323	0.350756	Trem2/Cdh13/Il17d/Napepld	4
GO:0032890	regulation of organic acid transport	0.0396366	0.380217	0.354385	Per2/Rgs2	2
GO:0021675	nerve development	0.0409554	0.385725	0.359519	Egr2/Gli3	2
GO:0044106	cellular amine metabolic process	0.0409554	0.385725	0.359519	Napepld/Nr4a2	2
GO:1904377	positive regulation of protein localization to cell periphery	0.0409554	0.385725	0.359519	Trem2/Stac3	2
GO:0098742	cell-cell adhesion via plasma-membrane adhesion molecules	0.0423676	0.396622	0.369675	Cdh13/Cdh19/Mcam	3
GO:0009308	amine metabolic process	0.0436423	0.397161	0.370178	Napepld/Nr4a2	2
GO:0045637	regulation of myeloid cell differentiation	0.0439408	0.397161	0.370178	Trem2/Fos/Tesc	3
GO:0071241	cellular response to inorganic substance	0.0455431	0.397161	0.370178	Junb/Fos/Kcnc2	3
GO:0003018	vascular process in circulatory system	0.0463551	0.397161	0.370178	Dock5/Per2/Rgs2	3
GO:0031349	positive regulation of defense response	0.0463551	0.397161	0.370178	Trem2/Il17d/Napepld	3
GO:0051346	negative regulation of hydrolase activity	0.0463818	0.397161	0.370178	Nr4a1/Rgs2/Serpina9/Serpind1	4
GO:1904063	negative regulation of cation transmembrane transport	0.0463932	0.397161	0.370178	Actn2/Rgs2	2
GO:0014070	response to organic cyclic compound	0.0478509	0.397161	0.370178	Junb/Ryr1/Npas4/Npc1/Per1/Rgs9	6
GO:0072657	protein localization to membrane	0.0482695	0.397161	0.370178	Trem2/Stac3/Actn2/Cacng8/Npc1/Tesc	6
GO:0043434	response to peptide hormone	0.0494209	0.397161	0.370178	Actn2/Egr2/Nr4a1/Nr4a2	4
GO:0072659	protein localization to plasma membrane	0.0494209	0.397161	0.370178	Trem2/Stac3/Actn2/Tesc	4
GO:0048545	response to steroid hormone	0.0496749	0.397161	0.370178	Npas4/Npc1/Per1	3
GO:0010507	negative regulation of autophagy	0.0506359	0.397161	0.370178	Trem2/Npc1	2
GO:0016575	histone deacetylation	0.0535394	0.397161	0.370178	Per1/Per2	2
GO:0050848	regulation of calcium-mediated signaling	0.055013	0.397161	0.370178	Trem2/Cdh13	2
GO:0001574	ganglioside biosynthetic process	0.0559482	0.397161	0.370178	St8sia2	1
GO:0010832	negative regulation of myotube differentiation	0.0559482	0.397161	0.370178	Bhlhe41	1
GO:0015816	glycine transport	0.0559482	0.397161	0.370178	Rgs2	1
GO:0021514	ventral spinal cord interneuron differentiation	0.0559482	0.397161	0.370178	Gli3	1
GO:0021783	preganglionic parasympathetic fiber development	0.0559482	0.397161	0.370178	Egr2	1
GO:0032060	bleb assembly	0.0559482	0.397161	0.370178	Anln	1
GO:0038166	angiotensin-activated signaling pathway	0.0559482	0.397161	0.370178	Actn2	1
GO:0044557	relaxation of smooth muscle	0.0559482	0.397161	0.370178	Rgs2	1
GO:0048102	autophagic cell death	0.0559482	0.397161	0.370178	Trem2	1
GO:0048486	parasympathetic nervous system development	0.0559482	0.397161	0.370178	Egr2	1
GO:0050872	white fat cell differentiation	0.0559482	0.397161	0.370178	Per2	1
GO:0060099	regulation of phagocytosis, engulfment	0.0559482	0.397161	0.370178	Trem2	1
GO:0060100	positive regulation of phagocytosis, engulfment	0.0559482	0.397161	0.370178	Trem2	1
GO:0060192	negative regulation of lipase activity	0.0559482	0.397161	0.370178	Rgs2	1
GO:0061052	negative regulation of cell growth involved in cardiac muscle cell development	0.0559482	0.397161	0.370178	Rgs2	1
GO:0061469	regulation of type B pancreatic cell proliferation	0.0559482	0.397161	0.370178	Nr4a1	1
GO:0071732	cellular response to nitric oxide	0.0559482	0.397161	0.370178	Kcnc2	1
GO:0086103	G protein-coupled receptor signaling pathway involved in heart process	0.0559482	0.397161	0.370178	Rgs2	1
GO:0090336	positive regulation of brown fat cell differentiation	0.0559482	0.397161	0.370178	Napepld	1
GO:0097094	craniofacial suture morphogenesis	0.0559482	0.397161	0.370178	Gli3	1
GO:0098953	receptor diffusion trapping	0.0559482	0.397161	0.370178	Cacng8	1
GO:0098970	postsynaptic neurotransmitter receptor diffusion trapping	0.0559482	0.397161	0.370178	Cacng8	1
GO:0099004	calmodulin dependent kinase signaling pathway	0.0559482	0.397161	0.370178	Trem2	1
GO:0099628	neurotransmitter receptor diffusion trapping	0.0559482	0.397161	0.370178	Cacng8	1
GO:1900017	positive regulation of cytokine production involved in inflammatory response	0.0559482	0.397161	0.370178	Il17d	1
GO:1900221	regulation of amyloid-beta clearance	0.0559482	0.397161	0.370178	Trem2	1
GO:1901387	positive regulation of voltage-gated calcium channel activity	0.0559482	0.397161	0.370178	Stac3	1
GO:1901660	calcium ion export	0.0559482	0.397161	0.370178	Rgs9	1
GO:1901881	positive regulation of protein depolymerization	0.0559482	0.397161	0.370178	Actn2	1
GO:1903977	positive regulation of glial cell migration	0.0559482	0.397161	0.370178	Trem2	1
GO:1905155	positive regulation of membrane invagination	0.0559482	0.397161	0.370178	Trem2	1
GO:2000322	regulation of glucocorticoid receptor signaling pathway	0.0559482	0.397161	0.370178	Per1	1
GO:0042310	vasoconstriction	0.0565009	0.397161	0.370178	Dock5/Per2	2
GO:0060021	roof of mouth development	0.0565009	0.397161	0.370178	Csrnp1/Gli3	2
GO:1901617	organic hydroxy compound biosynthetic process	0.0566542	0.397161	0.370178	Nr4a2/Per2/Plcd3	3
GO:0042063	gliogenesis	0.057156	0.397161	0.370178	Trem2/Egr2/Gli3/Mettl14	4
GO:0071277	cellular response to calcium ion	0.0580029	0.397161	0.370178	Junb/Fos	2
GO:0007420	brain development	0.0594846	0.397161	0.370178	D16Ertd472e/Egr2/Gli3/Mettl14/Nr4a2/Pou3f4	6
GO:0007156	homophilic cell adhesion via plasma membrane adhesion molecules	0.0595187	0.397161	0.370178	Cdh13/Cdh19	2
GO:0055013	cardiac muscle cell development	0.0595187	0.397161	0.370178	Actn2/Rgs2	2
GO:0034766	negative regulation of ion transmembrane transport	0.0610483	0.397161	0.370178	Actn2/Rgs2	2
GO:0007623	circadian rhythm	0.0612417	0.397161	0.370178	Bhlhe41/Per1/Per2	3
GO:0001503	ossification	0.0612557	0.397161	0.370178	Junb/Ryr1/Egr2/Gli3	4
GO:0031589	cell-substrate adhesion	0.0612557	0.397161	0.370178	Actn2/Cdh13/Dock5/Emid1	4
GO:0002577	regulation of antigen processing and presentation	0.0613704	0.397161	0.370178	Trem2	1
GO:0007614	short-term memory	0.0613704	0.397161	0.370178	Npas4	1
GO:0042416	dopamine biosynthetic process	0.0613704	0.397161	0.370178	Nr4a2	1
GO:0043931	ossification involved in bone maturation	0.0613704	0.397161	0.370178	Ryr1	1
GO:0046337	phosphatidylethanolamine metabolic process	0.0613704	0.397161	0.370178	Napepld	1
GO:0051956	negative regulation of amino acid transport	0.0613704	0.397161	0.370178	Rgs2	1
GO:0055119	relaxation of cardiac muscle	0.0613704	0.397161	0.370178	Rgs2	1
GO:0072697	protein localization to cell cortex	0.0613704	0.397161	0.370178	Anln	1
GO:0150146	cell junction disassembly	0.0613704	0.397161	0.370178	Trem2	1
GO:1903978	regulation of microglial cell activation	0.0613704	0.397161	0.370178	Trem2	1
GO:1904862	inhibitory synapse assembly	0.0613704	0.397161	0.370178	Npas4	1
GO:1905153	regulation of membrane invagination	0.0613704	0.397161	0.370178	Trem2	1
GO:2000009	negative regulation of protein localization to cell surface	0.0613704	0.397161	0.370178	Actn2	1
GO:1903522	regulation of blood circulation	0.0621797	0.397161	0.370178	Dock5/Per2/Rgs2	3
GO:0001938	positive regulation of endothelial cell proliferation	0.0625913	0.397161	0.370178	Cdh13/Nr4a1	2
GO:0007173	epidermal growth factor receptor signaling pathway	0.0625913	0.397161	0.370178	Afap1l2/Cdh13	2
GO:0097756	negative regulation of blood vessel diameter	0.0641476	0.397161	0.370178	Dock5/Per2	2
GO:0006417	regulation of translation	0.0655088	0.397161	0.370178	Mettl14/Per1/Per2/Rgs2	4
GO:0002028	regulation of sodium ion transport	0.065717	0.397161	0.370178	Per1/Tesc	2
GO:0009991	response to extracellular stimulus	0.0662324	0.397161	0.370178	Ryr1/Fcor/Fos/Nr4a2	4
GO:0006935	chemotaxis	0.066605	0.397161	0.370178	Trem2/Cdh13/Egr2/Gli3/Nr4a1	5
GO:0006883	cellular sodium ion homeostasis	0.066762	0.397161	0.370178	Tesc	1
GO:0009595	detection of biotic stimulus	0.066762	0.397161	0.370178	Trem2	1
GO:0015693	magnesium ion transport	0.066762	0.397161	0.370178	Nipal4	1
GO:0030810	positive regulation of nucleotide biosynthetic process	0.066762	0.397161	0.370178	Trem2	1
GO:0030852	regulation of granulocyte differentiation	0.066762	0.397161	0.370178	Tesc	1
GO:0032691	negative regulation of interleukin-1 beta production	0.066762	0.397161	0.370178	Trem2	1
GO:0042921	glucocorticoid receptor signaling pathway	0.066762	0.397161	0.370178	Per1	1
GO:0045652	regulation of megakaryocyte differentiation	0.066762	0.397161	0.370178	Tesc	1
GO:0045906	negative regulation of vasoconstriction	0.066762	0.397161	0.370178	Dock5	1
GO:0048557	embryonic digestive tract morphogenesis	0.066762	0.397161	0.370178	Gli3	1
GO:0071731	response to nitric oxide	0.066762	0.397161	0.370178	Kcnc2	1
GO:0080009	mRNA methylation	0.066762	0.397161	0.370178	Mettl14	1
GO:1900373	positive regulation of purine nucleotide biosynthetic process	0.066762	0.397161	0.370178	Trem2	1
GO:1902170	cellular response to reactive nitrogen species	0.066762	0.397161	0.370178	Kcnc2	1
GO:1903960	negative regulation of anion transmembrane transport	0.066762	0.397161	0.370178	Rgs2	1
GO:0030099	myeloid cell differentiation	0.0669603	0.397161	0.370178	Trem2/Junb/Fos/Tesc	4
GO:0055006	cardiac cell development	0.0672993	0.397445	0.370442	Actn2/Rgs2	2
GO:0042330	taxis	0.0684043	0.397445	0.370442	Trem2/Cdh13/Egr2/Gli3/Nr4a1	5
GO:0001892	embryonic placenta development	0.0688943	0.397445	0.370442	Junb/Plcd3	2
GO:1903825	organic acid transmembrane transport	0.0721215	0.397445	0.370442	Per2/Rgs2	2
GO:1905039	carboxylic acid transmembrane transport	0.0721215	0.397445	0.370442	Per2/Rgs2	2
GO:0001829	trophectodermal cell differentiation	0.0721232	0.397445	0.370442	Junb	1
GO:0002495	antigen processing and presentation of peptide antigen via MHC class II	0.0721232	0.397445	0.370442	Trem2	1
GO:0006491	N-glycan processing	0.0721232	0.397445	0.370442	St8sia2	1
GO:0006684	sphingomyelin metabolic process	0.0721232	0.397445	0.370442	Smpdl3b	1
GO:0031000	response to caffeine	0.0721232	0.397445	0.370442	Ryr1	1
GO:0031958	corticosteroid receptor signaling pathway	0.0721232	0.397445	0.370442	Per1	1
GO:0032733	positive regulation of interleukin-10 production	0.0721232	0.397445	0.370442	Trem2	1
GO:0036270	response to diuretic	0.0721232	0.397445	0.370442	Ryr1	1
GO:0042754	negative regulation of circadian rhythm	0.0721232	0.397445	0.370442	Per2	1
GO:0043586	tongue development	0.0721232	0.397445	0.370442	Gli3	1
GO:0043652	engulfment of apoptotic cell	0.0721232	0.397445	0.370442	Trem2	1
GO:0046639	negative regulation of alpha-beta T cell differentiation	0.0721232	0.397445	0.370442	Gli3	1
GO:0046697	decidualization	0.0721232	0.397445	0.370442	Junb	1
GO:0070977	bone maturation	0.0721232	0.397445	0.370442	Ryr1	1
GO:0098712	L-glutamate import across plasma membrane	0.0721232	0.397445	0.370442	Per2	1
GO:0006816	calcium ion transport	0.0729342	0.398554	0.371476	Stac3/Ryr1/Cacng8/Rgs9	4
GO:0045785	positive regulation of cell adhesion	0.0736997	0.398554	0.371476	Cdh13/Dock5/Emid1/Gli3	4
GO:0006939	smooth muscle contraction	0.0737534	0.398554	0.371476	Dock5/Rgs2	2
GO:0010810	regulation of cell-substrate adhesion	0.0739531	0.398554	0.371476	Cdh13/Dock5/Emid1	3
GO:0090257	regulation of muscle system process	0.0749765	0.398554	0.371476	Ryr1/Dock5/Rgs2	3
GO:0007043	cell-cell junction assembly	0.0770528	0.398554	0.371476	Cdh13/Cdh19	2
GO:0038127	ERBB signaling pathway	0.0770528	0.398554	0.371476	Afap1l2/Cdh13	2
GO:1905477	positive regulation of protein localization to membrane	0.0770528	0.398554	0.371476	Trem2/Stac3	2
GO:0002504	antigen processing and presentation of peptide or polysaccharide antigen via MHC class II	0.0774539	0.398554	0.371476	Trem2	1
GO:0021819	layer formation in cerebral cortex	0.0774539	0.398554	0.371476	Gli3	1
GO:0035994	response to muscle stretch	0.0774539	0.398554	0.371476	Fos	1
GO:0043032	positive regulation of macrophage activation	0.0774539	0.398554	0.371476	Trem2	1
GO:0048143	astrocyte activation	0.0774539	0.398554	0.371476	Trem2	1
GO:0048521	negative regulation of behavior	0.0774539	0.398554	0.371476	Napepld	1
GO:0051938	L-glutamate import	0.0774539	0.398554	0.371476	Per2	1
GO:0060831	smoothened signaling pathway involved in dorsal/ventral neural tube patterning	0.0774539	0.398554	0.371476	Gli3	1
GO:0090335	regulation of brown fat cell differentiation	0.0774539	0.398554	0.371476	Napepld	1
GO:1903010	regulation of bone development	0.0774539	0.398554	0.371476	Gli3	1
GO:1903975	regulation of glial cell migration	0.0774539	0.398554	0.371476	Trem2	1
GO:2000651	positive regulation of sodium ion transmembrane transporter activity	0.0774539	0.398554	0.371476	Tesc	1
GO:0007215	glutamate receptor signaling pathway	0.07872	0.399381	0.372247	Cacng8/Rgs9	2
GO:0051952	regulation of amine transport	0.07872	0.399381	0.372247	Per2/Rgs2	2
GO:0006897	endocytosis	0.0791124	0.399381	0.372247	Trem2/Amph/Cacng8/Cdh13/Npc1	5
GO:0044070	regulation of anion transport	0.0803985	0.399381	0.372247	Per2/Rgs2	2
GO:0006476	protein deacetylation	0.0820882	0.399381	0.372247	Per1/Per2	2
GO:0008277	regulation of G protein-coupled receptor signaling pathway	0.0820882	0.399381	0.372247	Rgs2/Rgs9	2
GO:0009593	detection of chemical stimulus	0.0827545	0.399381	0.372247	Trem2	1
GO:0010155	regulation of proton transport	0.0827545	0.399381	0.372247	Tesc	1
GO:0032332	positive regulation of chondrocyte differentiation	0.0827545	0.399381	0.372247	Gli3	1
GO:0045742	positive regulation of epidermal growth factor receptor signaling pathway	0.0827545	0.399381	0.372247	Afap1l2	1
GO:0048532	anatomical structure arrangement	0.0827545	0.399381	0.372247	Egr2	1
GO:0050926	regulation of positive chemotaxis	0.0827545	0.399381	0.372247	Cdh13	1
GO:0050927	positive regulation of positive chemotaxis	0.0827545	0.399381	0.372247	Cdh13	1
GO:0060143	positive regulation of syncytium formation by plasma membrane fusion	0.0827545	0.399381	0.372247	Trem2	1
GO:0090103	cochlea morphogenesis	0.0827545	0.399381	0.372247	Pou3f4	1
GO:0150077	regulation of neuroinflammatory response	0.0827545	0.399381	0.372247	Trem2	1
GO:1901017	negative regulation of potassium ion transmembrane transporter activity	0.0827545	0.399381	0.372247	Actn2	1
GO:1905523	positive regulation of macrophage migration	0.0827545	0.399381	0.372247	Trem2	1
GO:2000678	negative regulation of transcription regulatory region DNA binding	0.0827545	0.399381	0.372247	Per2	1
GO:2001169	regulation of ATP biosynthetic process	0.0827545	0.399381	0.372247	Trem2	1
GO:0090066	regulation of anatomical structure size	0.0851304	0.40397	0.376524	Actn2/Dock5/Islr2/Per2/Rgs2	5
GO:0007596	blood coagulation	0.0855005	0.40397	0.376524	Treml1/Serpind1	2
GO:0015837	amine transport	0.0855005	0.40397	0.376524	Per2/Rgs2	2
GO:0043244	regulation of protein-containing complex disassembly	0.0855005	0.40397	0.376524	Actn2/Per2	2
GO:0051153	regulation of striated muscle cell differentiation	0.0855005	0.40397	0.376524	Bhlhe41/Rgs2	2
GO:0050921	positive regulation of chemotaxis	0.0872227	0.40397	0.376524	Trem2/Cdh13	2
GO:0001975	response to amphetamine	0.0880251	0.40397	0.376524	Nr4a2	1
GO:0006346	DNA methylation-dependent heterochromatin assembly	0.0880251	0.40397	0.376524	Hells	1
GO:0014075	response to amine	0.0880251	0.40397	0.376524	Nr4a2	1
GO:0021513	spinal cord dorsal/ventral patterning	0.0880251	0.40397	0.376524	Gli3	1
GO:0045061	thymic T cell selection	0.0880251	0.40397	0.376524	Gli3	1
GO:0048665	neuron fate specification	0.0880251	0.40397	0.376524	Gli3	1
GO:0048799	animal organ maturation	0.0880251	0.40397	0.376524	Ryr1	1
GO:0070242	thymocyte apoptotic process	0.0880251	0.40397	0.376524	Gli3	1
GO:0007599	hemostasis	0.0889555	0.40397	0.376524	Treml1/Serpind1	2
GO:0008344	adult locomotory behavior	0.0889555	0.40397	0.376524	Npc1/Nr4a2	2
GO:0050817	coagulation	0.0906985	0.40397	0.376524	Treml1/Serpind1	2
GO:0002040	sprouting angiogenesis	0.0924517	0.40397	0.376524	Cdh13/Nr4a1	2
GO:0001573	ganglioside metabolic process	0.0932659	0.40397	0.376524	St8sia2	1
GO:0006688	glycosphingolipid biosynthetic process	0.0932659	0.40397	0.376524	St8sia2	1
GO:0007263	nitric oxide mediated signal transduction	0.0932659	0.40397	0.376524	Kcnc2	1
GO:0009713	catechol-containing compound biosynthetic process	0.0932659	0.40397	0.376524	Nr4a2	1
GO:0015813	L-glutamate transmembrane transport	0.0932659	0.40397	0.376524	Per2	1
GO:0021511	spinal cord patterning	0.0932659	0.40397	0.376524	Gli3	1
GO:0032692	negative regulation of interleukin-1 production	0.0932659	0.40397	0.376524	Trem2	1
GO:0032959	inositol trisphosphate biosynthetic process	0.0932659	0.40397	0.376524	Plcd3	1
GO:0034508	centromere complex assembly	0.0932659	0.40397	0.376524	Hells	1
GO:0042423	catecholamine biosynthetic process	0.0932659	0.40397	0.376524	Nr4a2	1
GO:0042634	regulation of hair cycle	0.0932659	0.40397	0.376524	Per1	1
GO:0060142	regulation of syncytium formation by plasma membrane fusion	0.0932659	0.40397	0.376524	Trem2	1
GO:0071577	zinc ion transmembrane transport	0.0932659	0.40397	0.376524	Slc39a2	1
GO:1901186	positive regulation of ERBB signaling pathway	0.0932659	0.40397	0.376524	Afap1l2	1
GO:1904385	cellular response to angiotensin	0.0932659	0.40397	0.376524	Actn2	1
GO:2000726	negative regulation of cardiac muscle cell differentiation	0.0932659	0.40397	0.376524	Rgs2	1
GO:0071375	cellular response to peptide hormone stimulus	0.0955895	0.40397	0.376524	Actn2/Nr4a1/Nr4a2	3
GO:0034763	negative regulation of transmembrane transport	0.0959879	0.40397	0.376524	Actn2/Rgs2	2
GO:1903076	regulation of protein localization to plasma membrane	0.0959879	0.40397	0.376524	Trem2/Stac3	2
GO:0010469	regulation of signaling receptor activity	0.0977705	0.40397	0.376524	Cacng8/Rgs9	2
GO:0006089	lactate metabolic process	0.098477	0.40397	0.376524	Per2	1
GO:0007274	neuromuscular synaptic transmission	0.098477	0.40397	0.376524	Stac3	1
GO:0009954	proximal/distal pattern formation	0.098477	0.40397	0.376524	Gli3	1
GO:0014808	release of sequestered calcium ion into cytosol by sarcoplasmic reticulum	0.098477	0.40397	0.376524	Ryr1	1
GO:0031579	membrane raft organization	0.098477	0.40397	0.376524	Npc1	1
GO:0032366	intracellular sterol transport	0.098477	0.40397	0.376524	Npc1	1
GO:0032367	intracellular cholesterol transport	0.098477	0.40397	0.376524	Npc1	1
GO:0032891	negative regulation of organic acid transport	0.098477	0.40397	0.376524	Rgs2	1
GO:0033198	response to ATP	0.098477	0.40397	0.376524	Ryr1	1
GO:0042053	regulation of dopamine metabolic process	0.098477	0.40397	0.376524	Nr4a2	1
GO:0060080	inhibitory postsynaptic potential	0.098477	0.40397	0.376524	Npas4	1
GO:0071276	cellular response to cadmium ion	0.098477	0.40397	0.376524	Fos	1
GO:0097164	ammonium ion metabolic process	0.098477	0.40397	0.376524	Enpp6	1
GO:0098810	neurotransmitter reuptake	0.098477	0.40397	0.376524	Per2	1
GO:1901380	negative regulation of potassium ion transmembrane transport	0.098477	0.40397	0.376524	Actn2	1
GO:1903514	release of sequestered calcium ion into cytosol by endoplasmic reticulum	0.098477	0.40397	0.376524	Ryr1	1
GO:1904754	positive regulation of vascular associated smooth muscle cell migration	0.098477	0.40397	0.376524	Dock5	1
GO:1990776	response to angiotensin	0.098477	0.40397	0.376524	Actn2	1
GO:0034248	regulation of cellular amide metabolic process	0.098544	0.40397	0.376524	Mettl14/Per1/Per2/Rgs2	4
GO:0034329	cell junction assembly	0.099433	0.40397	0.376524	Actn2/Cdh13/Cdh19/Npas4	4
GO:0035601	protein deacylation	0.0995627	0.40397	0.376524	Per1/Per2	2
GO:0045088	regulation of innate immune response	0.0995627	0.40397	0.376524	Trem2/Smpdl3b	2
GO:0098732	macromolecule deacylation	0.0995627	0.40397	0.376524	Per1/Per2	2
GO:0048568	embryonic organ development	0.100326	0.406006	0.378422	Junb/Gli3/Plcd3/Pou3f4	4
GO:2001023	regulation of response to drug	0.101364	0.409142	0.381345	Per2/Rgs2	2
GO:0042752	regulation of circadian rhythm	0.103175	0.410418	0.382534	Per1/Per2	2
GO:0003009	skeletal muscle contraction	0.103659	0.410418	0.382534	Stac3	1
GO:0042069	regulation of catecholamine metabolic process	0.103659	0.410418	0.382534	Nr4a2	1
GO:0043576	regulation of respiratory gaseous exchange	0.103659	0.410418	0.382534	Nr4a2	1
GO:0046599	regulation of centriole replication	0.103659	0.410418	0.382534	Mdm1	1
GO:0071875	adrenergic receptor signaling pathway	0.103659	0.410418	0.382534	Rgs2	1
GO:1902307	positive regulation of sodium ion transmembrane transport	0.103659	0.410418	0.382534	Tesc	1
GO:0045861	negative regulation of proteolysis	0.104898	0.410418	0.382534	Nr4a1/Serpina9/Serpind1	3
GO:0046434	organophosphate catabolic process	0.104994	0.410418	0.382534	Napepld/Smpdl3b	2
GO:0051668	localization within membrane	0.104994	0.410418	0.382534	Cacng8/Cdh13	2
GO:0055007	cardiac muscle cell differentiation	0.104994	0.410418	0.382534	Actn2/Rgs2	2
GO:0001667	ameboidal-type cell migration	0.105762	0.410418	0.382534	Anln/Cdh13/Dock5/Nr4a1	4
GO:0048514	blood vessel morphogenesis	0.106891	0.410418	0.382534	Junb/Cdh13/Mcam/Nr4a1/Plcd3	5
GO:1903707	negative regulation of hemopoiesis	0.10866	0.410418	0.382534	Gli3/Il17d	2
GO:0006353	DNA-templated transcription, termination	0.108811	0.410418	0.382534	Per2	1
GO:0010092	specification of animal organ identity	0.108811	0.410418	0.382534	Gli3	1
GO:0019934	cGMP-mediated signaling	0.108811	0.410418	0.382534	Kcnc2	1
GO:0021544	subpallium development	0.108811	0.410418	0.382534	Gli3	1
GO:0021871	forebrain regionalization	0.108811	0.410418	0.382534	Gli3	1
GO:0033687	osteoblast proliferation	0.108811	0.410418	0.382534	Junb	1
GO:0034122	negative regulation of toll-like receptor signaling pathway	0.108811	0.410418	0.382534	Smpdl3b	1
GO:0043951	negative regulation of cAMP-mediated signaling	0.108811	0.410418	0.382534	Rgs2	1
GO:0044342	type B pancreatic cell proliferation	0.108811	0.410418	0.382534	Nr4a1	1
GO:0070296	sarcoplasmic reticulum calcium ion transport	0.108811	0.410418	0.382534	Ryr1	1
GO:0071312	cellular response to alkaloid	0.108811	0.410418	0.382534	Ryr1	1
GO:0097028	dendritic cell differentiation	0.108811	0.410418	0.382534	Trem2	1
GO:1905208	negative regulation of cardiocyte differentiation	0.108811	0.410418	0.382534	Rgs2	1
GO:0048871	multicellular organismal homeostasis	0.10946	0.411867	0.383885	Fcor/Mdm1/Napepld/Per2	4
GO:0001936	regulation of endothelial cell proliferation	0.110505	0.412712	0.384672	Cdh13/Nr4a1	2
GO:0052548	regulation of endopeptidase activity	0.112108	0.412712	0.384672	Nr4a1/Serpina9/Serpind1	3
GO:0006665	sphingolipid metabolic process	0.112359	0.412712	0.384672	Smpdl3b/St8sia2	2
GO:0001893	maternal placenta development	0.113934	0.412712	0.384672	Junb	1
GO:0014829	vascular smooth muscle contraction	0.113934	0.412712	0.384672	Dock5	1
GO:0016556	mRNA modification	0.113934	0.412712	0.384672	Mettl14	1
GO:0032653	regulation of interleukin-10 production	0.113934	0.412712	0.384672	Trem2	1
GO:0032957	inositol trisphosphate metabolic process	0.113934	0.412712	0.384672	Plcd3	1
GO:0035458	cellular response to interferon-beta	0.113934	0.412712	0.384672	Igtp	1
GO:0046636	negative regulation of alpha-beta T cell activation	0.113934	0.412712	0.384672	Gli3	1
GO:0048566	embryonic digestive tract development	0.113934	0.412712	0.384672	Gli3	1
GO:0051953	negative regulation of amine transport	0.113934	0.412712	0.384672	Rgs2	1
GO:0061036	positive regulation of cartilage development	0.113934	0.412712	0.384672	Gli3	1
GO:0071542	dopaminergic neuron differentiation	0.113934	0.412712	0.384672	Nr4a2	1
GO:1904738	vascular associated smooth muscle cell migration	0.113934	0.412712	0.384672	Dock5	1
GO:1904752	regulation of vascular associated smooth muscle cell migration	0.113934	0.412712	0.384672	Dock5	1
GO:0010506	regulation of autophagy	0.115784	0.418437	0.390008	Trem2/Dram1/Npc1	3
GO:0009791	post-embryonic development	0.116092	0.418577	0.390139	Csrnp1/Nr4a2	2
GO:0002684	positive regulation of immune system process	0.118721	0.421394	0.392764	Trem2/Cfp/Fos/Gli3/Tesc	5
GO:0042391	regulation of membrane potential	0.11896	0.421394	0.392764	Trem2/Actn2/Kcnc2/Npas4	4
GO:0002052	positive regulation of neuroblast proliferation	0.119028	0.421394	0.392764	Gli3	1
GO:0006956	complement activation	0.119028	0.421394	0.392764	Cfp	1
GO:0090075	relaxation of muscle	0.119028	0.421394	0.392764	Rgs2	1
GO:1905521	regulation of macrophage migration	0.119028	0.421394	0.392764	Trem2	1
GO:2000311	regulation of AMPA receptor activity	0.119028	0.421394	0.392764	Cacng8	1
GO:0010038	response to metal ion	0.119505	0.421394	0.392764	Junb/Fos/Npc1	3
GO:0009612	response to mechanical stimulus	0.119856	0.421394	0.392764	Junb/Fos	2
GO:0017148	negative regulation of translation	0.119856	0.421394	0.392764	Mettl14/Rgs2	2
GO:0051592	response to calcium ion	0.119856	0.421394	0.392764	Junb/Fos	2
GO:0009101	glycoprotein biosynthetic process	0.123271	0.423332	0.394571	Hs3st1/Npc1/St8sia2	3
GO:0008045	motor neuron axon guidance	0.124093	0.423332	0.394571	Egr2	1
GO:0021801	cerebral cortex radial glia guided migration	0.124093	0.423332	0.394571	Gli3	1
GO:0021895	cerebral cortex neuron differentiation	0.124093	0.423332	0.394571	D16Ertd472e	1
GO:0022030	telencephalon glial cell migration	0.124093	0.423332	0.394571	Gli3	1
GO:0030318	melanocyte differentiation	0.124093	0.423332	0.394571	Gli3	1
GO:0032613	interleukin-10 production	0.124093	0.423332	0.394571	Trem2	1
GO:0043243	positive regulation of protein-containing complex disassembly	0.124093	0.423332	0.394571	Actn2	1
GO:0043616	keratinocyte proliferation	0.124093	0.423332	0.394571	Cdh13	1
GO:0051589	negative regulation of neurotransmitter transport	0.124093	0.423332	0.394571	Rgs2	1
GO:0060259	regulation of feeding behavior	0.124093	0.423332	0.394571	Napepld	1
GO:0070098	chemokine-mediated signaling pathway	0.124093	0.423332	0.394571	Trem2	1
GO:0097242	amyloid-beta clearance	0.124093	0.423332	0.394571	Trem2	1
GO:0006941	striated muscle contraction	0.125559	0.423332	0.394571	Stac3/Rgs2	2
GO:1903169	regulation of calcium ion transmembrane transport	0.125559	0.423332	0.394571	Stac3/Rgs9	2
GO:0034599	cellular response to oxidative stress	0.12708	0.423332	0.394571	Fos/Kcnc2/Nr4a2	3
GO:0006865	amino acid transport	0.127474	0.423332	0.394571	Per2/Rgs2	2
GO:0010614	negative regulation of cardiac muscle hypertrophy	0.12913	0.423332	0.394571	Rgs2	1
GO:0015012	heparan sulfate proteoglycan biosynthetic process	0.12913	0.423332	0.394571	Hs3st1	1
GO:0021522	spinal cord motor neuron differentiation	0.12913	0.423332	0.394571	Gli3	1
GO:0021904	dorsal/ventral neural tube patterning	0.12913	0.423332	0.394571	Gli3	1
GO:0030149	sphingolipid catabolic process	0.12913	0.423332	0.394571	Smpdl3b	1
GO:0030851	granulocyte differentiation	0.12913	0.423332	0.394571	Tesc	1
GO:0035767	endothelial cell chemotaxis	0.12913	0.423332	0.394571	Nr4a1	1
GO:0042311	vasodilation	0.12913	0.423332	0.394571	Rgs2	1
GO:0045981	positive regulation of nucleotide metabolic process	0.12913	0.423332	0.394571	Trem2	1
GO:0055022	negative regulation of cardiac muscle tissue growth	0.12913	0.423332	0.394571	Rgs2	1
GO:0061050	regulation of cell growth involved in cardiac muscle cell development	0.12913	0.423332	0.394571	Rgs2	1
GO:0061117	negative regulation of heart growth	0.12913	0.423332	0.394571	Rgs2	1
GO:1900544	positive regulation of purine nucleotide metabolic process	0.12913	0.423332	0.394571	Trem2	1
GO:1903792	negative regulation of anion transport	0.12913	0.423332	0.394571	Rgs2	1
GO:1904646	cellular response to amyloid-beta	0.12913	0.423332	0.394571	Trem2	1
GO:0001935	endothelial cell proliferation	0.129397	0.423332	0.394571	Cdh13/Nr4a1	2
GO:0001890	placenta development	0.131326	0.42803	0.398949	Junb/Plcd3	2
GO:0030155	regulation of cell adhesion	0.133709	0.42803	0.398949	Cdh13/Dock5/Emid1/Gli3/Tesc	5
GO:0014741	negative regulation of muscle hypertrophy	0.134138	0.42803	0.398949	Rgs2	1
GO:0030808	regulation of nucleotide biosynthetic process	0.134138	0.42803	0.398949	Trem2	1
GO:0032365	intracellular lipid transport	0.134138	0.42803	0.398949	Npc1	1
GO:0033344	cholesterol efflux	0.134138	0.42803	0.398949	Npc1	1
GO:0045494	photoreceptor cell maintenance	0.134138	0.42803	0.398949	Mdm1	1
GO:0045823	positive regulation of heart contraction	0.134138	0.42803	0.398949	Rgs2	1
GO:0046466	membrane lipid catabolic process	0.134138	0.42803	0.398949	Smpdl3b	1
GO:0061157	mRNA destabilization	0.134138	0.42803	0.398949	Mettl14	1
GO:0071385	cellular response to glucocorticoid stimulus	0.134138	0.42803	0.398949	Npas4	1
GO:1900371	regulation of purine nucleotide biosynthetic process	0.134138	0.42803	0.398949	Trem2	1
GO:1904375	regulation of protein localization to cell periphery	0.137155	0.430655	0.401397	Trem2/Stac3	2
GO:0050769	positive regulation of neurogenesis	0.13802	0.430655	0.401397	Trem2/D16Ertd472e/Gli3/Islr2/Rgs2	5
GO:0003002	regionalization	0.138759	0.430655	0.401397	Bhlhe41/Egr2/Gli3	3
GO:0001774	microglial cell activation	0.139118	0.430655	0.401397	Trem2	1
GO:0002269	leukocyte activation involved in inflammatory response	0.139118	0.430655	0.401397	Trem2	1
GO:0006829	zinc ion transport	0.139118	0.430655	0.401397	Slc39a2	1
GO:0014002	astrocyte development	0.139118	0.430655	0.401397	Trem2	1
GO:0015804	neutral amino acid transport	0.139118	0.430655	0.401397	Rgs2	1
GO:0021846	cell proliferation in forebrain	0.139118	0.430655	0.401397	Gli3	1
GO:0033144	negative regulation of intracellular steroid hormone receptor signaling pathway	0.139118	0.430655	0.401397	Per1	1
GO:0035456	response to interferon-beta	0.139118	0.430655	0.401397	Igtp	1
GO:0045581	negative regulation of T cell differentiation	0.139118	0.430655	0.401397	Gli3	1
GO:0050779	RNA destabilization	0.139118	0.430655	0.401397	Mettl14	1
GO:1901385	regulation of voltage-gated calcium channel activity	0.139118	0.430655	0.401397	Stac3	1
GO:2000310	regulation of NMDA receptor activity	0.139118	0.430655	0.401397	Rgs9	1
GO:0010608	posttranscriptional regulation of gene expression	0.141071	0.435834	0.406223	Mettl14/Per1/Per2/Rgs2	4
GO:0006066	alcohol metabolic process	0.144066	0.437273	0.407564	Napepld/Npc1/Plcd3	3
GO:0009311	oligosaccharide metabolic process	0.144069	0.437273	0.407564	St8sia2	1
GO:0021952	central nervous system projection neuron axonogenesis	0.144069	0.437273	0.407564	Nr4a2	1
GO:0033238	regulation of cellular amine metabolic process	0.144069	0.437273	0.407564	Nr4a2	1
GO:0042755	eating behavior	0.144069	0.437273	0.407564	Napepld	1
GO:0045058	T cell selection	0.144069	0.437273	0.407564	Gli3	1
GO:0071384	cellular response to corticosteroid stimulus	0.144069	0.437273	0.407564	Npas4	1
GO:0097009	energy homeostasis	0.144069	0.437273	0.407564	Fcor	1
GO:1904645	response to amyloid-beta	0.144069	0.437273	0.407564	Trem2	1
GO:0043271	negative regulation of ion transport	0.145014	0.439284	0.409439	Actn2/Rgs2	2
GO:0021515	cell differentiation in spinal cord	0.148993	0.442705	0.412627	Gli3	1
GO:0030201	heparan sulfate proteoglycan metabolic process	0.148993	0.442705	0.412627	Hs3st1	1
GO:0033628	regulation of cell adhesion mediated by integrin	0.148993	0.442705	0.412627	Tesc	1
GO:0046189	phenol-containing compound biosynthetic process	0.148993	0.442705	0.412627	Nr4a2	1
GO:0046638	positive regulation of alpha-beta T cell differentiation	0.148993	0.442705	0.412627	Gli3	1
GO:0048483	autonomic nervous system development	0.148993	0.442705	0.412627	Egr2	1
GO:1902895	positive regulation of pri-miRNA transcription by RNA polymerase II	0.148993	0.442705	0.412627	Fos	1
GO:1903580	positive regulation of ATP metabolic process	0.148993	0.442705	0.412627	Trem2	1
GO:1990868	response to chemokine	0.148993	0.442705	0.412627	Trem2	1
GO:1990869	cellular response to chemokine	0.148993	0.442705	0.412627	Trem2	1
GO:0034249	negative regulation of cellular amide metabolic process	0.150971	0.4452	0.414953	Mettl14/Rgs2	2
GO:0051147	regulation of muscle cell differentiation	0.150971	0.4452	0.414953	Bhlhe41/Rgs2	2
GO:0001819	positive regulation of cytokine production	0.152151	0.4452	0.414953	Trem2/Afap1l2/Il17d	3
GO:0052547	regulation of peptidase activity	0.152151	0.4452	0.414953	Nr4a1/Serpina9/Serpind1	3
GO:0001961	positive regulation of cytokine-mediated signaling pathway	0.153888	0.4452	0.414953	Trem2	1
GO:0016242	negative regulation of macroautophagy	0.153888	0.4452	0.414953	Npc1	1
GO:0043267	negative regulation of potassium ion transport	0.153888	0.4452	0.414953	Actn2	1
GO:0045879	negative regulation of smoothened signaling pathway	0.153888	0.4452	0.414953	Gli3	1
GO:0050918	positive chemotaxis	0.153888	0.4452	0.414953	Cdh13	1
GO:1901021	positive regulation of calcium ion transmembrane transporter activity	0.153888	0.4452	0.414953	Stac3	1
GO:1905517	macrophage migration	0.153888	0.4452	0.414953	Trem2	1
GO:0034614	cellular response to reactive oxygen species	0.156976	0.4452	0.414953	Fos/Kcnc2	2
GO:0006576	cellular biogenic amine metabolic process	0.158756	0.4452	0.414953	Napepld	1
GO:0007099	centriole replication	0.158756	0.4452	0.414953	Mdm1	1
GO:0007212	dopamine receptor signaling pathway	0.158756	0.4452	0.414953	Rgs9	1
GO:0009409	response to cold	0.158756	0.4452	0.414953	Fcor	1
GO:0031670	cellular response to nutrient	0.158756	0.4452	0.414953	Ryr1	1
GO:0032506	cytokinetic process	0.158756	0.4452	0.414953	Anln	1
GO:0043030	regulation of macrophage activation	0.158756	0.4452	0.414953	Trem2	1
GO:0043277	apoptotic cell clearance	0.158756	0.4452	0.414953	Trem2	1
GO:0045214	sarcomere organization	0.158756	0.4452	0.414953	Actn2	1
GO:0046329	negative regulation of JNK cascade	0.158756	0.4452	0.414953	Per1	1
GO:0051968	positive regulation of synaptic transmission, glutamatergic	0.158756	0.4452	0.414953	Cacng8	1
GO:0055078	sodium ion homeostasis	0.158756	0.4452	0.414953	Tesc	1
GO:0060135	maternal process involved in female pregnancy	0.158756	0.4452	0.414953	Junb	1
GO:0098534	centriole assembly	0.158756	0.4452	0.414953	Mdm1	1
GO:1903523	negative regulation of blood circulation	0.158756	0.4452	0.414953	Dock5	1
GO:0009410	response to xenobiotic stimulus	0.158988	0.4452	0.414953	Ryr1/Nr4a2	2
GO:0045216	cell-cell junction organization	0.158988	0.4452	0.414953	Cdh13/Cdh19	2
GO:0060401	cytosolic calcium ion transport	0.158988	0.4452	0.414953	Ryr1/Rgs9	2
GO:0071248	cellular response to metal ion	0.158988	0.4452	0.414953	Junb/Fos	2
GO:1903829	positive regulation of cellular protein localization	0.159	0.4452	0.414953	Trem2/Stac3/Gli3	3
GO:0120031	plasma membrane bounded cell projection assembly	0.160306	0.44805	0.417609	Actn2/Anln/Cdh13/Fgd3	4
GO:0035051	cardiocyte differentiation	0.161005	0.448129	0.417683	Actn2/Rgs2	2
GO:0030219	megakaryocyte differentiation	0.163596	0.448129	0.417683	Tesc	1
GO:0032228	regulation of synaptic transmission, GABAergic	0.163596	0.448129	0.417683	Npas4	1
GO:0042417	dopamine metabolic process	0.163596	0.448129	0.417683	Nr4a2	1
GO:0045620	negative regulation of lymphocyte differentiation	0.163596	0.448129	0.417683	Gli3	1
GO:0045933	positive regulation of muscle contraction	0.163596	0.448129	0.417683	Rgs2	1
GO:0050931	pigment cell differentiation	0.163596	0.448129	0.417683	Gli3	1
GO:0140115	export across plasma membrane	0.163596	0.448129	0.417683	Rgs9	1
GO:1990573	potassium ion import across plasma membrane	0.163596	0.448129	0.417683	Kcnj4	1
GO:0001525	angiogenesis	0.163604	0.448129	0.417683	Cdh13/Mcam/Nr4a1/Plcd3	4
GO:0019935	cyclic-nucleotide-mediated signaling	0.165054	0.448129	0.417683	Kcnc2/Rgs2	2
GO:0009952	anterior/posterior pattern specification	0.167085	0.448129	0.417683	Bhlhe41/Gli3	2
GO:0001895	retina homeostasis	0.168409	0.448129	0.417683	Mdm1	1
GO:0006342	chromatin silencing	0.168409	0.448129	0.417683	Hells	1
GO:0007157	heterophilic cell-cell adhesion via plasma membrane cell adhesion molecules	0.168409	0.448129	0.417683	Mcam	1
GO:0032330	regulation of chondrocyte differentiation	0.168409	0.448129	0.417683	Gli3	1
GO:0042307	positive regulation of protein import into nucleus	0.168409	0.448129	0.417683	Gli3	1
GO:0048002	antigen processing and presentation of peptide antigen	0.168409	0.448129	0.417683	Trem2	1
GO:0055026	negative regulation of cardiac muscle tissue development	0.168409	0.448129	0.417683	Rgs2	1
GO:0060325	face morphogenesis	0.168409	0.448129	0.417683	Csrnp1	1
GO:0060760	positive regulation of response to cytokine stimulus	0.168409	0.448129	0.417683	Trem2	1
GO:0061900	glial cell activation	0.168409	0.448129	0.417683	Trem2	1
GO:0090102	cochlea development	0.168409	0.448129	0.417683	Pou3f4	1
GO:0099633	protein localization to postsynaptic specialization membrane	0.168409	0.448129	0.417683	Cacng8	1
GO:0099645	neurotransmitter receptor localization to postsynaptic specialization membrane	0.168409	0.448129	0.417683	Cacng8	1
GO:1902116	negative regulation of organelle assembly	0.168409	0.448129	0.417683	Mdm1	1
GO:1902692	regulation of neuroblast proliferation	0.168409	0.448129	0.417683	Gli3	1
GO:2000008	regulation of protein localization to cell surface	0.168409	0.448129	0.417683	Actn2	1
GO:0062197	cellular response to chemical stress	0.168746	0.448259	0.417805	Fos/Kcnc2/Nr4a2	3
GO:0030031	cell projection assembly	0.172522	0.448574	0.418098	Actn2/Anln/Cdh13/Fgd3	4
GO:0005978	glycogen biosynthetic process	0.173194	0.448574	0.418098	Per2	1
GO:0007616	long-term memory	0.173194	0.448574	0.418098	Npas4	1
GO:0009250	glucan biosynthetic process	0.173194	0.448574	0.418098	Per2	1
GO:0010824	regulation of centrosome duplication	0.173194	0.448574	0.418098	Mdm1	1
GO:0030834	regulation of actin filament depolymerization	0.173194	0.448574	0.418098	Actn2	1
GO:0032720	negative regulation of tumor necrosis factor production	0.173194	0.448574	0.418098	Trem2	1
GO:0032958	inositol phosphate biosynthetic process	0.173194	0.448574	0.418098	Plcd3	1
GO:0046621	negative regulation of organ growth	0.173194	0.448574	0.418098	Rgs2	1
GO:0050879	multicellular organismal movement	0.173194	0.448574	0.418098	Stac3	1
GO:0050881	musculoskeletal movement	0.173194	0.448574	0.418098	Stac3	1
GO:0060612	adipose tissue development	0.173194	0.448574	0.418098	Creb5	1
GO:1900026	positive regulation of substrate adhesion-dependent cell spreading	0.173194	0.448574	0.418098	Dock5	1
GO:1900744	regulation of p38MAPK cascade	0.173194	0.448574	0.418098	Per1	1
GO:1903556	negative regulation of tumor necrosis factor superfamily cytokine production	0.173194	0.448574	0.418098	Trem2	1
GO:0043409	negative regulation of MAPK cascade	0.175253	0.449255	0.418733	Per1/Rgs2	2
GO:0071229	cellular response to acid chemical	0.177305	0.449255	0.418733	Npas4/Tesc	2
GO:0000768	syncytium formation by plasma membrane fusion	0.177953	0.449255	0.418733	Trem2	1
GO:0003298	physiological muscle hypertrophy	0.177953	0.449255	0.418733	Rgs2	1
GO:0003301	physiological cardiac muscle hypertrophy	0.177953	0.449255	0.418733	Rgs2	1
GO:0021517	ventral spinal cord development	0.177953	0.449255	0.418733	Gli3	1
GO:0021799	cerebral cortex radially oriented cell migration	0.177953	0.449255	0.418733	Gli3	1
GO:0030866	cortical actin cytoskeleton organization	0.177953	0.449255	0.418733	Anln	1
GO:0031507	heterochromatin assembly	0.177953	0.449255	0.418733	Hells	1
GO:0032008	positive regulation of TOR signaling	0.177953	0.449255	0.418733	Trem2	1
GO:0061049	cell growth involved in cardiac muscle cell development	0.177953	0.449255	0.418733	Rgs2	1
GO:0061462	protein localization to lysosome	0.177953	0.449255	0.418733	Cacng8	1
GO:0071300	cellular response to retinoic acid	0.177953	0.449255	0.418733	Tesc	1
GO:0140253	cell-cell fusion	0.177953	0.449255	0.418733	Trem2	1
GO:2001024	negative regulation of response to drug	0.177953	0.449255	0.418733	Rgs2	1
GO:0001817	regulation of cytokine production	0.178182	0.449255	0.418733	Trem2/Afap1l2/Il17d/Per1	4
GO:0098656	anion transmembrane transport	0.179361	0.449255	0.418733	Per2/Rgs2	2
GO:0006814	sodium ion transport	0.181421	0.449255	0.418733	Per1/Tesc	2
GO:0015893	drug transport	0.181421	0.449255	0.418733	Per2/Rgs2	2
GO:0030534	adult behavior	0.181421	0.449255	0.418733	Npc1/Nr4a2	2
GO:0009100	glycoprotein metabolic process	0.18153	0.449255	0.418733	Hs3st1/Npc1/St8sia2	3
GO:0006754	ATP biosynthetic process	0.182684	0.449255	0.418733	Trem2	1
GO:0021532	neural tube patterning	0.182684	0.449255	0.418733	Gli3	1
GO:0031663	lipopolysaccharide-mediated signaling pathway	0.182684	0.449255	0.418733	Trem2	1
GO:0034121	regulation of toll-like receptor signaling pathway	0.182684	0.449255	0.418733	Smpdl3b	1
GO:0043124	negative regulation of I-kappaB kinase/NF-kappaB signaling	0.182684	0.449255	0.418733	Per1	1
GO:0045824	negative regulation of innate immune response	0.182684	0.449255	0.418733	Smpdl3b	1
GO:0046637	regulation of alpha-beta T cell differentiation	0.182684	0.449255	0.418733	Gli3	1
GO:0060323	head morphogenesis	0.182684	0.449255	0.418733	Csrnp1	1
GO:1904591	positive regulation of protein import	0.182684	0.449255	0.418733	Gli3	1
GO:2000677	regulation of transcription regulatory region DNA binding	0.182684	0.449255	0.418733	Per2	1
GO:0031346	positive regulation of cell projection organization	0.183906	0.449255	0.418733	Anln/D16Ertd472e/Islr2/Rgs2	4
GO:0007409	axonogenesis	0.185058	0.449255	0.418733	Egr2/Gli3/Islr2/Nr4a2	4
GO:0006643	membrane lipid metabolic process	0.185553	0.449255	0.418733	Smpdl3b/St8sia2	2
GO:0007612	learning	0.185553	0.449255	0.418733	Amph/Npas4	2
GO:0050679	positive regulation of epithelial cell proliferation	0.185553	0.449255	0.418733	Cdh13/Nr4a1	2
GO:0007186	G protein-coupled receptor signaling pathway	0.18737	0.449255	0.418733	Actn2/Gnb4/Rgs2/Rgs9	4
GO:0006949	syncytium formation	0.187389	0.449255	0.418733	Trem2	1
GO:0010517	regulation of phospholipase activity	0.187389	0.449255	0.418733	Rgs2	1
GO:0010765	positive regulation of sodium ion transport	0.187389	0.449255	0.418733	Tesc	1
GO:0010830	regulation of myotube differentiation	0.187389	0.449255	0.418733	Bhlhe41	1
GO:0014037	Schwann cell differentiation	0.187389	0.449255	0.418733	Egr2	1
GO:0030042	actin filament depolymerization	0.187389	0.449255	0.418733	Actn2	1
GO:0032873	negative regulation of stress-activated MAPK cascade	0.187389	0.449255	0.418733	Per1	1
GO:0061005	cell differentiation involved in kidney development	0.187389	0.449255	0.418733	Gli3	1
GO:0070303	negative regulation of stress-activated protein kinase signaling cascade	0.187389	0.449255	0.418733	Per1	1
GO:0099590	neurotransmitter receptor internalization	0.187389	0.449255	0.418733	Cacng8	1
GO:1902893	regulation of pri-miRNA transcription by RNA polymerase II	0.187389	0.449255	0.418733	Fos	1
GO:0048839	inner ear development	0.187623	0.449255	0.418733	Gli3/Pou3f4	2
GO:0001649	osteoblast differentiation	0.189697	0.452132	0.421414	Junb/Gli3	2
GO:0044242	cellular lipid catabolic process	0.189697	0.452132	0.421414	Napepld/Smpdl3b	2
GO:0050920	regulation of chemotaxis	0.189697	0.452132	0.421414	Trem2/Cdh13	2
GO:0035690	cellular response to drug	0.191654	0.454987	0.424076	Ryr1/Kcnc2/Rgs9	3
GO:0006687	glycosphingolipid metabolic process	0.192067	0.454987	0.424076	St8sia2	1
GO:0046635	positive regulation of alpha-beta T cell activation	0.192067	0.454987	0.424076	Gli3	1
GO:0048546	digestive tract morphogenesis	0.192067	0.454987	0.424076	Gli3	1
GO:0030335	positive regulation of cell migration	0.193192	0.456956	0.42591	Trem2/Cdh13/Dock5/Mcam	4
GO:0032496	response to lipopolysaccharide	0.193855	0.457829	0.426724	Trem2/Junb	2
GO:0002683	negative regulation of immune system process	0.194573	0.458321	0.427183	Gli3/Il17d/Smpdl3b	3
GO:0016601	Rac protein signal transduction	0.196718	0.458321	0.427183	Cdh13	1
GO:0016925	protein sumoylation	0.196718	0.458321	0.427183	Egr2	1
GO:0032651	regulation of interleukin-1 beta production	0.196718	0.458321	0.427183	Trem2	1
GO:0045744	negative regulation of G protein-coupled receptor signaling pathway	0.196718	0.458321	0.427183	Rgs2	1
GO:0070231	T cell apoptotic process	0.196718	0.458321	0.427183	Gli3	1
GO:0150076	neuroinflammatory response	0.196718	0.458321	0.427183	Trem2	1
GO:2000648	positive regulation of stem cell proliferation	0.196718	0.458321	0.427183	Gli3	1
GO:2000725	regulation of cardiac muscle cell differentiation	0.196718	0.458321	0.427183	Rgs2	1
GO:0051588	regulation of neurotransmitter transport	0.200115	0.462388	0.430974	Per2/Rgs2	2
GO:0001658	branching involved in ureteric bud morphogenesis	0.201343	0.462388	0.430974	Gli3	1
GO:0006584	catecholamine metabolic process	0.201343	0.462388	0.430974	Nr4a2	1
GO:0009712	catechol-containing compound metabolic process	0.201343	0.462388	0.430974	Nr4a2	1
GO:0021955	central nervous system neuron axonogenesis	0.201343	0.462388	0.430974	Nr4a2	1
GO:0035176	social behavior	0.201343	0.462388	0.430974	Npas4	1
GO:0045814	negative regulation of gene expression, epigenetic	0.201343	0.462388	0.430974	Hells	1
GO:0048066	developmental pigmentation	0.201343	0.462388	0.430974	Gli3	1
GO:0051703	intraspecies interaction between organisms	0.201343	0.462388	0.430974	Npas4	1
GO:1901137	carbohydrate derivative biosynthetic process	0.201439	0.462388	0.430974	Trem2/Hs3st1/Npc1/St8sia2	4
GO:2000147	positive regulation of cell motility	0.203816	0.466522	0.434826	Trem2/Cdh13/Dock5/Mcam	4
GO:0006911	phagocytosis, engulfment	0.205942	0.466522	0.434826	Trem2	1
GO:0007622	rhythmic behavior	0.205942	0.466522	0.434826	Egr2	1
GO:0032456	endocytic recycling	0.205942	0.466522	0.434826	Actn2	1
GO:0034308	primary alcohol metabolic process	0.205942	0.466522	0.434826	Napepld	1
GO:0038066	p38MAPK cascade	0.205942	0.466522	0.434826	Per1	1
GO:0043392	negative regulation of DNA binding	0.205942	0.466522	0.434826	Per2	1
GO:0046718	viral entry into host cell	0.205942	0.466522	0.434826	Npc1	1
GO:0060443	mammary gland morphogenesis	0.205942	0.466522	0.434826	Gli3	1
GO:0031669	cellular response to nutrient levels	0.2064	0.466878	0.435158	Ryr1/Fcor	2
GO:0044057	regulation of system process	0.207397	0.468011	0.436214	Ryr1/Dock5/Per2/Rgs2	4
GO:0002831	regulation of response to biotic stimulus	0.2085	0.468011	0.436214	Trem2/Smpdl3b	2
GO:0001825	blastocyst formation	0.210515	0.468011	0.436214	Junb	1
GO:0014009	glial cell proliferation	0.210515	0.468011	0.436214	Trem2	1
GO:0030166	proteoglycan biosynthetic process	0.210515	0.468011	0.436214	Hs3st1	1
GO:0030239	myofibril assembly	0.210515	0.468011	0.436214	Actn2	1
GO:0030865	cortical cytoskeleton organization	0.210515	0.468011	0.436214	Anln	1
GO:0032611	interleukin-1 beta production	0.210515	0.468011	0.436214	Trem2	1
GO:0061014	positive regulation of mRNA catabolic process	0.210515	0.468011	0.436214	Mettl14	1
GO:0070828	heterochromatin organization	0.210515	0.468011	0.436214	Hells	1
GO:1903350	response to dopamine	0.210515	0.468011	0.436214	Rgs9	1
GO:1903351	cellular response to dopamine	0.210515	0.468011	0.436214	Rgs9	1
GO:0031032	actomyosin structure organization	0.214813	0.473379	0.441218	Actn2/Anln	2
GO:0007585	respiratory gaseous exchange by respiratory system	0.215061	0.473379	0.441218	Nr4a2	1
GO:0007628	adult walking behavior	0.215061	0.473379	0.441218	Npc1	1
GO:0043949	regulation of cAMP-mediated signaling	0.215061	0.473379	0.441218	Rgs2	1
GO:0048645	animal organ formation	0.215061	0.473379	0.441218	Gli3	1
GO:0061035	regulation of cartilage development	0.215061	0.473379	0.441218	Gli3	1
GO:0061614	pri-miRNA transcription by RNA polymerase II	0.215061	0.473379	0.441218	Fos	1
GO:0040017	positive regulation of locomotion	0.215825	0.473932	0.441733	Trem2/Cdh13/Dock5/Mcam	4
GO:0048608	reproductive structure development	0.216812	0.473932	0.441733	Junb/Plcd3/Tesc	3
GO:0002237	response to molecule of bacterial origin	0.216922	0.473932	0.441733	Trem2/Junb	2
GO:0007160	cell-matrix adhesion	0.216922	0.473932	0.441733	Actn2/Cdh13	2
GO:0022411	cellular component disassembly	0.218314	0.473932	0.441733	Trem2/Actn2/Per2	3
GO:0006486	protein glycosylation	0.219033	0.473932	0.441733	Npc1/St8sia2	2
GO:0032388	positive regulation of intracellular transport	0.219033	0.473932	0.441733	Actn2/Gli3	2
GO:0043413	macromolecule glycosylation	0.219033	0.473932	0.441733	Npc1/St8sia2	2
GO:0009206	purine ribonucleoside triphosphate biosynthetic process	0.219582	0.473932	0.441733	Trem2	1
GO:0033627	cell adhesion mediated by integrin	0.219582	0.473932	0.441733	Tesc	1
GO:0044409	entry into host	0.219582	0.473932	0.441733	Npc1	1
GO:0060395	SMAD protein signal transduction	0.219582	0.473932	0.441733	Fos	1
GO:0072666	establishment of protein localization to vacuole	0.219582	0.473932	0.441733	Cacng8	1
GO:2000649	regulation of sodium ion transmembrane transporter activity	0.219582	0.473932	0.441733	Tesc	1
GO:0007266	Rho protein signal transduction	0.221145	0.474986	0.442715	Cdh13/Fgd3	2
GO:1905475	regulation of protein localization to membrane	0.221145	0.474986	0.442715	Trem2/Stac3	2
GO:0007389	pattern specification process	0.221326	0.474986	0.442715	Bhlhe41/Egr2/Gli3	3
GO:0061458	reproductive system development	0.221326	0.474986	0.442715	Junb/Plcd3/Tesc	3
GO:0051272	positive regulation of cellular component movement	0.221905	0.474986	0.442715	Trem2/Cdh13/Dock5/Mcam	4
GO:0006094	gluconeogenesis	0.224078	0.474986	0.442715	Per2	1
GO:0007200	phospholipase C-activating G protein-coupled receptor signaling pathway	0.224078	0.474986	0.442715	Actn2	1
GO:0009145	purine nucleoside triphosphate biosynthetic process	0.224078	0.474986	0.442715	Trem2	1
GO:0021536	diencephalon development	0.224078	0.474986	0.442715	Nr4a2	1
GO:0042551	neuron maturation	0.224078	0.474986	0.442715	Nr4a2	1
GO:0048663	neuron fate commitment	0.224078	0.474986	0.442715	Gli3	1
GO:0051851	modulation by host of symbiont process	0.224078	0.474986	0.442715	Napepld	1
GO:0090659	walking behavior	0.224078	0.474986	0.442715	Npc1	1
GO:0061564	axon development	0.22435	0.474986	0.442715	Egr2/Gli3/Islr2/Nr4a2	4
GO:0006473	protein acetylation	0.225376	0.475862	0.443532	Fcor/Per1	2
GO:0048705	skeletal system morphogenesis	0.225376	0.475862	0.443532	Csrnp1/Gli3	2
GO:0032984	protein-containing complex disassembly	0.227494	0.476048	0.443705	Actn2/Per2	2
GO:0001954	positive regulation of cell-matrix adhesion	0.228548	0.476048	0.443705	Cdh13	1
GO:0007193	adenylate cyclase-inhibiting G protein-coupled receptor signaling pathway	0.228548	0.476048	0.443705	Rgs2	1
GO:0032642	regulation of chemokine production	0.228548	0.476048	0.443705	Trem2	1
GO:0044380	protein localization to cytoskeleton	0.228548	0.476048	0.443705	Anln	1
GO:0051384	response to glucocorticoid	0.228548	0.476048	0.443705	Npas4	1
GO:1904888	cranial skeletal system development	0.228548	0.476048	0.443705	Gli3	1
GO:0060348	bone development	0.229613	0.476048	0.443705	Ryr1/Gli3	2
GO:0043583	ear development	0.231734	0.476048	0.443705	Gli3/Pou3f4	2
GO:0002042	cell migration involved in sprouting angiogenesis	0.232992	0.476048	0.443705	Nr4a1	1
GO:0006305	DNA alkylation	0.232992	0.476048	0.443705	Hells	1
GO:0006306	DNA methylation	0.232992	0.476048	0.443705	Hells	1
GO:0009201	ribonucleoside triphosphate biosynthetic process	0.232992	0.476048	0.443705	Trem2	1
GO:0021795	cerebral cortex cell migration	0.232992	0.476048	0.443705	Gli3	1
GO:0032413	negative regulation of ion transmembrane transporter activity	0.232992	0.476048	0.443705	Actn2	1
GO:0032602	chemokine production	0.232992	0.476048	0.443705	Trem2	1
GO:0032755	positive regulation of interleukin-6 production	0.232992	0.476048	0.443705	Il17d	1
GO:0035924	cellular response to vascular endothelial growth factor stimulus	0.232992	0.476048	0.443705	Nr4a1	1
GO:0046605	regulation of centrosome cycle	0.232992	0.476048	0.443705	Mdm1	1
GO:0060191	regulation of lipase activity	0.232992	0.476048	0.443705	Rgs2	1
GO:0060675	ureteric bud morphogenesis	0.232992	0.476048	0.443705	Gli3	1
GO:0072171	mesonephric tubule morphogenesis	0.232992	0.476048	0.443705	Gli3	1
GO:1900024	regulation of substrate adhesion-dependent cell spreading	0.232992	0.476048	0.443705	Dock5	1
GO:0001505	regulation of neurotransmitter levels	0.233457	0.476048	0.443705	Enpp6/Per2/Rgs2	3
GO:0000302	response to reactive oxygen species	0.233856	0.476048	0.443705	Fos/Kcnc2	2
GO:0030278	regulation of ossification	0.233856	0.476048	0.443705	Egr2/Gli3	2
GO:0071695	anatomical structure maturation	0.233856	0.476048	0.443705	Ryr1/Nr4a2	2
GO:0043542	endothelial cell migration	0.23598	0.476048	0.443705	Cdh13/Nr4a1	2
GO:0070085	glycosylation	0.23598	0.476048	0.443705	Npc1/St8sia2	2
GO:0009314	response to radiation	0.23651	0.476048	0.443705	Junb/Per1/Per2	3
GO:0002275	myeloid cell activation involved in immune response	0.237411	0.476048	0.443705	Trem2	1
GO:0019319	hexose biosynthetic process	0.237411	0.476048	0.443705	Per2	1
GO:0032652	regulation of interleukin-1 production	0.237411	0.476048	0.443705	Trem2	1
GO:0033692	cellular polysaccharide biosynthetic process	0.237411	0.476048	0.443705	Per2	1
GO:0042306	regulation of protein import into nucleus	0.237411	0.476048	0.443705	Gli3	1
GO:0045773	positive regulation of axon extension	0.237411	0.476048	0.443705	Islr2	1
GO:0050766	positive regulation of phagocytosis	0.237411	0.476048	0.443705	Trem2	1
GO:0062207	regulation of pattern recognition receptor signaling pathway	0.237411	0.476048	0.443705	Smpdl3b	1
GO:1905207	regulation of cardiocyte differentiation	0.237411	0.476048	0.443705	Rgs2	1
GO:0001816	cytokine production	0.23917	0.476256	0.443899	Trem2/Afap1l2/Il17d/Per1	4
GO:0001666	response to hypoxia	0.240231	0.476256	0.443899	Ryr1/Nr4a2	2
GO:0010770	positive regulation of cell morphogenesis involved in differentiation	0.240231	0.476256	0.443899	Dock5/Islr2	2
GO:0001708	cell fate specification	0.241806	0.476256	0.443899	Gli3	1
GO:0006959	humoral immune response	0.241806	0.476256	0.443899	Cfp	1
GO:0015918	sterol transport	0.241806	0.476256	0.443899	Npc1	1
GO:0030301	cholesterol transport	0.241806	0.476256	0.443899	Npc1	1
GO:0031960	response to corticosteroid	0.241806	0.476256	0.443899	Npas4	1
GO:0045600	positive regulation of fat cell differentiation	0.241806	0.476256	0.443899	Napepld	1
GO:0046513	ceramide biosynthetic process	0.241806	0.476256	0.443899	St8sia2	1
GO:0051932	synaptic transmission, GABAergic	0.241806	0.476256	0.443899	Npas4	1
GO:0099024	plasma membrane invagination	0.241806	0.476256	0.443899	Trem2	1
GO:1901224	positive regulation of NIK/NF-kappaB signaling	0.241806	0.476256	0.443899	Trem2	1
GO:2000179	positive regulation of neural precursor cell proliferation	0.241806	0.476256	0.443899	Gli3	1
GO:0001510	RNA methylation	0.246175	0.479994	0.447384	Mettl14	1
GO:0010171	body morphogenesis	0.246175	0.479994	0.447384	Csrnp1	1
GO:0021879	forebrain neuron differentiation	0.246175	0.479994	0.447384	Pou3f4	1
GO:0034394	protein localization to cell surface	0.246175	0.479994	0.447384	Actn2	1
GO:0042116	macrophage activation	0.246175	0.479994	0.447384	Trem2	1
GO:0055117	regulation of cardiac muscle contraction	0.246175	0.479994	0.447384	Rgs2	1
GO:0060324	face development	0.246175	0.479994	0.447384	Csrnp1	1
GO:1903524	positive regulation of blood circulation	0.246175	0.479994	0.447384	Rgs2	1
GO:0042733	embryonic digit morphogenesis	0.250519	0.485914	0.452901	Gli3	1
GO:0045843	negative regulation of striated muscle tissue development	0.250519	0.485914	0.452901	Rgs2	1
GO:1902305	regulation of sodium ion transmembrane transport	0.250519	0.485914	0.452901	Tesc	1
GO:1904589	regulation of protein import	0.250519	0.485914	0.452901	Gli3	1
GO:0036293	response to decreased oxygen levels	0.250874	0.485914	0.452901	Ryr1/Nr4a2	2
GO:0070661	leukocyte proliferation	0.253005	0.485914	0.452901	Trem2/Hells	2
GO:0007507	heart development	0.254224	0.485914	0.452901	Ryr1/Actn2/Gli3/Rgs2	4
GO:0015800	acidic amino acid transport	0.254839	0.485914	0.452901	Per2	1
GO:0032612	interleukin-1 production	0.254839	0.485914	0.452901	Trem2	1
GO:0042632	cholesterol homeostasis	0.254839	0.485914	0.452901	Npc1	1
GO:0046364	monosaccharide biosynthetic process	0.254839	0.485914	0.452901	Per2	1
GO:0046847	filopodium assembly	0.254839	0.485914	0.452901	Fgd3	1
GO:0048635	negative regulation of muscle organ development	0.254839	0.485914	0.452901	Rgs2	1
GO:0071867	response to monoamine	0.254839	0.485914	0.452901	Rgs9	1
GO:0071868	cellular response to monoamine stimulus	0.254839	0.485914	0.452901	Rgs9	1
GO:0071869	response to catecholamine	0.254839	0.485914	0.452901	Rgs9	1
GO:0071870	cellular response to catecholamine stimulus	0.254839	0.485914	0.452901	Rgs9	1
GO:0072078	nephron tubule morphogenesis	0.254839	0.485914	0.452901	Gli3	1
GO:0009247	glycolipid biosynthetic process	0.259134	0.489896	0.456612	St8sia2	1
GO:0014911	positive regulation of smooth muscle cell migration	0.259134	0.489896	0.456612	Dock5	1
GO:0046824	positive regulation of nucleocytoplasmic transport	0.259134	0.489896	0.456612	Gli3	1
GO:0051298	centrosome duplication	0.259134	0.489896	0.456612	Mdm1	1
GO:0051702	interaction with symbiont	0.259134	0.489896	0.456612	Napepld	1
GO:0055092	sterol homeostasis	0.259134	0.489896	0.456612	Npc1	1
GO:0072088	nephron epithelium morphogenesis	0.259134	0.489896	0.456612	Gli3	1
GO:0045087	innate immune response	0.261177	0.489938	0.456651	Trem2/Cfp/Smpdl3b	3
GO:1903827	regulation of cellular protein localization	0.263101	0.489938	0.456651	Trem2/Stac3/Actn2/Gli3	4
GO:0000271	polysaccharide biosynthetic process	0.263405	0.489938	0.456651	Per2	1
GO:0034637	cellular carbohydrate biosynthetic process	0.263405	0.489938	0.456651	Per2	1
GO:0043966	histone H3 acetylation	0.263405	0.489938	0.456651	Per1	1
GO:0046634	regulation of alpha-beta T cell activation	0.263405	0.489938	0.456651	Gli3	1
GO:0072028	nephron morphogenesis	0.263405	0.489938	0.456651	Gli3	1
GO:1900542	regulation of purine nucleotide metabolic process	0.263405	0.489938	0.456651	Trem2	1
GO:1901862	negative regulation of muscle tissue development	0.263405	0.489938	0.456651	Rgs2	1
GO:1904427	positive regulation of calcium ion transmembrane transport	0.263405	0.489938	0.456651	Stac3	1
GO:0030100	regulation of endocytosis	0.265801	0.489938	0.456651	Trem2/Cdh13	2
GO:2001234	negative regulation of apoptotic signaling pathway	0.265801	0.489938	0.456651	Hells/Nr4a2	2
GO:0006140	regulation of nucleotide metabolic process	0.267652	0.489938	0.456651	Trem2	1
GO:0009205	purine ribonucleoside triphosphate metabolic process	0.267652	0.489938	0.456651	Trem2	1
GO:0030032	lamellipodium assembly	0.267652	0.489938	0.456651	Cdh13	1
GO:0030168	platelet activation	0.267652	0.489938	0.456651	Treml1	1
GO:0032410	negative regulation of transporter activity	0.267652	0.489938	0.456651	Actn2	1
GO:0043647	inositol phosphate metabolic process	0.267652	0.489938	0.456651	Plcd3	1
GO:0045582	positive regulation of T cell differentiation	0.267652	0.489938	0.456651	Gli3	1
GO:0046173	polyol biosynthetic process	0.267652	0.489938	0.456651	Plcd3	1
GO:0070227	lymphocyte apoptotic process	0.267652	0.489938	0.456651	Gli3	1
GO:0072665	protein localization to vacuole	0.267652	0.489938	0.456651	Cacng8	1
GO:1901655	cellular response to ketone	0.267652	0.489938	0.456651	Npas4	1
GO:1902600	proton transmembrane transport	0.267652	0.489938	0.456651	Tesc	1
GO:0002696	positive regulation of leukocyte activation	0.267934	0.489938	0.456651	Trem2/Gli3	2
GO:0051924	regulation of calcium ion transport	0.267934	0.489938	0.456651	Stac3/Rgs9	2
GO:0043086	negative regulation of catalytic activity	0.268202	0.489938	0.456651	Nr4a1/Rgs2/Serpina9/Serpind1	4
GO:0010976	positive regulation of neuron projection development	0.268961	0.489938	0.456651	D16Ertd472e/Islr2/Rgs2	3
GO:0050878	regulation of body fluid levels	0.270068	0.489938	0.456651	Treml1/Serpind1	2
GO:0000281	mitotic cytokinesis	0.271874	0.489938	0.456651	Anln	1
GO:0002832	negative regulation of response to biotic stimulus	0.271874	0.489938	0.456651	Smpdl3b	1
GO:0006942	regulation of striated muscle contraction	0.271874	0.489938	0.456651	Rgs2	1
GO:0009142	nucleoside triphosphate biosynthetic process	0.271874	0.489938	0.456651	Trem2	1
GO:0010324	membrane invagination	0.271874	0.489938	0.456651	Trem2	1
GO:0043407	negative regulation of MAP kinase activity	0.271874	0.489938	0.456651	Rgs2	1
GO:0044728	DNA methylation or demethylation	0.271874	0.489938	0.456651	Hells	1
GO:0055021	regulation of cardiac muscle tissue growth	0.271874	0.489938	0.456651	Rgs2	1
GO:0060999	positive regulation of dendritic spine development	0.271874	0.489938	0.456651	D16Ertd472e	1
GO:0097306	cellular response to alcohol	0.271874	0.489938	0.456651	Npas4	1
GO:1903539	protein localization to postsynaptic membrane	0.271874	0.489938	0.456651	Cacng8	1
GO:0006979	response to oxidative stress	0.272082	0.489938	0.456651	Fos/Kcnc2/Nr4a2	3
GO:0070482	response to oxygen levels	0.274335	0.493421	0.459898	Ryr1/Nr4a2	2
GO:0042475	odontogenesis of dentin-containing tooth	0.276073	0.494259	0.460679	Gli3	1
GO:0045669	positive regulation of osteoblast differentiation	0.276073	0.494259	0.460679	Gli3	1
GO:0048008	platelet-derived growth factor receptor signaling pathway	0.276073	0.494259	0.460679	Csrnp1	1
GO:0048704	embryonic skeletal system morphogenesis	0.276073	0.494259	0.460679	Gli3	1
GO:0098609	cell-cell adhesion	0.277174	0.494889	0.461266	Cdh13/Cdh19/Gli3/Mcam	4
GO:0006412	translation	0.27846	0.494889	0.461266	Mettl14/Per1/Per2/Rgs2	4
GO:0048738	cardiac muscle tissue development	0.278601	0.494889	0.461266	Actn2/Rgs2	2
GO:0008015	blood circulation	0.279906	0.494889	0.461266	Dock5/Per2/Rgs2	3
GO:0006029	proteoglycan metabolic process	0.280247	0.494889	0.461266	Hs3st1	1
GO:0007422	peripheral nervous system development	0.280247	0.494889	0.461266	Egr2	1
GO:0019226	transmission of nerve impulse	0.280247	0.494889	0.461266	Cacng8	1
GO:0033077	T cell differentiation in thymus	0.280247	0.494889	0.461266	Gli3	1
GO:0061333	renal tubule morphogenesis	0.280247	0.494889	0.461266	Gli3	1
GO:1900182	positive regulation of protein localization to nucleus	0.280247	0.494889	0.461266	Gli3	1
GO:0061448	connective tissue development	0.280734	0.494889	0.461266	Creb5/Gli3	2
GO:0008285	negative regulation of cell population proliferation	0.282325	0.494889	0.461266	Cdh13/Gli3/Per2/Tesc	4
GO:0001101	response to acid chemical	0.282866	0.494889	0.461266	Npas4/Tesc	2
GO:0006914	autophagy	0.283042	0.494889	0.461266	Trem2/Dram1/Npc1	3
GO:0061919	process utilizing autophagic mechanism	0.283042	0.494889	0.461266	Trem2/Dram1/Npc1	3
GO:0005977	glycogen metabolic process	0.284398	0.494889	0.461266	Per2	1
GO:0006073	cellular glucan metabolic process	0.284398	0.494889	0.461266	Per2	1
GO:0007405	neuroblast proliferation	0.284398	0.494889	0.461266	Gli3	1
GO:0009199	ribonucleoside triphosphate metabolic process	0.284398	0.494889	0.461266	Trem2	1
GO:0022029	telencephalon cell migration	0.284398	0.494889	0.461266	Gli3	1
GO:0043967	histone H4 acetylation	0.284398	0.494889	0.461266	Per1	1
GO:0044042	glucan metabolic process	0.284398	0.494889	0.461266	Per2	1
GO:0060420	regulation of heart growth	0.284398	0.494889	0.461266	Rgs2	1
GO:0098659	inorganic cation import across plasma membrane	0.284398	0.494889	0.461266	Kcnj4	1
GO:0099587	inorganic ion import across plasma membrane	0.284398	0.494889	0.461266	Kcnj4	1
GO:0030162	regulation of proteolysis	0.284907	0.494889	0.461266	Trem2/Nr4a1/Serpina9/Serpind1	4
GO:0010822	positive regulation of mitochondrion organization	0.288526	0.494889	0.461266	Trem2	1
GO:0019882	antigen processing and presentation	0.288526	0.494889	0.461266	Trem2	1
GO:0021766	hippocampus development	0.288526	0.494889	0.461266	Gli3	1
GO:0032526	response to retinoic acid	0.288526	0.494889	0.461266	Tesc	1
GO:0033143	regulation of intracellular steroid hormone receptor signaling pathway	0.288526	0.494889	0.461266	Per1	1
GO:0043242	negative regulation of protein-containing complex disassembly	0.288526	0.494889	0.461266	Per2	1
GO:0046632	alpha-beta T cell differentiation	0.288526	0.494889	0.461266	Gli3	1
GO:0048488	synaptic vesicle endocytosis	0.288526	0.494889	0.461266	Amph	1
GO:0062237	protein localization to postsynapse	0.288526	0.494889	0.461266	Cacng8	1
GO:0099637	neurotransmitter receptor transport	0.288526	0.494889	0.461266	Cacng8	1
GO:0140238	presynaptic endocytosis	0.288526	0.494889	0.461266	Amph	1
GO:1901019	regulation of calcium ion transmembrane transporter activity	0.288526	0.494889	0.461266	Stac3	1
GO:0050867	positive regulation of cell activation	0.291392	0.498626	0.464749	Trem2/Gli3	2
GO:0002224	toll-like receptor signaling pathway	0.29263	0.498626	0.464749	Smpdl3b	1
GO:0003151	outflow tract morphogenesis	0.29263	0.498626	0.464749	Ryr1	1
GO:0010611	regulation of cardiac muscle hypertrophy	0.29263	0.498626	0.464749	Rgs2	1
GO:0021510	spinal cord development	0.29263	0.498626	0.464749	Gli3	1
GO:0044344	cellular response to fibroblast growth factor stimulus	0.29263	0.498626	0.464749	Nr4a1	1
GO:0031330	negative regulation of cellular catabolic process	0.295651	0.501495	0.467423	Trem2/Npc1	2
GO:0014743	regulation of muscle hypertrophy	0.29671	0.501495	0.467423	Rgs2	1
GO:0021885	forebrain cell migration	0.29671	0.501495	0.467423	Gli3	1
GO:0043154	negative regulation of cysteine-type endopeptidase activity involved in apoptotic process	0.29671	0.501495	0.467423	Nr4a1	1
GO:0050868	negative regulation of T cell activation	0.29671	0.501495	0.467423	Gli3	1
GO:0097549	chromatin organization involved in negative regulation of transcription	0.29671	0.501495	0.467423	Hells	1
GO:1901879	regulation of protein depolymerization	0.29671	0.501495	0.467423	Actn2	1
GO:0003013	circulatory system process	0.297194	0.501495	0.467423	Dock5/Per2/Rgs2	3
GO:0007411	axon guidance	0.297779	0.501495	0.467423	Egr2/Gli3	2
GO:0043043	peptide biosynthetic process	0.297871	0.501495	0.467423	Mettl14/Per1/Per2/Rgs2	4
GO:0007162	negative regulation of cell adhesion	0.299906	0.501495	0.467423	Cdh13/Gli3	2
GO:0097485	neuron projection guidance	0.299906	0.501495	0.467423	Egr2/Gli3	2
GO:0001656	metanephros development	0.300768	0.501495	0.467423	Gli3	1
GO:0006835	dicarboxylic acid transport	0.300768	0.501495	0.467423	Per2	1
GO:0009144	purine nucleoside triphosphate metabolic process	0.300768	0.501495	0.467423	Trem2	1
GO:0030148	sphingolipid biosynthetic process	0.300768	0.501495	0.467423	St8sia2	1
GO:0043279	response to alkaloid	0.300768	0.501495	0.467423	Ryr1	1
GO:0050795	regulation of behavior	0.300768	0.501495	0.467423	Napepld	1
GO:0051966	regulation of synaptic transmission, glutamatergic	0.300768	0.501495	0.467423	Cacng8	1
GO:0071774	response to fibroblast growth factor	0.300768	0.501495	0.467423	Nr4a1	1
GO:0090596	sensory organ morphogenesis	0.302033	0.503065	0.468886	Gli3/Pou3f4	2
GO:0046942	carboxylic acid transport	0.304159	0.50551	0.471165	Per2/Rgs2	2
GO:0031397	negative regulation of protein ubiquitination	0.304802	0.50551	0.471165	Per2	1
GO:0045621	positive regulation of lymphocyte differentiation	0.304802	0.50551	0.471165	Gli3	1
GO:0071466	cellular response to xenobiotic stimulus	0.304802	0.50551	0.471165	Ryr1	1
GO:0043543	protein acylation	0.306283	0.50622	0.471827	Fcor/Per1	2
GO:0048562	embryonic organ morphogenesis	0.306283	0.50622	0.471827	Gli3/Pou3f4	2
GO:0001501	skeletal system development	0.308237	0.50622	0.471827	Ryr1/Csrnp1/Gli3	3
GO:0015849	organic acid transport	0.308407	0.50622	0.471827	Per2/Rgs2	2
GO:0006112	energy reserve metabolic process	0.308814	0.50622	0.471827	Per2	1
GO:0006304	DNA modification	0.308814	0.50622	0.471827	Hells	1
GO:0018958	phenol-containing compound metabolic process	0.308814	0.50622	0.471827	Nr4a2	1
GO:0052126	movement in host environment	0.308814	0.50622	0.471827	Npc1	1
GO:0072091	regulation of stem cell proliferation	0.308814	0.50622	0.471827	Gli3	1
GO:1902106	negative regulation of leukocyte differentiation	0.308814	0.50622	0.471827	Gli3	1
GO:2000117	negative regulation of cysteine-type endopeptidase activity	0.308814	0.50622	0.471827	Nr4a1	1
GO:0050764	regulation of phagocytosis	0.312802	0.511679	0.476915	Trem2	1
GO:0060993	kidney morphogenesis	0.312802	0.511679	0.476915	Gli3	1
GO:0009953	dorsal/ventral pattern formation	0.316768	0.515994	0.480937	Gli3	1
GO:0014015	positive regulation of gliogenesis	0.316768	0.515994	0.480937	Trem2	1
GO:0072080	nephron tubule development	0.316768	0.515994	0.480937	Gli3	1
GO:1901222	regulation of NIK/NF-kappaB signaling	0.316768	0.515994	0.480937	Trem2	1
GO:0050776	regulation of immune response	0.3193	0.519572	0.484273	Trem2/Cfp/Smpdl3b	3
GO:0048708	astrocyte differentiation	0.320712	0.519693	0.484385	Trem2	1
GO:0051817	modulation of process of other organism involved in symbiotic interaction	0.320712	0.519693	0.484385	Napepld	1
GO:0097120	receptor localization to synapse	0.320712	0.519693	0.484385	Cacng8	1
GO:1903578	regulation of ATP metabolic process	0.320712	0.519693	0.484385	Trem2	1
GO:0007626	locomotory behavior	0.323236	0.523239	0.48769	Npc1/Nr4a2	2
GO:0007584	response to nutrient	0.324633	0.523862	0.488271	Ryr1	1
GO:0030004	cellular monovalent inorganic cation homeostasis	0.324633	0.523862	0.488271	Tesc	1
GO:0042472	inner ear morphogenesis	0.324633	0.523862	0.488271	Pou3f4	1
GO:0016569	covalent chromatin modification	0.327208	0.526328	0.490569	Hells/Per1/Per2	3
GO:0043414	macromolecule methylation	0.32746	0.526328	0.490569	Hells/Mettl14	2
GO:0051604	protein maturation	0.32746	0.526328	0.490569	Gli3/Tesc	2
GO:0008589	regulation of smoothened signaling pathway	0.328531	0.526328	0.490569	Gli3	1
GO:0035821	modulation of process of other organism	0.328531	0.526328	0.490569	Napepld	1
GO:0120162	positive regulation of cold-induced thermogenesis	0.328531	0.526328	0.490569	Per2	1
GO:1903313	positive regulation of mRNA metabolic process	0.328531	0.526328	0.490569	Mettl14	1
GO:0021700	developmental maturation	0.331678	0.527104	0.491293	Ryr1/Nr4a2	2
GO:0001570	vasculogenesis	0.332408	0.527104	0.491293	Junb	1
GO:0006672	ceramide metabolic process	0.332408	0.527104	0.491293	St8sia2	1
GO:0007601	visual perception	0.332408	0.527104	0.491293	Rgs9	1
GO:0014910	regulation of smooth muscle cell migration	0.332408	0.527104	0.491293	Dock5	1
GO:0035282	segmentation	0.332408	0.527104	0.491293	Egr2	1
GO:0036465	synaptic vesicle recycling	0.332408	0.527104	0.491293	Amph	1
GO:0043473	pigmentation	0.332408	0.527104	0.491293	Gli3	1
GO:0055024	regulation of cardiac muscle tissue development	0.332408	0.527104	0.491293	Rgs2	1
GO:0097581	lamellipodium organization	0.332408	0.527104	0.491293	Cdh13	1
GO:0001657	ureteric bud development	0.336263	0.528899	0.492965	Gli3	1
GO:0001959	regulation of cytokine-mediated signaling pathway	0.336263	0.528899	0.492965	Trem2	1
GO:0008584	male gonad development	0.336263	0.528899	0.492965	Tesc	1
GO:0010927	cellular component assembly involved in morphogenesis	0.336263	0.528899	0.492965	Actn2	1
GO:0050953	sensory perception of light stimulus	0.336263	0.528899	0.492965	Rgs9	1
GO:0072163	mesonephric epithelium development	0.336263	0.528899	0.492965	Gli3	1
GO:0072164	mesonephric tubule development	0.336263	0.528899	0.492965	Gli3	1
GO:1903321	negative regulation of protein modification by small protein conjugation or removal	0.336263	0.528899	0.492965	Per2	1
GO:0009416	response to light stimulus	0.337992	0.529567	0.493588	Per1/Per2	2
GO:0001823	mesonephros development	0.340095	0.529567	0.493588	Gli3	1
GO:0034401	chromatin organization involved in regulation of transcription	0.340095	0.529567	0.493588	Hells	1
GO:0038061	NIK/NF-kappaB signaling	0.340095	0.529567	0.493588	Trem2	1
GO:0043488	regulation of mRNA stability	0.340095	0.529567	0.493588	Mettl14	1
GO:0046546	development of primary male sexual characteristics	0.340095	0.529567	0.493588	Tesc	1
GO:0048041	focal adhesion assembly	0.340095	0.529567	0.493588	Actn2	1
GO:0061326	renal tubule development	0.340095	0.529567	0.493588	Gli3	1
GO:0061640	cytoskeleton-dependent cytokinesis	0.340095	0.529567	0.493588	Anln	1
GO:1903038	negative regulation of leukocyte cell-cell adhesion	0.340095	0.529567	0.493588	Gli3	1
GO:0000041	transition metal ion transport	0.343906	0.532831	0.496631	Slc39a2	1
GO:0006664	glycolipid metabolic process	0.343906	0.532831	0.496631	St8sia2	1
GO:0044264	cellular polysaccharide metabolic process	0.343906	0.532831	0.496631	Per2	1
GO:0060079	excitatory postsynaptic potential	0.343906	0.532831	0.496631	Npas4	1
GO:1903509	liposaccharide metabolic process	0.343906	0.532831	0.496631	St8sia2	1
GO:0007631	feeding behavior	0.347695	0.53763	0.501103	Napepld	1
GO:0051289	protein homotetramerization	0.347695	0.53763	0.501103	Actn2	1
GO:0030098	lymphocyte differentiation	0.350567	0.539697	0.50303	Gli3/Hells	2
GO:0042060	wound healing	0.350567	0.539697	0.50303	Treml1/Serpind1	2
GO:0021761	limbic system development	0.351463	0.539697	0.50303	Gli3	1
GO:0042476	odontogenesis	0.351463	0.539697	0.50303	Gli3	1
GO:0060349	bone morphogenesis	0.351463	0.539697	0.50303	Gli3	1
GO:0060840	artery development	0.351463	0.539697	0.50303	Gli3	1
GO:0071887	leukocyte apoptotic process	0.351463	0.539697	0.50303	Gli3	1
GO:0014909	smooth muscle cell migration	0.355209	0.543837	0.506889	Dock5	1
GO:0048565	digestive tract development	0.355209	0.543837	0.506889	Gli3	1
GO:0072009	nephron epithelium development	0.355209	0.543837	0.506889	Gli3	1
GO:0002687	positive regulation of leukocyte migration	0.358934	0.54631	0.509194	Trem2	1
GO:0003300	cardiac muscle hypertrophy	0.358934	0.54631	0.509194	Rgs2	1
GO:0033555	multicellular organismal response to stress	0.358934	0.54631	0.509194	Nr4a2	1
GO:0060759	regulation of response to cytokine stimulus	0.358934	0.54631	0.509194	Trem2	1
GO:1901654	response to ketone	0.358934	0.54631	0.509194	Npas4	1
GO:2001243	negative regulation of intrinsic apoptotic signaling pathway	0.358934	0.54631	0.509194	Hells	1
GO:0035725	sodium ion transmembrane transport	0.362637	0.55033	0.512941	Tesc	1
GO:0043487	regulation of RNA stability	0.362637	0.55033	0.512941	Mettl14	1
GO:0048706	embryonic skeletal system development	0.362637	0.55033	0.512941	Gli3	1
GO:0048588	developmental cell growth	0.36514	0.553588	0.515977	Islr2/Rgs2	2
GO:0021954	central nervous system neuron development	0.36632	0.553756	0.516134	Nr4a2	1
GO:0042742	defense response to bacterium	0.36632	0.553756	0.516134	Trem2	1
GO:0045778	positive regulation of ossification	0.36632	0.553756	0.516134	Gli3	1
GO:0005976	polysaccharide metabolic process	0.369981	0.554437	0.516769	Per2	1
GO:0007565	female pregnancy	0.369981	0.554437	0.516769	Junb	1
GO:0009141	nucleoside triphosphate metabolic process	0.369981	0.554437	0.516769	Trem2	1
GO:0014897	striated muscle hypertrophy	0.369981	0.554437	0.516769	Rgs2	1
GO:0042303	molting cycle	0.369981	0.554437	0.516769	Per1	1
GO:0042633	hair cycle	0.369981	0.554437	0.516769	Per1	1
GO:0043502	regulation of muscle adaptation	0.369981	0.554437	0.516769	Rgs2	1
GO:0055017	cardiac muscle tissue growth	0.369981	0.554437	0.516769	Rgs2	1
GO:0099565	chemical synaptic transmission, postsynaptic	0.369981	0.554437	0.516769	Npas4	1
GO:0002062	chondrocyte differentiation	0.373622	0.555075	0.517364	Gli3	1
GO:0002221	pattern recognition receptor signaling pathway	0.373622	0.555075	0.517364	Smpdl3b	1
GO:0007044	cell-substrate junction assembly	0.373622	0.555075	0.517364	Actn2	1
GO:0014896	muscle hypertrophy	0.373622	0.555075	0.517364	Rgs2	1
GO:0030518	intracellular steroid hormone receptor signaling pathway	0.373622	0.555075	0.517364	Per1	1
GO:0031497	chromatin assembly	0.373622	0.555075	0.517364	Hells	1
GO:0046631	alpha-beta T cell activation	0.373622	0.555075	0.517364	Gli3	1
GO:0060998	regulation of dendritic spine development	0.373622	0.555075	0.517364	D16Ertd472e	1
GO:0150115	cell-substrate junction organization	0.373622	0.555075	0.517364	Actn2	1
GO:0051209	release of sequestered calcium ion into cytosol	0.377242	0.559384	0.521379	Ryr1	1
GO:0051261	protein depolymerization	0.377242	0.559384	0.521379	Actn2	1
GO:0007611	learning or memory	0.379594	0.559913	0.521872	Amph/Npas4	2
GO:0043010	camera-type eye development	0.379594	0.559913	0.521872	Gli3/Mdm1	2
GO:0032006	regulation of TOR signaling	0.380842	0.559913	0.521872	Trem2	1
GO:0042471	ear morphogenesis	0.380842	0.559913	0.521872	Pou3f4	1
GO:0045580	regulation of T cell differentiation	0.380842	0.559913	0.521872	Gli3	1
GO:0046620	regulation of organ growth	0.380842	0.559913	0.521872	Rgs2	1
GO:0048709	oligodendrocyte differentiation	0.380842	0.559913	0.521872	Gli3	1
GO:0050777	negative regulation of immune response	0.380842	0.559913	0.521872	Smpdl3b	1
GO:0060419	heart growth	0.380842	0.559913	0.521872	Rgs2	1
GO:0045666	positive regulation of neuron differentiation	0.382445	0.561739	0.523574	D16Ertd472e/Islr2/Rgs2	3
GO:0051250	negative regulation of lymphocyte activation	0.384421	0.563044	0.524791	Gli3	1
GO:0051283	negative regulation of sequestering of calcium ion	0.384421	0.563044	0.524791	Ryr1	1
GO:0120034	positive regulation of plasma membrane bounded cell projection assembly	0.384421	0.563044	0.524791	Anln	1
GO:0007423	sensory organ development	0.385583	0.563396	0.525119	Gli3/Mdm1/Pou3f4	3
GO:1902532	negative regulation of intracellular signal transduction	0.385583	0.563396	0.525119	Hells/Per1/Rgs2	3
GO:0009895	negative regulation of catabolic process	0.385749	0.563396	0.525119	Trem2/Npc1	2
GO:0048661	positive regulation of smooth muscle cell proliferation	0.387979	0.565061	0.52667	Cdh13	1
GO:0051282	regulation of sequestering of calcium ion	0.387979	0.565061	0.52667	Ryr1	1
GO:2000177	regulation of neural precursor cell proliferation	0.387979	0.565061	0.52667	Gli3	1
GO:0001701	in utero embryonic development	0.388717	0.565604	0.527177	Junb/Gli3/Plcd3	3
GO:0046661	male sex differentiation	0.391518	0.568084	0.529489	Tesc	1
GO:0051208	sequestering of calcium ion	0.391518	0.568084	0.529489	Ryr1	1
GO:0051928	positive regulation of calcium ion transport	0.391518	0.568084	0.529489	Stac3	1
GO:0034446	substrate adhesion-dependent cell spreading	0.395036	0.571056	0.532259	Dock5	1
GO:0035249	synaptic transmission, glutamatergic	0.395036	0.571056	0.532259	Cacng8	1
GO:0050728	negative regulation of inflammatory response	0.395036	0.571056	0.532259	Smpdl3b	1
GO:0055123	digestive system development	0.395036	0.571056	0.532259	Gli3	1
GO:0007041	lysosomal transport	0.398534	0.57451	0.535478	Cacng8	1
GO:0014812	muscle cell migration	0.398534	0.57451	0.535478	Dock5	1
GO:0043401	steroid hormone mediated signaling pathway	0.398534	0.57451	0.535478	Per1	1
GO:0008203	cholesterol metabolic process	0.402012	0.577948	0.538682	Npc1	1
GO:0099072	regulation of postsynaptic membrane neurotransmitter receptor levels	0.402012	0.577948	0.538682	Cacng8	1
GO:0006836	neurotransmitter transport	0.402035	0.577948	0.538682	Per2/Rgs2	2
GO:0019751	polyol metabolic process	0.40547	0.580535	0.541094	Plcd3	1
GO:0046822	regulation of nucleocytoplasmic transport	0.40547	0.580535	0.541094	Gli3	1
GO:0060048	cardiac muscle contraction	0.40547	0.580535	0.541094	Rgs2	1
GO:0071901	negative regulation of protein serine/threonine kinase activity	0.40547	0.580535	0.541094	Rgs2	1
GO:0006913	nucleocytoplasmic transport	0.406076	0.580535	0.541094	Egr2/Gli3	2
GO:0051169	nuclear transport	0.406076	0.580535	0.541094	Egr2/Gli3	2
GO:0044403	symbiotic process	0.408092	0.580845	0.541383	Napepld/Npc1	2
GO:0021782	glial cell development	0.408909	0.580845	0.541383	Trem2	1
GO:0021987	cerebral cortex development	0.408909	0.580845	0.541383	Gli3	1
GO:0044706	multi-multicellular organism process	0.408909	0.580845	0.541383	Junb	1
GO:0050772	positive regulation of axonogenesis	0.408909	0.580845	0.541383	Islr2	1
GO:0051101	regulation of DNA binding	0.408909	0.580845	0.541383	Per2	1
GO:0061013	regulation of mRNA catabolic process	0.408909	0.580845	0.541383	Mettl14	1
GO:0032259	methylation	0.410105	0.582011	0.54247	Hells/Mettl14	2
GO:0051606	detection of stimulus	0.412328	0.58409	0.544407	Trem2	1
GO:0055088	lipid homeostasis	0.412328	0.58409	0.544407	Npc1	1
GO:0031667	response to nutrient levels	0.41412	0.58409	0.544407	Ryr1/Fcor	2
GO:0001952	regulation of cell-matrix adhesion	0.415728	0.58409	0.544407	Cdh13	1
GO:0030326	embryonic limb morphogenesis	0.415728	0.58409	0.544407	Gli3	1
GO:0035113	embryonic appendage morphogenesis	0.415728	0.58409	0.544407	Gli3	1
GO:0035418	protein localization to synapse	0.415728	0.58409	0.544407	Cacng8	1
GO:0043534	blood vessel endothelial cell migration	0.415728	0.58409	0.544407	Nr4a1	1
GO:0009636	response to toxic substance	0.416124	0.58409	0.544407	Kcnc2/Nr4a2	2
GO:0050678	regulation of epithelial cell proliferation	0.416124	0.58409	0.544407	Cdh13/Nr4a1	2
GO:0007264	small GTPase mediated signal transduction	0.41675	0.58409	0.544407	Cdh13/Dock5/Fgd3	3
GO:0001655	urogenital system development	0.418123	0.58409	0.544407	Gli3/Hells	2
GO:0016125	sterol metabolic process	0.419108	0.58409	0.544407	Npc1	1
GO:0043500	muscle adaptation	0.419108	0.58409	0.544407	Rgs2	1
GO:0045807	positive regulation of endocytosis	0.419108	0.58409	0.544407	Trem2	1
GO:0051701	interaction with host	0.419108	0.58409	0.544407	Npc1	1
GO:0071222	cellular response to lipopolysaccharide	0.419108	0.58409	0.544407	Trem2	1
GO:0090090	negative regulation of canonical Wnt signaling pathway	0.419108	0.58409	0.544407	Gli3	1
GO:1900180	regulation of protein localization to nucleus	0.419108	0.58409	0.544407	Gli3	1
GO:1901800	positive regulation of proteasomal protein catabolic process	0.419108	0.58409	0.544407	Trem2	1
GO:0007169	transmembrane receptor protein tyrosine kinase signaling pathway	0.419842	0.58409	0.544407	Afap1l2/Cdh13/Csrnp1	3
GO:0001508	action potential	0.422469	0.58409	0.544407	Kcnc2	1
GO:0007605	sensory perception of sound	0.422469	0.58409	0.544407	Pou3f4	1
GO:0016241	regulation of macroautophagy	0.422469	0.58409	0.544407	Npc1	1
GO:0032680	regulation of tumor necrosis factor production	0.422469	0.58409	0.544407	Trem2	1
GO:0035637	multicellular organismal signaling	0.422469	0.58409	0.544407	Cacng8	1
GO:0060078	regulation of postsynaptic membrane potential	0.422469	0.58409	0.544407	Npas4	1
GO:0062013	positive regulation of small molecule metabolic process	0.422469	0.58409	0.544407	Trem2	1
GO:0097553	calcium ion transmembrane import into cytosol	0.422469	0.58409	0.544407	Ryr1	1
GO:0030879	mammary gland development	0.425811	0.585862	0.546058	Gli3	1
GO:0042133	neurotransmitter metabolic process	0.425811	0.585862	0.546058	Enpp6	1
GO:0048593	camera-type eye morphogenesis	0.425811	0.585862	0.546058	Gli3	1
GO:1902652	secondary alcohol metabolic process	0.425811	0.585862	0.546058	Npc1	1
GO:1903555	regulation of tumor necrosis factor superfamily cytokine production	0.425811	0.585862	0.546058	Trem2	1
GO:0098542	defense response to other organism	0.426013	0.585862	0.546058	Trem2/Cfp/Smpdl3b	3
GO:0007098	centrosome cycle	0.429134	0.587554	0.547636	Mdm1	1
GO:0030516	regulation of axon extension	0.429134	0.587554	0.547636	Islr2	1
GO:0032640	tumor necrosis factor production	0.429134	0.587554	0.547636	Trem2	1
GO:0046467	membrane lipid biosynthetic process	0.429134	0.587554	0.547636	St8sia2	1
GO:1900006	positive regulation of dendrite development	0.429134	0.587554	0.547636	D16Ertd472e	1
GO:0050890	cognition	0.432027	0.588448	0.548469	Amph/Npas4	2
GO:0002695	negative regulation of leukocyte activation	0.432438	0.588448	0.548469	Gli3	1
GO:0031929	TOR signaling	0.432438	0.588448	0.548469	Trem2	1
GO:0043624	cellular protein complex disassembly	0.432438	0.588448	0.548469	Actn2	1
GO:0065004	protein-DNA complex assembly	0.432438	0.588448	0.548469	Hells	1
GO:0071219	cellular response to molecule of bacterial origin	0.432438	0.588448	0.548469	Trem2	1
GO:0071706	tumor necrosis factor superfamily cytokine production	0.432438	0.588448	0.548469	Trem2	1
GO:0055067	monovalent inorganic cation homeostasis	0.435723	0.591882	0.551669	Tesc	1
GO:1903828	negative regulation of cellular protein localization	0.435723	0.591882	0.551669	Actn2	1
GO:0007283	spermatogenesis	0.437934	0.594366	0.553985	Mettl14/Rgs2	2
GO:0022612	gland morphogenesis	0.438989	0.594759	0.554351	Gli3	1
GO:0050870	positive regulation of T cell activation	0.438989	0.594759	0.554351	Gli3	1
GO:0001654	eye development	0.439895	0.595468	0.555012	Gli3/Mdm1	2
GO:1901216	positive regulation of neuron death	0.442237	0.598116	0.55748	Fos	1
GO:0150063	visual system development	0.443808	0.599229	0.558518	Gli3/Mdm1	2
GO:0006333	chromatin assembly or disassembly	0.445466	0.599229	0.558518	Hells	1
GO:0045667	regulation of osteoblast differentiation	0.445466	0.599229	0.558518	Gli3	1
GO:0048640	negative regulation of developmental growth	0.445466	0.599229	0.558518	Rgs2	1
GO:0072073	kidney epithelium development	0.445466	0.599229	0.558518	Gli3	1
GO:0097305	response to alcohol	0.445466	0.599229	0.558518	Npas4	1
GO:0048880	sensory system development	0.445759	0.599229	0.558518	Gli3/Mdm1	2
GO:0002244	hematopoietic progenitor cell differentiation	0.448677	0.600554	0.559752	Anln	1
GO:0031023	microtubule organizing center organization	0.448677	0.600554	0.559752	Mdm1	1
GO:0035023	regulation of Rho protein signal transduction	0.448677	0.600554	0.559752	Fgd3	1
GO:0045598	regulation of fat cell differentiation	0.448677	0.600554	0.559752	Napepld	1
GO:0045619	regulation of lymphocyte differentiation	0.448677	0.600554	0.559752	Gli3	1
GO:0048232	male gamete generation	0.449649	0.601338	0.560483	Mettl14/Rgs2	2
GO:0006611	protein export from nucleus	0.451869	0.601718	0.560837	Egr2	1
GO:0009152	purine ribonucleotide biosynthetic process	0.451869	0.601718	0.560837	Trem2	1
GO:0031623	receptor internalization	0.451869	0.601718	0.560837	Cacng8	1
GO:1902414	protein localization to cell junction	0.451869	0.601718	0.560837	Cacng8	1
GO:1903052	positive regulation of proteolysis involved in cellular protein catabolic process	0.451869	0.601718	0.560837	Trem2	1
GO:0006323	DNA packaging	0.455043	0.602845	0.561888	Hells	1
GO:0072006	nephron development	0.455043	0.602845	0.561888	Gli3	1
GO:0106106	cold-induced thermogenesis	0.455043	0.602845	0.561888	Per2	1
GO:0120161	regulation of cold-induced thermogenesis	0.455043	0.602845	0.561888	Per2	1
GO:1990823	response to leukemia inhibitory factor	0.455043	0.602845	0.561888	Hells	1
GO:1990830	cellular response to leukemia inhibitory factor	0.455043	0.602845	0.561888	Hells	1
GO:0006644	phospholipid metabolic process	0.457386	0.605432	0.564299	Napepld/Smpdl3b	2
GO:0072089	stem cell proliferation	0.458199	0.605993	0.564822	Gli3	1
GO:0015711	organic anion transport	0.461231	0.608073	0.566761	Per2/Rgs2	2
GO:0018205	peptidyl-lysine modification	0.461231	0.608073	0.566761	Egr2/Per1	2
GO:0046165	alcohol biosynthetic process	0.461337	0.608073	0.566761	Plcd3	1
GO:0060041	retina development in camera-type eye	0.461337	0.608073	0.566761	Mdm1	1
GO:0048609	multicellular organismal reproductive process	0.464056	0.609086	0.567705	Junb/Mettl14/Rgs2	3
GO:0001824	blastocyst development	0.464458	0.609086	0.567705	Junb	1
GO:0002274	myeloid leukocyte activation	0.464458	0.609086	0.567705	Trem2	1
GO:0009451	RNA modification	0.464458	0.609086	0.567705	Mettl14	1
GO:0090316	positive regulation of intracellular protein transport	0.464458	0.609086	0.567705	Gli3	1
GO:0097529	myeloid leukocyte migration	0.464458	0.609086	0.567705	Trem2	1
GO:0032386	regulation of intracellular transport	0.466971	0.611012	0.5695	Actn2/Gli3	2
GO:0060402	calcium ion transport into cytosol	0.46756	0.611012	0.5695	Ryr1	1
GO:0051260	protein homooligomerization	0.468876	0.611012	0.5695	Actn2/Kcnc2	2
GO:0032504	multicellular organism reproduction	0.470049	0.611012	0.5695	Junb/Mettl14/Rgs2	3
GO:0002685	regulation of leukocyte migration	0.470645	0.611012	0.5695	Trem2	1
GO:0016458	gene silencing	0.470645	0.611012	0.5695	Hells	1
GO:0019933	cAMP-mediated signaling	0.470645	0.611012	0.5695	Rgs2	1
GO:0022408	negative regulation of cell-cell adhesion	0.470645	0.611012	0.5695	Gli3	1
GO:0060996	dendritic spine development	0.470645	0.611012	0.5695	D16Ertd472e	1
GO:0061387	regulation of extent of cell growth	0.470645	0.611012	0.5695	Islr2	1
GO:1903039	positive regulation of leukocyte cell-cell adhesion	0.470645	0.611012	0.5695	Gli3	1
GO:1990845	adaptive thermogenesis	0.470645	0.611012	0.5695	Per2	1
GO:0031400	negative regulation of protein modification process	0.471543	0.611668	0.570111	Per1/Per2/Rgs2	3
GO:0009266	response to temperature stimulus	0.473712	0.613457	0.571779	Fcor	1
GO:0010821	regulation of mitochondrion organization	0.473712	0.613457	0.571779	Trem2	1
GO:0071345	cellular response to cytokine stimulus	0.476014	0.615866	0.574024	Trem2/Hells/Igtp	3
GO:0009260	ribonucleotide biosynthetic process	0.476761	0.615866	0.574024	Trem2	1
GO:0014013	regulation of gliogenesis	0.476761	0.615866	0.574024	Trem2	1
GO:0009267	cellular response to starvation	0.479794	0.617729	0.575761	Fcor	1
GO:0050866	negative regulation of cell activation	0.479794	0.617729	0.575761	Gli3	1
GO:0050954	sensory perception of mechanical stimulus	0.479794	0.617729	0.575761	Pou3f4	1
GO:0051291	protein heterooligomerization	0.479794	0.617729	0.575761	Kcnc2	1
GO:0007600	sensory perception	0.480225	0.617773	0.575801	Pou3f4/Rgs9	2
GO:0010634	positive regulation of epithelial cell migration	0.482809	0.619313	0.577237	Dock5	1
GO:0043122	regulation of I-kappaB kinase/NF-kappaB signaling	0.482809	0.619313	0.577237	Per1	1
GO:0051494	negative regulation of cytoskeleton organization	0.482809	0.619313	0.577237	Mdm1	1
GO:0001678	cellular glucose homeostasis	0.485806	0.619313	0.577237	Fcor	1
GO:0009755	hormone-mediated signaling pathway	0.485806	0.619313	0.577237	Per1	1
GO:0016202	regulation of striated muscle tissue development	0.485806	0.619313	0.577237	Rgs2	1
GO:0030178	negative regulation of Wnt signaling pathway	0.485806	0.619313	0.577237	Gli3	1
GO:0035107	appendage morphogenesis	0.485806	0.619313	0.577237	Gli3	1
GO:0035108	limb morphogenesis	0.485806	0.619313	0.577237	Gli3	1
GO:0048469	cell maturation	0.485806	0.619313	0.577237	Nr4a2	1
GO:0071216	cellular response to biotic stimulus	0.485806	0.619313	0.577237	Trem2	1
GO:0009617	response to bacterium	0.487711	0.620568	0.578406	Trem2/Junb	2
GO:0000910	cytokinesis	0.488787	0.620568	0.578406	Anln	1
GO:0007613	memory	0.488787	0.620568	0.578406	Npas4	1
GO:0048592	eye morphogenesis	0.488787	0.620568	0.578406	Gli3	1
GO:0048634	regulation of muscle organ development	0.488787	0.620568	0.578406	Rgs2	1
GO:0006164	purine nucleotide biosynthetic process	0.49175	0.622804	0.58049	Trem2	1
GO:0016573	histone acetylation	0.49175	0.622804	0.58049	Per1	1
GO:0051168	nuclear export	0.49175	0.622804	0.58049	Egr2	1
GO:0007224	smoothened signaling pathway	0.494697	0.6245	0.582071	Gli3	1
GO:0046390	ribose phosphate biosynthetic process	0.494697	0.6245	0.582071	Trem2	1
GO:0048675	axon extension	0.494697	0.6245	0.582071	Islr2	1
GO:1901861	regulation of muscle tissue development	0.494697	0.6245	0.582071	Rgs2	1
GO:0051222	positive regulation of protein transport	0.495131	0.62454	0.582109	Trem2/Gli3	2
GO:0007188	adenylate cyclase-modulating G protein-coupled receptor signaling pathway	0.497627	0.626645	0.584071	Rgs2	1
GO:0042552	myelination	0.497627	0.626645	0.584071	Egr2	1
GO:0060627	regulation of vesicle-mediated transport	0.498115	0.626645	0.584071	Trem2/Actn2/Cdh13	3
GO:0002694	regulation of leukocyte activation	0.498816	0.626645	0.584071	Trem2/Gli3	2
GO:1901214	regulation of neuron death	0.498816	0.626645	0.584071	Fos/Nr4a2	2
GO:0007034	vacuolar transport	0.50054	0.627378	0.584754	Cacng8	1
GO:0050673	epithelial cell proliferation	0.500653	0.627378	0.584754	Cdh13/Nr4a1	2
GO:0006606	protein import into nucleus	0.503436	0.627378	0.584754	Gli3	1
GO:0007272	ensheathment of neurons	0.503436	0.627378	0.584754	Egr2	1
GO:0008366	axon ensheathment	0.503436	0.627378	0.584754	Egr2	1
GO:0018393	internal peptidyl-lysine acetylation	0.503436	0.627378	0.584754	Per1	1
GO:0051262	protein tetramerization	0.503436	0.627378	0.584754	Actn2	1
GO:0070374	positive regulation of ERK1 and ERK2 cascade	0.503436	0.627378	0.584754	Trem2	1
GO:0097237	cellular response to toxic substance	0.503436	0.627378	0.584754	Kcnc2	1
GO:1903364	positive regulation of cellular protein catabolic process	0.503436	0.627378	0.584754	Trem2	1
GO:0072522	purine-containing compound biosynthetic process	0.506316	0.630461	0.587627	Trem2	1
GO:0045321	leukocyte activation	0.508276	0.631497	0.588593	Trem2/Gli3/Hells	3
GO:0006338	chromatin remodeling	0.50918	0.631497	0.588593	Hells	1
GO:0006475	internal protein amino acid acetylation	0.50918	0.631497	0.588593	Per1	1
GO:0008016	regulation of heart contraction	0.50918	0.631497	0.588593	Rgs2	1
GO:0019827	stem cell population maintenance	0.50918	0.631497	0.588593	Mettl14	1
GO:0031331	positive regulation of cellular catabolic process	0.511583	0.633971	0.590899	Trem2/Mettl14	2
GO:0048638	regulation of developmental growth	0.513389	0.634991	0.59185	Islr2/Rgs2	2
GO:0007187	G protein-coupled receptor signaling pathway, coupled to cyclic nucleotide second messenger	0.514858	0.634991	0.59185	Rgs2	1
GO:0021543	pallium development	0.514858	0.634991	0.59185	Gli3	1
GO:0048660	regulation of smooth muscle cell proliferation	0.514858	0.634991	0.59185	Cdh13	1
GO:0050731	positive regulation of peptidyl-tyrosine phosphorylation	0.514858	0.634991	0.59185	Trem2	1
GO:0051170	import into nucleus	0.514858	0.634991	0.59185	Gli3	1
GO:0030902	hindbrain development	0.517672	0.636946	0.593672	Egr2	1
GO:0051100	negative regulation of binding	0.517672	0.636946	0.593672	Per2	1
GO:0098727	maintenance of cell number	0.517672	0.636946	0.593672	Mettl14	1
GO:0009611	response to wounding	0.518784	0.637809	0.594476	Treml1/Serpind1	2
GO:0048754	branching morphogenesis of an epithelial tube	0.520471	0.639377	0.595937	Gli3	1
GO:0008406	gonad development	0.523253	0.641126	0.597567	Tesc	1
GO:0032535	regulation of cellular component size	0.52414	0.641126	0.597567	Actn2/Islr2	2
GO:1904951	positive regulation of establishment of protein localization	0.52414	0.641126	0.597567	Trem2/Gli3	2
GO:0050708	regulation of protein secretion	0.525917	0.641126	0.597567	Trem2/Per2	2
GO:0007249	I-kappaB kinase/NF-kappaB signaling	0.52602	0.641126	0.597567	Per1	1
GO:0048659	smooth muscle cell proliferation	0.52602	0.641126	0.597567	Cdh13	1
GO:0048736	appendage development	0.52602	0.641126	0.597567	Gli3	1
GO:0060173	limb development	0.52602	0.641126	0.597567	Gli3	1
GO:0071824	protein-DNA complex subunit organization	0.52602	0.641126	0.597567	Hells	1
GO:0072330	monocarboxylic acid biosynthetic process	0.52602	0.641126	0.597567	Per2	1
GO:0010769	regulation of cell morphogenesis involved in differentiation	0.527689	0.64146	0.597879	Dock5/Islr2	2
GO:0043408	regulation of MAPK cascade	0.528285	0.64146	0.597879	Trem2/Per1/Rgs2	3
GO:0007179	transforming growth factor beta receptor signaling pathway	0.528771	0.64146	0.597879	Fos	1
GO:0018394	peptidyl-lysine acetylation	0.528771	0.64146	0.597879	Per1	1
GO:0045137	development of primary sexual characteristics	0.528771	0.64146	0.597879	Tesc	1
GO:2001242	regulation of intrinsic apoptotic signaling pathway	0.528771	0.64146	0.597879	Hells	1
GO:0017144	drug metabolic process	0.531221	0.642771	0.599101	Trem2/Nr4a2	2
GO:0006006	glucose metabolic process	0.531506	0.642771	0.599101	Per2	1
GO:0031348	negative regulation of defense response	0.531506	0.642771	0.599101	Smpdl3b	1
GO:0050796	regulation of insulin secretion	0.531506	0.642771	0.599101	Per2	1
GO:0046328	regulation of JNK cascade	0.534225	0.645557	0.601698	Per1	1
GO:0008064	regulation of actin polymerization or depolymerization	0.536929	0.646813	0.602868	Actn2	1
GO:0030832	regulation of actin filament length	0.536929	0.646813	0.602868	Actn2	1
GO:0042594	response to starvation	0.536929	0.646813	0.602868	Fcor	1
GO:0051216	cartilage development	0.536929	0.646813	0.602868	Gli3	1
GO:0010721	negative regulation of cell development	0.538231	0.647879	0.603862	Gli3/Rgs2	2
GO:0006909	phagocytosis	0.539618	0.648543	0.604481	Trem2	1
GO:0016051	carbohydrate biosynthetic process	0.539618	0.648543	0.604481	Per2	1
GO:2001233	regulation of apoptotic signaling pathway	0.54171	0.650555	0.606356	Hells/Nr4a2	2
GO:0001933	negative regulation of protein phosphorylation	0.545172	0.654206	0.609759	Per1/Rgs2	2
GO:0071103	DNA conformation change	0.547591	0.656603	0.611993	Hells	1
GO:0022409	positive regulation of cell-cell adhesion	0.550219	0.658363	0.613634	Gli3	1
GO:0050865	regulation of cell activation	0.55033	0.658363	0.613634	Trem2/Gli3	2
GO:0070997	neuron death	0.55033	0.658363	0.613634	Fos/Nr4a2	2
GO:0002253	activation of immune response	0.552831	0.659831	0.615002	Cfp	1
GO:0002366	leukocyte activation involved in immune response	0.552831	0.659831	0.615002	Trem2	1
GO:0043524	negative regulation of neuron apoptotic process	0.552831	0.659831	0.615002	Nr4a2	1
GO:0043281	regulation of cysteine-type endopeptidase activity involved in apoptotic process	0.558012	0.665503	0.620288	Nr4a1	1
GO:0002263	cell activation involved in immune response	0.56058	0.66703	0.621711	Trem2	1
GO:0007254	JNK cascade	0.56058	0.66703	0.621711	Per1	1
GO:0019058	viral life cycle	0.56058	0.66703	0.621711	Npc1	1
GO:0090407	organophosphate biosynthetic process	0.56389	0.670455	0.624905	Trem2/Plcd3	2
GO:0002791	regulation of peptide secretion	0.565565	0.671546	0.625921	Trem2/Per2	2
GO:0001764	neuron migration	0.565671	0.671546	0.625921	Nr4a2	1
GO:0120032	regulation of plasma membrane bounded cell projection assembly	0.568195	0.674027	0.628234	Anln	1
GO:0040029	regulation of gene expression, epigenetic	0.570705	0.675972	0.630047	Hells	1
GO:0060491	regulation of cell projection assembly	0.570705	0.675972	0.630047	Anln	1
GO:0007416	synapse assembly	0.5732	0.67635	0.630399	Npas4	1
GO:0015850	organic hydroxy compound transport	0.5732	0.67635	0.630399	Npc1	1
GO:0030522	intracellular receptor signaling pathway	0.5732	0.67635	0.630399	Per1	1
GO:0050821	protein stabilization	0.5732	0.67635	0.630399	Tesc	1
GO:0061351	neural precursor cell proliferation	0.5732	0.67635	0.630399	Gli3	1
GO:0001558	regulation of cell growth	0.575519	0.678248	0.632167	Islr2/Rgs2	2
GO:0021915	neural tube development	0.575681	0.678248	0.632167	Gli3	1
GO:0051251	positive regulation of lymphocyte activation	0.578148	0.680638	0.634395	Gli3	1
GO:0009165	nucleotide biosynthetic process	0.580601	0.682491	0.636123	Trem2	1
GO:0060047	heart contraction	0.580601	0.682491	0.636123	Rgs2	1
GO:0001894	tissue homeostasis	0.583039	0.683023	0.636618	Mdm1	1
GO:0008154	actin polymerization or depolymerization	0.583039	0.683023	0.636618	Actn2	1
GO:0030307	positive regulation of cell growth	0.583039	0.683023	0.636618	Islr2	1
GO:0035265	organ growth	0.583039	0.683023	0.636618	Rgs2	1
GO:0045786	negative regulation of cell cycle	0.58369	0.683023	0.636618	Mdm1/Nr4a1	2
GO:0072594	establishment of protein localization to organelle	0.58369	0.683023	0.636618	Cacng8/Gli3	2
GO:0030324	lung development	0.585464	0.684068	0.637592	Gli3	1
GO:0061138	morphogenesis of a branching epithelium	0.585464	0.684068	0.637592	Gli3	1
GO:0016570	histone modification	0.586926	0.685262	0.638705	Per1/Per2	2
GO:0001818	negative regulation of cytokine production	0.587874	0.685854	0.639257	Trem2	1
GO:0030308	negative regulation of cell growth	0.590271	0.687102	0.640421	Rgs2	1
GO:0051651	maintenance of location in cell	0.590271	0.687102	0.640421	Ryr1	1
GO:1901293	nucleoside phosphate biosynthetic process	0.590271	0.687102	0.640421	Trem2	1
GO:0007265	Ras protein signal transduction	0.591747	0.687302	0.640607	Cdh13/Fgd3	2
GO:0030217	T cell differentiation	0.592655	0.687302	0.640607	Gli3	1
GO:0030323	respiratory tube development	0.592655	0.687302	0.640607	Gli3	1
GO:0046651	lymphocyte proliferation	0.592655	0.687302	0.640607	Hells	1
GO:0090276	regulation of peptide hormone secretion	0.592655	0.687302	0.640607	Per2	1
GO:0016485	protein processing	0.595024	0.689536	0.642689	Gli3	1
GO:0032943	mononuclear cell proliferation	0.59738	0.691372	0.6444	Hells	1
GO:0042326	negative regulation of phosphorylation	0.599691	0.691372	0.6444	Per1/Rgs2	2
GO:0003015	heart process	0.599723	0.691372	0.6444	Rgs2	1
GO:0045165	cell fate commitment	0.599723	0.691372	0.6444	Gli3	1
GO:0048639	positive regulation of developmental growth	0.599723	0.691372	0.6444	Islr2	1
GO:1902905	positive regulation of supramolecular fiber organization	0.599723	0.691372	0.6444	Actn2	1
GO:2000116	regulation of cysteine-type endopeptidase activity	0.599723	0.691372	0.6444	Nr4a1	1
GO:0007548	sex differentiation	0.602052	0.691492	0.644512	Tesc	1
GO:0019318	hexose metabolic process	0.602052	0.691492	0.644512	Per2	1
GO:0030073	insulin secretion	0.602052	0.691492	0.644512	Per2	1
GO:0071560	cellular response to transforming growth factor beta stimulus	0.602052	0.691492	0.644512	Fos	1
GO:1903037	regulation of leukocyte cell-cell adhesion	0.602052	0.691492	0.644512	Gli3	1
GO:0007276	gamete generation	0.604403	0.693679	0.64655	Mettl14/Rgs2	2
GO:0006820	anion transport	0.605964	0.693719	0.646588	Per2/Rgs2	2
GO:0006402	mRNA catabolic process	0.60667	0.693719	0.646588	Mettl14	1
GO:0006469	negative regulation of protein kinase activity	0.60667	0.693719	0.646588	Rgs2	1
GO:0010948	negative regulation of cell cycle process	0.60667	0.693719	0.646588	Mdm1	1
GO:0061136	regulation of proteasomal protein catabolic process	0.60667	0.693719	0.646588	Trem2	1
GO:0071559	response to transforming growth factor beta	0.608959	0.695444	0.648196	Fos	1
GO:0009896	positive regulation of catabolic process	0.609073	0.695444	0.648196	Trem2/Mettl14	2
GO:0017038	protein import	0.611235	0.696889	0.649542	Gli3	1
GO:0060326	cell chemotaxis	0.611235	0.696889	0.649542	Nr4a1	1
GO:0043588	skin development	0.613498	0.698444	0.650992	Ryr1	1
GO:0050863	regulation of T cell activation	0.613498	0.698444	0.650992	Gli3	1
GO:0006875	cellular metal ion homeostasis	0.615237	0.699468	0.651946	Ryr1/Tesc	2
GO:0032872	regulation of stress-activated MAPK cascade	0.615748	0.699468	0.651946	Per1	1
GO:0070507	regulation of microtubule cytoskeleton organization	0.615748	0.699468	0.651946	Mdm1	1
GO:0001763	morphogenesis of a branching structure	0.617985	0.700474	0.652883	Gli3	1
GO:0008361	regulation of cell size	0.617985	0.700474	0.652883	Islr2	1
GO:1990138	neuron projection extension	0.617985	0.700474	0.652883	Islr2	1
GO:0031396	regulation of protein ubiquitination	0.62021	0.70146	0.653803	Per2	1
GO:0043112	receptor metabolic process	0.62021	0.70146	0.653803	Cacng8	1
GO:0070302	regulation of stress-activated protein kinase signaling cascade	0.62021	0.70146	0.653803	Per1	1
GO:0050773	regulation of dendrite development	0.622421	0.703449	0.655657	D16Ertd472e	1
GO:0060541	respiratory system development	0.62898	0.710345	0.662084	Gli3	1
GO:0005996	monosaccharide metabolic process	0.631142	0.711752	0.663395	Per2	1
GO:0033002	muscle cell proliferation	0.631142	0.711752	0.663395	Cdh13	1
GO:0016236	macroautophagy	0.63329	0.713657	0.665171	Npc1	1
GO:0050806	positive regulation of synaptic transmission	0.635427	0.715546	0.666932	Cacng8	1
GO:0010632	regulation of epithelial cell migration	0.637551	0.716899	0.668193	Dock5	1
GO:0033673	negative regulation of kinase activity	0.637551	0.716899	0.668193	Rgs2	1
GO:0032868	response to insulin	0.639663	0.718235	0.669438	Egr2	1
GO:0051495	positive regulation of cytoskeleton organization	0.639663	0.718235	0.669438	Actn2	1
GO:0005975	carbohydrate metabolic process	0.640621	0.718791	0.669956	Per2/St8sia2	2
GO:0051051	negative regulation of transport	0.643522	0.720335	0.671395	Actn2/Rgs2	2
GO:0007159	leukocyte cell-cell adhesion	0.643851	0.720335	0.671395	Gli3	1
GO:0008202	steroid metabolic process	0.643851	0.720335	0.671395	Npc1	1
GO:0033157	regulation of intracellular protein transport	0.643851	0.720335	0.671395	Gli3	1
GO:0006401	RNA catabolic process	0.645927	0.7211	0.672108	Mettl14	1
GO:0016197	endosomal transport	0.645927	0.7211	0.672108	Actn2	1
GO:0050730	regulation of peptidyl-tyrosine phosphorylation	0.645927	0.7211	0.672108	Trem2	1
GO:0050714	positive regulation of protein secretion	0.647991	0.722366	0.673288	Trem2	1
GO:1902115	regulation of organelle assembly	0.647991	0.722366	0.673288	Mdm1	1
GO:0006650	glycerophospholipid metabolic process	0.650043	0.724134	0.674937	Napepld	1
GO:0006898	receptor-mediated endocytosis	0.652084	0.725887	0.67657	Cacng8	1
GO:0002252	immune effector process	0.653531	0.726126	0.676793	Trem2/Cfp	2
GO:0046578	regulation of Ras protein signal transduction	0.654112	0.726126	0.676793	Fgd3	1
GO:0046034	ATP metabolic process	0.656129	0.726126	0.676793	Trem2	1
GO:0050900	leukocyte migration	0.656129	0.726126	0.676793	Trem2	1
GO:0070372	regulation of ERK1 and ERK2 cascade	0.656129	0.726126	0.676793	Trem2	1
GO:0006397	mRNA processing	0.65635	0.726126	0.676793	Mettl14/Tdrd3	2
GO:0009306	protein secretion	0.65635	0.726126	0.676793	Trem2/Per2	2
GO:0035592	establishment of protein localization to extracellular region	0.65635	0.726126	0.676793	Trem2/Per2	2
GO:0007204	positive regulation of cytosolic calcium ion concentration	0.658135	0.726126	0.676793	Ryr1	1
GO:0051403	stress-activated MAPK cascade	0.658135	0.726126	0.676793	Per1	1
GO:0090150	establishment of protein localization to membrane	0.658135	0.726126	0.676793	Npc1	1
GO:1903050	regulation of proteolysis involved in cellular protein catabolic process	0.658135	0.726126	0.676793	Trem2	1
GO:0050808	synapse organization	0.659152	0.726126	0.676793	Trem2/Npas4	2
GO:0045732	positive regulation of protein catabolic process	0.660129	0.726126	0.676793	Trem2	1
GO:0050770	regulation of axonogenesis	0.660129	0.726126	0.676793	Islr2	1
GO:0046649	lymphocyte activation	0.660546	0.726126	0.676793	Gli3/Hells	2
GO:0003007	heart morphogenesis	0.662111	0.726126	0.676793	Ryr1	1
GO:0019221	cytokine-mediated signaling pathway	0.662111	0.726126	0.676793	Trem2	1
GO:0033500	carbohydrate homeostasis	0.662111	0.726126	0.676793	Fcor	1
GO:0042593	glucose homeostasis	0.662111	0.726126	0.676793	Fcor	1
GO:1901215	negative regulation of neuron death	0.662111	0.726126	0.676793	Nr4a2	1
GO:0071692	protein localization to extracellular region	0.66332	0.726939	0.677551	Trem2/Per2	2
GO:0060828	regulation of canonical Wnt signaling pathway	0.664082	0.727261	0.677851	Gli3	1
GO:0032886	regulation of microtubule-based process	0.669928	0.733146	0.683336	Mdm1	1
GO:1903320	regulation of protein modification by small protein conjugation or removal	0.671854	0.734737	0.684819	Per2	1
GO:0015980	energy derivation by oxidation of organic compounds	0.673769	0.735796	0.685806	Per2	1
GO:0030072	peptide hormone secretion	0.673769	0.735796	0.685806	Per2	1
GO:0030003	cellular cation homeostasis	0.675586	0.736323	0.686297	Ryr1/Tesc	2
GO:0046394	carboxylic acid biosynthetic process	0.675673	0.736323	0.686297	Per2	1
GO:0048167	regulation of synaptic plasticity	0.675673	0.736323	0.686297	Npas4	1
GO:1905114	cell surface receptor signaling pathway involved in cell-cell signaling	0.676927	0.736835	0.686775	Gli3/Npas4	2
GO:0016053	organic acid biosynthetic process	0.677566	0.736835	0.686775	Per2	1
GO:0099504	synaptic vesicle cycle	0.677566	0.736835	0.686775	Amph	1
GO:0002793	positive regulation of peptide secretion	0.679448	0.736979	0.686908	Trem2	1
GO:0046883	regulation of hormone secretion	0.679448	0.736979	0.686908	Per2	1
GO:0110053	regulation of actin filament organization	0.679448	0.736979	0.686908	Actn2	1
GO:0016049	cell growth	0.679595	0.736979	0.686908	Islr2/Rgs2	2
GO:0021537	telencephalon development	0.68132	0.738334	0.688172	Gli3	1
GO:0006873	cellular ion homeostasis	0.683564	0.74025	0.689957	Ryr1/Tesc	2
GO:0070371	ERK1 and ERK2 cascade	0.68503	0.741321	0.690956	Trem2	1
GO:0055065	metal ion homeostasis	0.686188	0.741762	0.691367	Ryr1/Tesc	2
GO:0045926	negative regulation of growth	0.68687	0.741762	0.691367	Rgs2	1
GO:1903311	regulation of mRNA metabolic process	0.68687	0.741762	0.691367	Mettl14	1
GO:0044262	cellular carbohydrate metabolic process	0.688699	0.743221	0.692726	Per2	1
GO:0001822	kidney development	0.690517	0.744149	0.693592	Gli3	1
GO:0051348	negative regulation of transferase activity	0.690517	0.744149	0.693592	Rgs2	1
GO:0002790	peptide secretion	0.696512	0.75009	0.699128	Trem2/Per2	2
GO:0044283	small molecule biosynthetic process	0.699049	0.752301	0.701189	Per2/Plcd3	2
GO:0006869	lipid transport	0.701209	0.753448	0.702259	Npc1	1
GO:0016032	viral process	0.701209	0.753448	0.702259	Npc1	1
GO:0051493	regulation of cytoskeleton organization	0.70157	0.753448	0.702259	Actn2/Mdm1	2
GO:0043523	regulation of neuron apoptotic process	0.702955	0.754414	0.703159	Nr4a2	1
GO:0048598	embryonic morphogenesis	0.704073	0.754865	0.703579	Gli3/Pou3f4	2
GO:0051056	regulation of small GTPase mediated signal transduction	0.704691	0.754865	0.703579	Fgd3	1
GO:0010563	negative regulation of phosphorus metabolic process	0.705318	0.754865	0.703579	Per1/Rgs2	2
GO:0045936	negative regulation of phosphate metabolic process	0.705318	0.754865	0.703579	Per1/Rgs2	2
GO:0051301	cell division	0.706559	0.755673	0.704332	Anln/Hells	2
GO:0031098	stress-activated protein kinase signaling cascade	0.70984	0.757541	0.706074	Per1	1
GO:0043405	regulation of MAP kinase activity	0.70984	0.757541	0.706074	Rgs2	1
GO:1903362	regulation of cellular protein catabolic process	0.70984	0.757541	0.706074	Trem2	1
GO:0050804	modulation of chemical synaptic transmission	0.710256	0.757541	0.706074	Cacng8/Npas4	2
GO:0099177	regulation of trans-synaptic signaling	0.71148	0.758326	0.706805	Cacng8/Npas4	2
GO:0018108	peptidyl-tyrosine phosphorylation	0.713223	0.759663	0.708052	Trem2	1
GO:0018212	peptidyl-tyrosine modification	0.718225	0.7629	0.711068	Trem2	1
GO:0048872	homeostasis of number of cells	0.718225	0.7629	0.711068	Napepld	1
GO:0051480	regulation of cytosolic calcium ion concentration	0.718225	0.7629	0.711068	Ryr1	1
GO:0097193	intrinsic apoptotic signaling pathway	0.718225	0.7629	0.711068	Hells	1
GO:0072001	renal system development	0.719874	0.763665	0.711782	Gli3	1
GO:0071363	cellular response to growth factor stimulus	0.719929	0.763665	0.711782	Fos/Nr4a1	2
GO:0000375	RNA splicing, via transesterification reactions	0.721512	0.763781	0.711889	Mettl14	1
GO:0000377	RNA splicing, via transesterification reactions with bulged adenosine as nucleophile	0.721512	0.763781	0.711889	Mettl14	1
GO:0000398	mRNA splicing, via spliceosome	0.721512	0.763781	0.711889	Mettl14	1
GO:0045665	negative regulation of neuron differentiation	0.723142	0.764984	0.713011	Gli3	1
GO:0051259	protein complex oligomerization	0.724665	0.766074	0.714027	Actn2/Kcnc2	2
GO:0045927	positive regulation of growth	0.726372	0.766315	0.714252	Islr2	1
GO:0051235	maintenance of location	0.726372	0.766315	0.714252	Ryr1	1
GO:0099003	vesicle-mediated transport in synapse	0.726372	0.766315	0.714252	Amph	1
GO:0031503	protein-containing complex localization	0.727973	0.766654	0.714568	Cacng8	1
GO:0034504	protein localization to nucleus	0.727973	0.766654	0.714568	Gli3	1
GO:0097190	apoptotic signaling pathway	0.728173	0.766654	0.714568	Hells/Nr4a2	2
GO:0019953	sexual reproduction	0.729335	0.76708	0.714965	Mettl14/Rgs2	2
GO:0060070	canonical Wnt signaling pathway	0.729565	0.76708	0.714965	Gli3	1
GO:0070848	response to growth factor	0.732794	0.769954	0.717643	Fos/Nr4a1	2
GO:0060560	developmental growth involved in morphogenesis	0.734287	0.771001	0.718619	Islr2	1
GO:0062012	regulation of small molecule metabolic process	0.737389	0.773736	0.721168	Trem2	1
GO:0022604	regulation of cell morphogenesis	0.738477	0.774304	0.721697	Dock5/Islr2	2
GO:0009150	purine ribonucleotide metabolic process	0.738927	0.774304	0.721697	Trem2	1
GO:0051402	neuron apoptotic process	0.740456	0.775383	0.722703	Nr4a2	1
GO:0055080	cation homeostasis	0.744059	0.778557	0.725662	Ryr1/Tesc	2
GO:0030111	regulation of Wnt signaling pathway	0.74499	0.778557	0.725662	Gli3	1
GO:0032102	negative regulation of response to external stimulus	0.74499	0.778557	0.725662	Smpdl3b	1
GO:0007178	transmembrane receptor protein serine/threonine kinase signaling pathway	0.747969	0.780621	0.727585	Fos	1
GO:0010876	lipid localization	0.747969	0.780621	0.727585	Npc1	1
GO:0051249	regulation of lymphocyte activation	0.749446	0.781637	0.728532	Gli3	1
GO:0098771	inorganic ion homeostasis	0.750625	0.782066	0.728933	Ryr1/Tesc	2
GO:0022407	regulation of cell-cell adhesion	0.750914	0.782066	0.728933	Gli3	1
GO:0006631	fatty acid metabolic process	0.752374	0.782066	0.728933	Per2	1
GO:0009259	ribonucleotide metabolic process	0.752374	0.782066	0.728933	Trem2	1
GO:0046879	hormone secretion	0.752374	0.782066	0.728933	Per2	1
GO:0031647	regulation of protein stability	0.755268	0.78455	0.731247	Tesc	1
GO:0009914	hormone transport	0.756703	0.785515	0.732147	Per2	1
GO:0046486	glycerolipid metabolic process	0.758129	0.78647	0.733037	Napepld	1
GO:0043065	positive regulation of apoptotic process	0.761254	0.789185	0.735568	Nr4a1/Nsmaf	2
GO:0010638	positive regulation of organelle organization	0.762296	0.789738	0.736083	Trem2/Actn2	2
GO:0006163	purine nucleotide metabolic process	0.765138	0.791895	0.738094	Trem2	1
GO:0043068	positive regulation of programmed cell death	0.765397	0.791895	0.738094	Nr4a1/Nsmaf	2
GO:0019693	ribose phosphate metabolic process	0.766516	0.792525	0.738681	Trem2	1
GO:0050778	positive regulation of immune response	0.767885	0.793413	0.739509	Cfp	1
GO:0045862	positive regulation of proteolysis	0.773285	0.798462	0.744214	Trem2	1
GO:0034655	nucleobase-containing compound catabolic process	0.774616	0.799305	0.745	Mettl14	1
GO:0016358	dendrite development	0.777254	0.801495	0.747041	D16Ertd472e	1
GO:0032956	regulation of actin cytoskeleton organization	0.784987	0.808396	0.753473	Actn2	1
GO:0042110	T cell activation	0.784987	0.808396	0.753473	Gli3	1
GO:0061024	membrane organization	0.787103	0.810038	0.755004	Trem2/Npc1	2
GO:0072521	purine-containing compound metabolic process	0.793675	0.816261	0.760804	Trem2	1
GO:0044270	cellular nitrogen compound catabolic process	0.796093	0.818207	0.762618	Mettl14	1
GO:0046700	heterocycle catabolic process	0.797292	0.818356	0.762757	Mettl14	1
GO:0060562	epithelial tube morphogenesis	0.797292	0.818356	0.762757	Gli3	1
GO:1902903	regulation of supramolecular fiber organization	0.798483	0.819038	0.763393	Actn2	1
GO:0050768	negative regulation of neurogenesis	0.800846	0.82092	0.765147	Gli3	1
GO:0019439	aromatic compound catabolic process	0.806634	0.825764	0.769661	Mettl14	1
GO:0060249	anatomical structure homeostasis	0.806634	0.825764	0.769661	Mdm1	1
GO:0006874	cellular calcium ion homeostasis	0.810027	0.828146	0.771882	Ryr1	1
GO:0048732	gland development	0.810027	0.828146	0.771882	Gli3	1
GO:0006091	generation of precursor metabolites and energy	0.813361	0.831008	0.774549	Per2	1
GO:0010639	negative regulation of organelle organization	0.821973	0.838673	0.781693	Mdm1	1
GO:0055074	calcium ion homeostasis	0.821973	0.838673	0.781693	Ryr1	1
GO:0051961	negative regulation of nervous system development	0.823022	0.838673	0.781693	Gli3	1
GO:1901361	organic cyclic compound catabolic process	0.823022	0.838673	0.781693	Mettl14	1
GO:0007015	actin filament organization	0.825101	0.84024	0.783154	Actn2	1
GO:0032970	regulation of actin filament-based process	0.828174	0.842818	0.785557	Actn2	1
GO:0072503	cellular divalent inorganic cation homeostasis	0.830194	0.84432	0.786957	Ryr1	1
GO:0009117	nucleotide metabolic process	0.83219	0.845797	0.788333	Trem2	1
GO:0051098	regulation of binding	0.833179	0.846249	0.788754	Per2	1
GO:1903532	positive regulation of secretion by cell	0.834163	0.846694	0.78917	Trem2	1
GO:0006753	nucleoside phosphate metabolic process	0.839945	0.852007	0.794122	Trem2	1
GO:0071900	regulation of protein serine/threonine kinase activity	0.841829	0.85336	0.795383	Rgs2	1
GO:0008380	RNA splicing	0.842762	0.85375	0.795746	Mettl14	1
GO:0072507	divalent inorganic cation homeostasis	0.845529	0.855995	0.797839	Ryr1	1
GO:0051047	positive regulation of secretion	0.847348	0.857278	0.799034	Trem2	1
GO:0016055	Wnt signaling pathway	0.850036	0.859438	0.801047	Gli3	1
GO:0198738	cell-cell signaling by wnt	0.851802	0.860663	0.80219	Gli3	1
GO:0042176	regulation of protein catabolic process	0.854413	0.86274	0.804126	Trem2	1
GO:0043410	positive regulation of MAPK cascade	0.855273	0.863048	0.804412	Trem2	1
GO:0010817	regulation of hormone levels	0.86601	0.873315	0.813982	Per2	1
GO:0055086	nucleobase-containing small molecule metabolic process	0.878874	0.885713	0.825538	Trem2	1
GO:0032787	monocarboxylic acid metabolic process	0.88242	0.888711	0.828332	Per2	1
GO:0007346	regulation of mitotic cell cycle	0.885184	0.890917	0.830388	Afap1l2	1
GO:0007005	mitochondrion organization	0.89052	0.895708	0.834853	Trem2	1
GO:0002009	morphogenesis of an epithelium	0.895612	0.900246	0.839083	Gli3	1
GO:0010498	proteasomal protein catabolic process	0.901062	0.905139	0.843644	Trem2	1
GO:0008610	lipid biosynthetic process	0.903967	0.907471	0.845817	St8sia2	1
GO:0010564	regulation of cell cycle process	0.91528	0.918235	0.85585	Mdm1	1
GO:0044089	positive regulation of cellular component biogenesis	0.916287	0.918651	0.856238	Anln	1
GO:0000226	microtubule cytoskeleton organization	0.917774	0.919549	0.857075	Mdm1	1
GO:0048729	tissue morphogenesis	0.932916	0.934118	0.870654	Gli3	1
GO:0016567	protein ubiquitination	0.942264	0.94287	0.878812	Per2	1
GO:1903047	mitotic cell cycle process	0.943635	0.943635	0.879524	Anln	1

## Sheet: WT_prion_vs_WT_NBH
ID	Description	pvalue	p.adjust	qvalue	geneID	Count
GO:0007186	G protein-coupled receptor signaling pathway	6.44729e-12	1.969e-08	1.69598e-08	Gnal/Rgs9/Htr1d/Adcy5/Actn2/Penk/Ric8b/Rgs2/Drd1/Tac1/Gpr161/Gpr6/Gng7/Adora2a/Gpr83/Drd2/Pdyn/Gpr3/Hrh3/Adra2c/Gnb4/Met/Gpr22/Gpr88/P2ry14/Oprk1/Anxa1/Nmbr/Gnb5/Spns2/Rgs20/Kcnk2/Grm7	33
GO:0001975	response to amphetamine	5.21492e-07	0.000530879	0.000457266	Pde1b/Gnal/Drd1/Ppp1r1b/Adora2a/Drd2	6
GO:0014075	response to amine	5.21492e-07	0.000530879	0.000457266	Pde1b/Gnal/Drd1/Ppp1r1b/Adora2a/Drd2	6
GO:0007612	learning	9.86534e-07	0.000753219	0.000648776	Pde1b/Drd1/Npas4/Tac1/Meis2/Ppp1r1b/Drd2/Crh/Hrh3/Synpo/Gpr88/Oprk1/Amph/Grm7	14
GO:0007187	G protein-coupled receptor signaling pathway, coupled to cyclic nucleotide second messenger	1.9859e-06	0.00108615	0.000935544	Gnal/Htr1d/Adcy5/Rgs2/Drd1/Gpr161/Adora2a/Drd2/Hrh3/Adra2c/Oprk1/Anxa1/Grm7	13
GO:0007212	dopamine receptor signaling pathway	2.13389e-06	0.00108615	0.000935544	Gnal/Rgs9/Adcy5/Drd1/Drd2/Lrrk2/Gnb5	7
GO:0001662	behavioral fear response	2.96424e-06	0.00114152	0.000983233	Penk/Drd1/Gng7/Crh/Bcl2/Asic4/Grm7/Grik2	8
GO:0019933	cAMP-mediated signaling	2.99022e-06	0.00114152	0.000983233	Gnal/Adcy5/Rgs2/Drd1/Gpr161/Rasd2/Adora2a/Drd2/Crh/Gpr3/Adra2c/Pde10a	12
GO:0002209	behavioral defense response	3.54085e-06	0.00114554	0.000986697	Penk/Drd1/Gng7/Crh/Bcl2/Asic4/Grm7/Grik2	8
GO:0033555	multicellular organismal response to stress	4.18128e-06	0.00114554	0.000986697	Penk/Drd1/Tac1/Ido1/Gng7/Crh/Bcl2/Asic4/Grm7/Grik2	10
GO:0001963	synaptic transmission, dopaminergic	4.37365e-06	0.00114554	0.000986697	Drd1/Rasd2/Adora2a/Drd2/Crh/Rab3b	6
GO:0022898	regulation of transmembrane transporter activity	4.97355e-06	0.00114554	0.000986697	Rgs9/Actn2/Stac3/Akap9/Trem2/Drd2/Crh/Tesc/Rem2/Cacng4/Cacng8/Fxyd2/Arc/Scn4b/Bcl2/Gnb5	16
GO:0043279	response to alkaloid	5.0003e-06	0.00114554	0.000986697	Gnal/Drd1/Ryr1/Ppp1r1b/Adora2a/Drd2/Crh/Cacng4/Oprk1	9
GO:2001025	positive regulation of response to drug	5.25133e-06	0.00114554	0.000986697	Adora2a/Drd2/Crh/Lrrk2/Ptpn5/Oprk1/Rab3b	7
GO:0042596	fear response	5.87294e-06	0.00115977	0.000998956	Penk/Drd1/Gng7/Crh/Bcl2/Asic4/Grm7/Grik2	8
GO:1904062	regulation of cation transmembrane transport	6.10723e-06	0.00115977	0.000998956	Rgs9/Actn2/Rgs2/Drd1/Stac3/Akap9/Trem2/Drd2/Crh/Tesc/Rem2/Cacng4/Cacng8/Fxyd2/Oprk1/Arc/Scn4b/Gnb5	18
GO:0008306	associative learning	6.65567e-06	0.00115977	0.000998956	Pde1b/Drd1/Tac1/Meis2/Ppp1r1b/Drd2/Crh/Synpo/Oprk1/Grm7	10
GO:0007188	adenylate cyclase-modulating G protein-coupled receptor signaling pathway	6.83559e-06	0.00115977	0.000998956	Gnal/Htr1d/Adcy5/Rgs2/Drd1/Gpr161/Adora2a/Drd2/Hrh3/Adra2c/Oprk1/Grm7	12
GO:0032409	regulation of transporter activity	8.68394e-06	0.00139583	0.00120228	Rgs9/Actn2/Stac3/Akap9/Trem2/Drd2/Crh/Tesc/Rem2/Cacng4/Cacng8/Fxyd2/Arc/Scn4b/Bcl2/Gnb5	16
GO:0019935	cyclic-nucleotide-mediated signaling	1.33709e-05	0.00204173	0.00175862	Gnal/Adcy5/Rgs2/Drd1/Gpr161/Rasd2/Adora2a/Drd2/Crh/Gpr3/Adra2c/Pde10a	12
GO:0032412	regulation of ion transmembrane transporter activity	1.58699e-05	0.00230794	0.00198791	Rgs9/Actn2/Stac3/Akap9/Trem2/Drd2/Crh/Tesc/Rem2/Cacng4/Cacng8/Fxyd2/Arc/Scn4b/Gnb5	15
GO:1903350	response to dopamine	1.93782e-05	0.00242882	0.00209203	Gnal/Rgs9/Adcy5/Drd1/Drd2/Lrrk2/Gnb5	7
GO:1903351	cellular response to dopamine	1.93782e-05	0.00242882	0.00209203	Gnal/Rgs9/Adcy5/Drd1/Drd2/Lrrk2/Gnb5	7
GO:0043270	positive regulation of ion transport	1.94359e-05	0.00242882	0.00209203	Rgs9/Actn2/Drd1/Stac3/Adora2a/Akap9/Trem2/Drd2/Crh/Tesc/Cacng4/Cacng8/Oprk1/Rab3b/Arc/Scn4b	16
GO:0097366	response to bronchodilator	1.98822e-05	0.00242882	0.00209203	Pde1b/Gnal/Drd1/Ppp1r1b/Adora2a/Drd2	6
GO:0098655	cation transmembrane transport	2.1717e-05	0.00255091	0.00219719	Rgs9/Actn2/Kcna5/Rgs2/Drd1/Ryr1/Stac3/Akap9/Trem2/Drd2/Crh/Tesc/Rem2/Cacng4/Cacng8/Fxyd2/Oprk1/Arc/Slc9a5/Kcng2/Scn4b/Slc39a2/Gnb5/Kcnj12/Kcnk2	25
GO:0007611	learning or memory	2.41608e-05	0.00268524	0.0023129	Pde1b/Drd1/Npas4/Tac1/Lhx8/Meis2/Ppp1r1b/Drd2/Crh/Hrh3/Synpo/Gpr88/Oprk1/Amph/Arc/Grm7	16
GO:0050890	cognition	2.46191e-05	0.00268524	0.0023129	Pde1b/Cbr3/Drd1/Npas4/Tac1/Lhx8/Meis2/Ppp1r1b/Drd2/Crh/Hrh3/Synpo/Gpr88/Oprk1/Amph/Arc/Grm7	17
GO:0034765	regulation of ion transmembrane transport	2.80783e-05	0.00295693	0.00254692	Rgs9/Actn2/Kcna5/Rgs2/Drd1/Stac3/Akap9/Trem2/Drd2/Crh/Tesc/Rem2/Cacng4/Cacng8/Fxyd2/Oprk1/Arc/Scn4b/Gnb5/Kcnj12	20
GO:1904064	positive regulation of cation transmembrane transport	3.21868e-05	0.00327661	0.00282227	Rgs9/Actn2/Drd1/Stac3/Akap9/Trem2/Tesc/Cacng4/Cacng8/Oprk1/Arc	11
GO:0007193	adenylate cyclase-inhibiting G protein-coupled receptor signaling pathway	3.64338e-05	0.00347151	0.00299014	Htr1d/Adcy5/Rgs2/Drd2/Hrh3/Oprk1/Grm7	7
GO:0042220	response to cocaine	3.68721e-05	0.00347151	0.00299014	Drd1/Ppp1r1b/Drd2/Crh/Cacng4/Oprk1	6
GO:0034762	regulation of transmembrane transport	3.93184e-05	0.00347151	0.00299014	Rgs9/Actn2/Kcna5/Rgs2/Drd1/Stac3/Akap9/Trem2/Drd2/Crh/Tesc/Rem2/Cacng4/Cacng8/Met/Fxyd2/Oprk1/Arc/Scn4b/Bcl2/Gnb5/Kcnj12	22
GO:0050795	regulation of behavior	4.09215e-05	0.00347151	0.00299014	Htr1d/Penk/Drd1/Adora2a/Drd2/Crh/Oprk1/Napepld	8
GO:0051937	catecholamine transport	4.09215e-05	0.00347151	0.00299014	Drd1/Adora2a/Slc22a3/Drd2/Crh/Hrh3/Oprk1/Rab3b	8
GO:0051966	regulation of synaptic transmission, glutamatergic	4.09215e-05	0.00347151	0.00299014	Drd1/Adora2a/Drd2/Lrrk2/Cacng4/Cacng8/Grm7/Grik2	8
GO:0021544	subpallium development	4.55408e-05	0.00375896	0.00323773	Drd1/Rarb/Gli3/Bcl11b/Zswim6	5
GO:0051953	negative regulation of amine transport	5.87607e-05	0.0047225	0.00406767	Rgs2/Drd2/Crh/Hrh3/Grm7	5
GO:0032414	positive regulation of ion transmembrane transporter activity	7.33999e-05	0.00567178	0.00488532	Rgs9/Actn2/Stac3/Akap9/Trem2/Tesc/Cacng4/Cacng8/Arc	9
GO:0098662	inorganic cation transmembrane transport	7.77823e-05	0.00567178	0.00488532	Rgs9/Actn2/Kcna5/Drd1/Ryr1/Stac3/Akap9/Trem2/Drd2/Tesc/Rem2/Cacng4/Cacng8/Fxyd2/Oprk1/Slc9a5/Kcng2/Scn4b/Slc39a2/Gnb5/Kcnj12/Kcnk2	22
GO:0034767	positive regulation of ion transmembrane transport	7.92429e-05	0.00567178	0.00488532	Rgs9/Actn2/Drd1/Stac3/Akap9/Trem2/Tesc/Cacng4/Cacng8/Oprk1/Arc	11
GO:0071867	response to monoamine	8.35724e-05	0.00567178	0.00488532	Gnal/Rgs9/Adcy5/Drd1/Drd2/Lrrk2/Gnb5	7
GO:0071868	cellular response to monoamine stimulus	8.35724e-05	0.00567178	0.00488532	Gnal/Rgs9/Adcy5/Drd1/Drd2/Lrrk2/Gnb5	7
GO:0071869	response to catecholamine	8.35724e-05	0.00567178	0.00488532	Gnal/Rgs9/Adcy5/Drd1/Drd2/Lrrk2/Gnb5	7
GO:0071870	cellular response to catecholamine stimulus	8.35724e-05	0.00567178	0.00488532	Gnal/Rgs9/Adcy5/Drd1/Drd2/Lrrk2/Gnb5	7
GO:0007626	locomotory behavior	8.54473e-05	0.00567296	0.00488633	Pde1b/Adcy5/Penk/Drd1/Ido1/Ppp1r1b/Rasd2/Gng7/Adora2a/Drd2/Crh/Lrrk2/Gpr88/Oprk1	14
GO:0048520	positive regulation of behavior	0.000116615	0.00757751	0.0065268	Penk/Drd1/Adora2a/Crh/Oprk1	5
GO:2001257	regulation of cation channel activity	0.000119462	0.00760075	0.00654682	Rgs9/Actn2/Stac3/Trem2/Drd2/Crh/Rem2/Cacng4/Cacng8/Arc/Gnb5	11
GO:0032411	positive regulation of transporter activity	0.000124423	0.00775488	0.00667957	Rgs9/Actn2/Stac3/Akap9/Trem2/Tesc/Cacng4/Cacng8/Arc	9
GO:0008015	blood circulation	0.000135849	0.00829763	0.00714707	Htr1d/Kcna5/Rgs2/Drd1/Tac1/Adora2a/Drd2/Postn/Crh/Hrh3/Adra2c/Met/Rasl10b/Adamts16/Bcr/Scn4b/Hopx/Prcp	18
GO:0010959	regulation of metal ion transport	0.00013876	0.00830925	0.00715708	Rgs9/Actn2/Kcna5/Drd1/Stac3/Adora2a/Akap9/Trem2/Drd2/Crh/Tesc/Rem2/Fxyd2/Oprk1/Scn4b/Bcl2/Gnb5	17
GO:2001023	regulation of response to drug	0.000146938	0.00832048	0.00716674	Rgs2/Adora2a/Drd2/Crh/Lrrk2/Ptpn5/Met/Oprk1/Rab3b	9
GO:0007631	feeding behavior	0.00014712	0.00832048	0.00716674	Drd1/Adora2a/Dach1/Drd2/Hrh3/Oprk1/Napepld/Grm7	8
GO:0015844	monoamine transport	0.00014712	0.00832048	0.00716674	Drd1/Adora2a/Slc22a3/Drd2/Crh/Hrh3/Oprk1/Rab3b	8
GO:0072347	response to anesthetic	0.000164298	0.00900856	0.00775941	Drd1/Ppp1r1b/Drd2/Crh/Cacng4/Oprk1	6
GO:0031349	positive regulation of defense response	0.000165186	0.00900856	0.00775941	Penk/Tac1/Ido1/Il17rc/Trem2/Crh/Lrrk2/Il17d/Coch/Napepld/Ets1	11
GO:0050727	regulation of inflammatory response	0.000183075	0.00980896	0.00844883	Tac1/Ido1/Adora2a/Il17rc/Trem2/Lrrk2/Cyld/Bcr/Anxa1/Il17d/Isl1/Napepld/Ets1	13
GO:0003013	circulatory system process	0.000206527	0.0104035	0.00896089	Htr1d/Kcna5/Rgs2/Drd1/Tac1/Adora2a/Drd2/Postn/Crh/Hrh3/Adra2c/Met/Rasl10b/Adamts16/Bcr/Scn4b/Hopx/Prcp	18
GO:0034764	positive regulation of transmembrane transport	0.000206822	0.0104035	0.00896089	Rgs9/Actn2/Drd1/Stac3/Akap9/Trem2/Tesc/Cacng4/Cacng8/Met/Oprk1/Arc	12
GO:0042755	eating behavior	0.000210462	0.0104035	0.00896089	Drd1/Adora2a/Hrh3/Oprk1/Napepld	5
GO:0048148	behavioral response to cocaine	0.000210621	0.0104035	0.00896089	Drd1/Ppp1r1b/Drd2/Oprk1	4
GO:0050729	positive regulation of inflammatory response	0.000213073	0.0104035	0.00896089	Tac1/Ido1/Il17rc/Trem2/Lrrk2/Il17d/Napepld/Ets1	8
GO:0098660	inorganic ion transmembrane transport	0.000214609	0.0104035	0.00896089	Rgs9/Actn2/Kcna5/Drd1/Ryr1/Stac3/Akap9/Trem2/Drd2/Tesc/Rem2/Cacng4/Cacng8/Fxyd2/Oprk1/Slc9a5/Kcng2/Scn4b/Slc39a2/Gnb5/Kcnj12/Kcnk2	22
GO:0055067	monovalent inorganic cation homeostasis	0.000218502	0.0104266	0.00898086	Kcna5/Tac1/Adora2a/Drd2/Lrrk2/Slc26a4/Tesc/Slc9a5/Bcl2	9
GO:2001259	positive regulation of cation channel activity	0.000237744	0.0111703	0.00962141	Rgs9/Actn2/Stac3/Trem2/Cacng4/Cacng8/Arc	7
GO:2000273	positive regulation of signaling receptor activity	0.000251892	0.0116557	0.0100395	Rgs9/Adra2c/Cacng4/Cacng8/Arc	5
GO:0009410	response to xenobiotic stimulus	0.000264398	0.0120518	0.0103807	Pde1b/Gnal/Drd1/Ryr1/Ppp1r1b/Adora2a/Drd2/Crh/Cacng4/Oprk1	10
GO:1900451	positive regulation of glutamate receptor signaling pathway	0.000276249	0.0122616	0.0105614	Rgs9/Cacng4/Cacng8/Arc	4
GO:0051952	regulation of amine transport	0.000277031	0.0122616	0.0105614	Rgs2/Adora2a/Drd2/Crh/Hrh3/Oprk1/Rab3b/Grm7	8
GO:0031347	regulation of defense response	0.000281677	0.0122892	0.0105851	Penk/Tac1/Ido1/Adora2a/Il17rc/Trem2/Drd2/Crh/Lrrk2/Cyld/Bcr/Anxa1/Il17d/Isl1/Coch/Napepld/Ets1	17
GO:0050806	positive regulation of synaptic transmission	0.000286356	0.0123173	0.0106094	Drd1/Tac1/Adora2a/Drd2/Crh/Ptpn5/Cacng4/Cacng8/Gfap/Rab3b/Arc/Grik2	12
GO:0048168	regulation of neuronal synaptic plasticity	0.000323007	0.0137009	0.0118011	Drd1/Drd2/Synpo/Arc/Vgf/Cpeb1/Grik2	7
GO:0019932	second-messenger-mediated signaling	0.000349423	0.0143022	0.012319	Gnal/Adcy5/Rgs2/Drd1/Gpr161/Rasd2/Adora2a/Trem2/Drd2/Crh/Lrrk2/Gpr3/Adra2c/Pde10a/Tenm2	15
GO:0021756	striatum development	0.000355361	0.0143022	0.012319	Drd1/Rarb/Bcl11b/Zswim6	4
GO:0051580	regulation of neurotransmitter uptake	0.000355361	0.0143022	0.012319	Rgs2/Drd2/Gfap/Rab3b	4
GO:1903531	negative regulation of secretion by cell	0.000358434	0.0143022	0.012319	Ptprv/Drd2/Crh/Hrh3/Anxa4/Bcr/Oprk1/Anxa1/Midn/Pde1c/Grm7	11
GO:0051051	negative regulation of transport	0.000360599	0.0143022	0.012319	Actn2/Kcna5/Rgs2/Ptprv/Drd2/Crh/Lrrk2/Hrh3/Rem2/Anxa4/Bcr/Oprk1/Anxa1/Midn/Bcl2/Gnb5/Abcg2/Pde1c/Grm7	19
GO:0015837	amine transport	0.000385917	0.0151101	0.0130149	Rgs2/Adora2a/Drd2/Crh/Hrh3/Oprk1/Rab3b/Grm7	8
GO:0035249	synaptic transmission, glutamatergic	0.000452154	0.0174795	0.0150557	Drd1/Adora2a/Drd2/Lrrk2/Cacng4/Cacng8/Grm7/Grik2	8
GO:0042391	regulation of membrane potential	0.000520224	0.0195406	0.0168311	Actn2/Kcna5/Drd1/Npas4/Tac1/Adora2a/Akap9/Trem2/Lrrk2/Met/Gpr88/Popdc3/Scn4b/Bcl2/Kcnk2/Usp53/Grik2	17
GO:0015893	drug transport	0.000522721	0.0195406	0.0168311	Rgs2/Drd1/Adora2a/Slc22a3/Drd2/Crh/Oprk1/Rab3b/Abcg2/Slc32a1	10
GO:0098657	import into cell	0.000524665	0.0195406	0.0168311	Rgs2/Slc22a3/Trem2/Drd2/Cacng4/Cacng8/Gfap/Rab3b/Arc/Slc9a5/Kcnj12	11
GO:0014070	response to organic cyclic compound	0.000638384	0.0229293	0.0197498	Gnal/Rgs9/Adcy5/Drd1/Npas4/Ryr1/Ppp1r1b/Adora2a/Gpr83/Drd2/Crh/Lrrk2/Fosl2/Hrh3/Cacng4/Oprk1/Anxa1/Bcl2/Gnb5/Isl1/Junb	21
GO:0050804	modulation of chemical synaptic transmission	0.000642774	0.0229293	0.0197498	Drd1/Npas4/Tac1/Adora2a/Drd2/Crh/Lrrk2/Ptpn5/Cacng4/Cacng8/Met/Gfap/Synpo/Bcr/Rab3b/Arc/Vgf/Cpeb1/Grm7/Grik2	20
GO:0043588	skin development	0.000645683	0.0229293	0.0197498	Ryr1/Fras1/Kazn/Fosl2/Mreg/Met/Bcr/Anxa1/Bcl11b/Prkch/Bcl2	11
GO:0051048	negative regulation of secretion	0.000645683	0.0229293	0.0197498	Ptprv/Drd2/Crh/Hrh3/Anxa4/Bcr/Oprk1/Anxa1/Midn/Pde1c/Grm7	11
GO:0099177	regulation of trans-synaptic signaling	0.000661808	0.0232317	0.0200104	Drd1/Npas4/Tac1/Adora2a/Drd2/Crh/Lrrk2/Ptpn5/Cacng4/Cacng8/Met/Gfap/Synpo/Bcr/Rab3b/Arc/Vgf/Cpeb1/Grm7/Grik2	20
GO:0045761	regulation of adenylate cyclase activity	0.000688667	0.0238999	0.0205859	Gng7/Akap9/Drd2/Hrh3	4
GO:0043271	negative regulation of ion transport	0.00075392	0.0258705	0.0222832	Actn2/Kcna5/Rgs2/Drd2/Hrh3/Rem2/Bcl2/Gnb5/Grm7	9
GO:0048167	regulation of synaptic plasticity	0.00076341	0.0259051	0.022313	Drd1/Npas4/Adora2a/Drd2/Crh/Ptpn5/Gfap/Synpo/Arc/Vgf/Cpeb1/Grik2	12
GO:0007189	adenylate cyclase-activating G protein-coupled receptor signaling pathway	0.000797458	0.0267631	0.023052	Gnal/Adcy5/Drd1/Gpr161/Adora2a/Drd2/Adra2c	7
GO:0035637	multicellular organismal signaling	0.000815526	0.0270719	0.0233181	Kcna5/Drd1/Cacng4/Cacng8/Gpr88/Scn4b/Grm7/Grik2	8
GO:0006813	potassium ion transport	0.000828842	0.0272181	0.023444	Actn2/Kcna5/Akap9/Trem2/Drd2/Fxyd2/Oprk1/Slc9a5/Kcng2/Kcnj12/Kcnk2	11
GO:0051588	regulation of neurotransmitter transport	0.000865516	0.0281201	0.0242209	Rgs2/Drd1/Adora2a/Drd2/Crh/Lrrk2/Hrh3/Gfap/Rab3b/Grm7	10
GO:0008542	visual learning	0.000956283	0.0304192	0.0262012	Pde1b/Drd1/Meis2/Ppp1r1b/Drd2/Synpo	6
GO:0001504	neurotransmitter uptake	0.000958942	0.0304192	0.0262012	Rgs2/Slc22a3/Drd2/Gfap/Rab3b	5
GO:0007194	negative regulation of adenylate cyclase activity	0.000966164	0.0304192	0.0262012	Akap9/Drd2/Hrh3	3
GO:0021872	forebrain generation of neurons	0.00105265	0.032804	0.0282553	Pou3f4/Dlx5/Lhx8/Gli3/Bcl11b/Zswim6	6
GO:0007632	visual behavior	0.0011563	0.0353134	0.0304168	Pde1b/Drd1/Meis2/Ppp1r1b/Drd2/Synpo	6
GO:0019226	transmission of nerve impulse	0.0011563	0.0353134	0.0304168	Drd1/Cacng4/Cacng8/Gpr88/Grm7/Grik2	6
GO:0031280	negative regulation of cyclase activity	0.00130808	0.0387852	0.0334072	Akap9/Drd2/Hrh3	3
GO:0051450	myoblast proliferation	0.00130808	0.0387852	0.0334072	Kcna5/Meis2/Met	3
GO:0051956	negative regulation of amino acid transport	0.00130808	0.0387852	0.0334072	Rgs2/Hrh3/Grm7	3
GO:0032526	response to retinoic acid	0.0013869	0.0403389	0.0347454	Rxrg/Mest/Tesc/Rarb/Lefty1/Ctsh	6
GO:0046632	alpha-beta T cell differentiation	0.0013869	0.0403389	0.0347454	Gli3/Relb/Anxa1/Bcl11b/Bcl2/Shb	6
GO:0044058	regulation of digestive system process	0.00141465	0.0407579	0.0351064	Tac1/Crh/Oprk1/Abcg2	4
GO:0046631	alpha-beta T cell activation	0.0014785	0.0421994	0.0363479	Adora2a/Gli3/Relb/Anxa1/Bcl11b/Bcl2/Shb	7
GO:0046888	negative regulation of hormone secretion	0.00151458	0.042829	0.0368902	Ptprv/Drd2/Crh/Oprk1/Midn/Pde1c	6
GO:0015872	dopamine transport	0.00154074	0.043169	0.0371831	Drd1/Slc22a3/Drd2/Oprk1/Rab3b	5
GO:0021953	central nervous system neuron differentiation	0.00159075	0.044165	0.038041	Pou3f4/Dlx5/Drd1/Lhx8/Drd2/Nanos1/Gli3/Bcl11b/Isl1/Zswim6	10
GO:1900273	positive regulation of long-term synaptic potentiation	0.00165681	0.0455847	0.0392638	Drd1/Adora2a/Drd2/Ptpn5	4
GO:0014061	regulation of norepinephrine secretion	0.00171736	0.0460684	0.0396804	Adora2a/Crh/Hrh3	3
GO:0048243	norepinephrine secretion	0.00171736	0.0460684	0.0396804	Adora2a/Crh/Hrh3	3
GO:0043949	regulation of cAMP-mediated signaling	0.00171964	0.0460684	0.0396804	Rgs2/Rasd2/Crh/Gpr3/Pde10a	5
GO:0030216	keratinocyte differentiation	0.00179661	0.0477117	0.0410959	Kazn/Fosl2/Bcr/Anxa1/Bcl11b/Prkch	6
GO:0014002	astrocyte development	0.00192633	0.0498561	0.042943	Drd1/Adora2a/Trem2/Gfap	4
GO:0035640	exploration behavior	0.00192633	0.0498561	0.042943	Penk/Crh/Lrrk2/Ptpn5	4
GO:1901385	regulation of voltage-gated calcium channel activity	0.00192633	0.0498561	0.042943	Stac3/Drd2/Rem2/Gnb5	4
GO:0003073	regulation of systemic arterial blood pressure	0.00195172	0.0500888	0.0431434	Drd2/Postn/Crh/Rasl10b/Adamts16/Prcp	6
GO:0001655	urogenital system development	0.00211545	0.0534265	0.0460182	Fras1/Lrrk2/Rarb/Gli3/Anxa4/Adamts16/Anxa1/Hells/Pdgfd/Bcl2/Irx1/Mpv17/Nid1	13
GO:0003014	renal system process	0.00211677	0.0534265	0.0460182	Tac1/Adora2a/Drd2/Gsn/Bcr/Bcl2	6
GO:0031000	response to caffeine	0.00219836	0.0539236	0.0464465	Gnal/Ryr1/Adora2a	3
GO:0036270	response to diuretic	0.00219836	0.0539236	0.0464465	Gnal/Ryr1/Adora2a	3
GO:0051350	negative regulation of lyase activity	0.00219836	0.0539236	0.0464465	Akap9/Drd2/Hrh3	3
GO:0031279	regulation of cyclase activity	0.00222475	0.0539236	0.0464465	Gng7/Akap9/Drd2/Hrh3	4
GO:0045058	T cell selection	0.00222475	0.0539236	0.0464465	Cyld/Gli3/Bcl11b/Bcl2	4
GO:0006954	inflammatory response	0.00225823	0.0543042	0.0467743	Tac1/Ido1/Adora2a/Il17rc/Trem2/Crh/Lrrk2/Cyld/Relb/Bcr/Anxa1/Il17d/Isl1/Napepld/Ets1/Prcp	16
GO:0060993	kidney morphogenesis	0.00229213	0.0546888	0.0471055	Fras1/Lrrk2/Gli3/Adamts16/Bcl2/Irx1	6
GO:0006936	muscle contraction	0.00231314	0.0547622	0.0471687	Htr1d/Actn2/Kcna5/Rgs2/Drd1/Ryr1/Stac3/Drd2/Adra2c/Met/Scn4b	11
GO:0050866	negative regulation of cell activation	0.00249322	0.0585715	0.0504499	Ido1/Adora2a/Cyld/Gli3/Bcr/Anxa1/Gp5/Cd9	8
GO:0071805	potassium ion transmembrane transport	0.00252086	0.0587687	0.0506197	Actn2/Kcna5/Akap9/Trem2/Oprk1/Slc9a5/Kcng2/Kcnj12/Kcnk2	9
GO:0046883	regulation of hormone secretion	0.00271544	0.0609714	0.0525169	Adcy5/Tac1/Ptprv/Drd2/Crh/Rasl10b/Oprk1/Anxa1/Midn/Isl1/Pde1c	11
GO:0014821	phasic smooth muscle contraction	0.00275509	0.0609714	0.0525169	Htr1d/Drd1/Drd2	3
GO:0015874	norepinephrine transport	0.00275509	0.0609714	0.0525169	Adora2a/Crh/Hrh3	3
GO:0035641	locomotory exploration behavior	0.00275509	0.0609714	0.0525169	Penk/Crh/Lrrk2	3
GO:0035813	regulation of renal sodium excretion	0.00275509	0.0609714	0.0525169	Tac1/Adora2a/Drd2	3
GO:0045187	regulation of circadian sleep/wake cycle, sleep	0.00275509	0.0609714	0.0525169	Drd1/Adora2a/Drd2	3
GO:0048521	negative regulation of behavior	0.00275509	0.0609714	0.0525169	Drd1/Drd2/Napepld	3
GO:0060291	long-term synaptic potentiation	0.00288786	0.0631233	0.0543705	Drd1/Adora2a/Drd2/Crh/Ptpn5/Gfap/Arc	7
GO:0051339	regulation of lyase activity	0.00291425	0.0631233	0.0543705	Gng7/Akap9/Drd2/Hrh3	4
GO:0007613	memory	0.00293501	0.0631233	0.0543705	Drd1/Npas4/Tac1/Ppp1r1b/Drd2/Hrh3/Arc/Grm7	8
GO:0008217	regulation of blood pressure	0.00293501	0.0631233	0.0543705	Tac1/Drd2/Postn/Crh/Hrh3/Rasl10b/Adamts16/Prcp	8
GO:0090278	negative regulation of peptide hormone secretion	0.00312828	0.0663457	0.0571461	Ptprv/Drd2/Crh/Midn/Pde1c	5
GO:1900271	regulation of long-term synaptic potentiation	0.00312828	0.0663457	0.0571461	Drd1/Adora2a/Drd2/Ptpn5/Arc	5
GO:0051968	positive regulation of synaptic transmission, glutamatergic	0.00330828	0.069202	0.0596063	Drd1/Adora2a/Cacng4/Cacng8	4
GO:0055078	sodium ion homeostasis	0.00330828	0.069202	0.0596063	Tac1/Adora2a/Drd2/Tesc	4
GO:0035812	renal sodium excretion	0.00339121	0.0697453	0.0600743	Tac1/Adora2a/Drd2	3
GO:0050802	circadian sleep/wake cycle, sleep	0.00339121	0.0697453	0.0600743	Drd1/Adora2a/Drd2	3
GO:0001822	kidney development	0.00342318	0.0697453	0.0600743	Fras1/Lrrk2/Rarb/Gli3/Anxa4/Adamts16/Pdgfd/Bcl2/Irx1/Mpv17/Nid1	11
GO:0021879	forebrain neuron differentiation	0.00342561	0.0697453	0.0600743	Pou3f4/Dlx5/Lhx8/Bcl11b/Zswim6	5
GO:0035690	cellular response to drug	0.00351491	0.0710886	0.0612313	Gnal/Rgs9/Adcy5/Drd1/Ryr1/Drd2/Crh/Lrrk2/Hrh3/Met/Anxa1/Gnb5/Ppp1r14a	13
GO:0071692	protein localization to extracellular region	0.00353813	0.0710886	0.0612313	Adcy5/Adora2a/Ptprv/Il17rc/Trem2/Drd2/Postn/Crh/Lrrk2/Anxa4/Anxa1/Rab3b/Midn/Isl1/Vgf/Pde1c/Nbl1	17
GO:0015850	organic hydroxy compound transport	0.00366872	0.0718883	0.0619201	Drd1/Tac1/Adora2a/Slc22a3/Drd2/Crh/Hrh3/Oprk1/Rab3b	9
GO:0001508	action potential	0.00367601	0.0718883	0.0619201	Kcna5/Drd1/Tac1/Gpr88/Scn4b/Usp53/Grik2	7
GO:0002791	regulation of peptide secretion	0.00370118	0.0718883	0.0619201	Adcy5/Adora2a/Ptprv/Il17rc/Trem2/Drd2/Postn/Crh/Lrrk2/Rasl10b/Anxa4/Anxa1/Midn/Isl1/Pde1c	15
GO:0032228	regulation of synaptic transmission, GABAergic	0.00373709	0.0718883	0.0619201	Npas4/Tac1/Adora2a/Drd2	4
GO:0022600	digestive system process	0.00374271	0.0718883	0.0619201	Tac1/Crh/Oprk1/Abcg2/Tff1	5
GO:0050433	regulation of catecholamine secretion	0.00374271	0.0718883	0.0619201	Adora2a/Drd2/Crh/Hrh3/Oprk1	5
GO:1900449	regulation of glutamate receptor signaling pathway	0.00374271	0.0718883	0.0619201	Rgs9/Crh/Cacng4/Cacng8/Arc	5
GO:0022410	circadian sleep/wake cycle process	0.00411005	0.077482	0.0667382	Drd1/Adora2a/Drd2	3
GO:0042749	regulation of circadian sleep/wake cycle	0.00411005	0.077482	0.0667382	Drd1/Adora2a/Drd2	3
GO:0044062	regulation of excretion	0.00411005	0.077482	0.0667382	Tac1/Adora2a/Drd2	3
GO:1901381	positive regulation of potassium ion transmembrane transport	0.00420207	0.0787308	0.0678138	Actn2/Akap9/Trem2/Oprk1	4
GO:0099601	regulation of neurotransmitter receptor activity	0.00443914	0.0826654	0.0712029	Rgs9/Crh/Cacng4/Cacng8/Arc	5
GO:0006836	neurotransmitter transport	0.00453813	0.0832647	0.071719	Rgs2/Drd1/Adora2a/Slc22a3/Drd2/Crh/Lrrk2/Hrh3/Gfap/Rab3b/Grm7/Slc32a1	12
GO:0046879	hormone secretion	0.00453813	0.0832647	0.071719	Adcy5/Tac1/Ptprv/Drd2/Crh/Rasl10b/Oprk1/Anxa1/Midn/Isl1/Vgf/Pde1c	12
GO:0033993	response to lipid	0.00455311	0.0832647	0.071719	Rxrg/Adcy5/Npas4/Ido1/Gpr83/Mest/Trem2/Fosl2/Tesc/Rarb/Trib1/Bcr/Anxa1/Bcl2/Isl1/Junb/Lefty1/Ctsh	18
GO:0015672	monovalent inorganic cation transport	0.00468523	0.0845167	0.0727974	Actn2/Kcna5/Akap9/Trem2/Drd2/Tesc/Fxyd2/Oprk1/Slc9a5/Kcng2/Scn4b/Kcnj12/Asic4/Kcnk2	14
GO:0007616	long-term memory	0.0047046	0.0845167	0.0727974	Npas4/Tac1/Drd2/Arc	4
GO:1900744	regulation of p38MAPK cascade	0.0047046	0.0845167	0.0727974	Cyld/Dusp1/Met/Oprk1	4
GO:0050432	catecholamine secretion	0.00481988	0.0856104	0.0737395	Adora2a/Drd2/Crh/Hrh3/Oprk1	5
GO:0050708	regulation of protein secretion	0.00482154	0.0856104	0.0737395	Adcy5/Adora2a/Ptprv/Il17rc/Trem2/Drd2/Postn/Crh/Lrrk2/Anxa4/Anxa1/Midn/Isl1/Pde1c	14
GO:1903708	positive regulation of hemopoiesis	0.00486098	0.0856458	0.07377	Trem2/Tesc/Cyld/Trib1/Gli3/Anxa1/Shb/Ets1	8
GO:1902107	positive regulation of leukocyte differentiation	0.00487962	0.0856458	0.07377	Trem2/Tesc/Cyld/Trib1/Gli3/Anxa1/Shb	7
GO:0009914	hormone transport	0.00500566	0.0873559	0.075243	Adcy5/Tac1/Ptprv/Drd2/Crh/Rasl10b/Oprk1/Anxa1/Midn/Isl1/Vgf/Pde1c	12
GO:0001101	response to acid chemical	0.00504455	0.0875344	0.0753967	Rxrg/Npas4/Mest/Tesc/Rarb/Pdgfd/Bcl2/Lefty1/Ctsh/Cpeb1	10
GO:0009725	response to hormone	0.00515532	0.0889512	0.076617	Actn2/Npas4/Tac1/Gpr83/Ptprv/Crh/Fosl2/Hrh3/Rarb/Egr2/Oprk1/Anxa1/Bcl2/Isl1/Vgf/Junb/Nr4a1/Cpeb1/Prcp	19
GO:2001024	negative regulation of response to drug	0.005246	0.0900072	0.0775266	Rgs2/Drd2/Lrrk2/Met	4
GO:0007586	digestion	0.00564995	0.0946671	0.0815404	Tac1/Crh/Oprk1/Abcg2/Tff1	5
GO:0009636	response to toxic substance	0.00568807	0.0946671	0.0815404	Pde1b/Gnal/Htr1d/Drd1/Ppp1r1b/Adora2a/Drd2/Lrrk2/Met/Anxa1/Bcl2/Abcg2	12
GO:0002792	negative regulation of peptide secretion	0.00573168	0.0946671	0.0815404	Ptprv/Drd2/Crh/Anxa4/Anxa1/Midn/Pde1c	7
GO:0003148	outflow tract septum morphogenesis	0.00580765	0.0946671	0.0815404	Rarb/Isl1/Zfpm2	3
GO:0032891	negative regulation of organic acid transport	0.00580765	0.0946671	0.0815404	Rgs2/Hrh3/Grm7	3
GO:0042745	circadian sleep/wake cycle	0.00580765	0.0946671	0.0815404	Drd1/Adora2a/Drd2	3
GO:0060080	inhibitory postsynaptic potential	0.00580765	0.0946671	0.0815404	Npas4/Adora2a/Grik2	3
GO:0099623	regulation of cardiac muscle cell membrane repolarization	0.00580765	0.0946671	0.0815404	Kcna5/Akap9/Scn4b	3
GO:0048169	regulation of long-term neuronal synaptic plasticity	0.00582758	0.0946671	0.0815404	Drd1/Drd2/Synpo/Grik2	4
GO:0051955	regulation of amino acid transport	0.00582758	0.0946671	0.0815404	Rgs2/Adora2a/Hrh3/Grm7	4
GO:0007600	sensory perception	0.0059275	0.0957808	0.0824997	Pou3f4/Gnal/Rgs9/Penk/Tac1/Drd2/Adra2c/Oprk1/Coch/Pde1c/Grm7/Mpv17/Usp53	13
GO:0051480	regulation of cytosolic calcium ion concentration	0.00605167	0.0963033	0.0829497	Adcy5/Kcna5/Drd1/Ryr1/Tac1/Gpr6/Drd2/Gpr3/Hrh3/Synpo/Bcl2	11
GO:0042742	defense response to bacterium	0.00606231	0.0963033	0.0829497	Trem2/Iigp1/Coch/Vgf/H2-K1/Gbp7	6
GO:0006935	chemotaxis	0.00609397	0.0963033	0.0829497	Dlx5/Il17rc/Trem2/Alcam/Dusp1/Egr2/Met/Gli3/Anxa1/Pdgfd/Bcl11b/Isl1/Nr4a1/Tenm2/Nbl1/Zswim6	16
GO:0030073	insulin secretion	0.0061175	0.0963033	0.0829497	Adcy5/Ptprv/Drd2/Crh/Anxa1/Midn/Isl1/Vgf/Pde1c	9
GO:0043583	ear development	0.0061175	0.0963033	0.0829497	Pou3f4/Dlx5/Ccm2/Dlx6/Gli3/Bcr/Bcl2/H2-K1/Mpv17	9
GO:0072001	renal system development	0.00625764	0.0980043	0.0844148	Fras1/Lrrk2/Rarb/Gli3/Anxa4/Adamts16/Pdgfd/Bcl2/Irx1/Mpv17/Nid1	11
GO:0072006	nephron development	0.00635857	0.0990769	0.0853387	Gli3/Adamts16/Pdgfd/Bcl2/Irx1/Mpv17/Nid1	7
GO:0045776	negative regulation of blood pressure	0.00645058	0.1	0.0861341	Drd2/Crh/Hrh3/Prcp	4
GO:0002790	peptide secretion	0.00652042	0.100573	0.086627	Adcy5/Adora2a/Ptprv/Il17rc/Trem2/Drd2/Postn/Crh/Lrrk2/Rasl10b/Anxa4/Anxa1/Rab3b/Midn/Isl1/Vgf/Pde1c	17
GO:0042330	taxis	0.00655672	0.100624	0.0866715	Dlx5/Il17rc/Trem2/Alcam/Dusp1/Egr2/Met/Gli3/Anxa1/Pdgfd/Bcl11b/Isl1/Nr4a1/Tenm2/Nbl1/Zswim6	16
GO:0007608	sensory perception of smell	0.00679158	0.102391	0.0881936	Gnal/Drd2/Pde1c	3
GO:0071875	adrenergic receptor signaling pathway	0.00679158	0.102391	0.0881936	Rgs2/Drd2/Adra2c	3
GO:0099170	postsynaptic modulation of chemical synaptic transmission	0.00679158	0.102391	0.0881936	Drd1/Drd2/Synpo	3
GO:0007215	glutamate receptor signaling pathway	0.0068395	0.102391	0.0881936	Rgs9/Crh/Cacng4/Cacng8/Arc/Grm7	6
GO:0043266	regulation of potassium ion transport	0.0068395	0.102391	0.0881936	Actn2/Kcna5/Akap9/Trem2/Drd2/Oprk1	6
GO:0050865	regulation of cell activation	0.00709039	0.1053	0.0906993	Tac1/Ido1/Adora2a/Trem2/Lrrk2/Cyld/Gsn/Gli3/Bcr/Anxa1/Gp5/Bcl2/Cd9/Shb	14
GO:0071674	mononuclear cell migration	0.00711624	0.1053	0.0906993	Dusp1/Anxa1/Pdgfd/Nbl1	4
GO:0032103	positive regulation of response to external stimulus	0.00713726	0.1053	0.0906993	Tac1/Ido1/Il17rc/Trem2/Lrrk2/Met/Pdgfd/Il17d/Coch/Napepld/Ets1	11
GO:0009306	protein secretion	0.00721751	0.105465	0.0908414	Adcy5/Adora2a/Ptprv/Il17rc/Trem2/Drd2/Postn/Crh/Lrrk2/Anxa4/Anxa1/Rab3b/Midn/Isl1/Vgf/Pde1c	16
GO:0035592	establishment of protein localization to extracellular region	0.00721751	0.105465	0.0908414	Adcy5/Adora2a/Ptprv/Il17rc/Trem2/Drd2/Postn/Crh/Lrrk2/Anxa4/Anxa1/Rab3b/Midn/Isl1/Vgf/Pde1c	16
GO:0030072	peptide hormone secretion	0.00727162	0.10575	0.0910866	Adcy5/Ptprv/Drd2/Crh/Rasl10b/Anxa1/Midn/Isl1/Vgf/Pde1c	10
GO:0097529	myeloid leukocyte migration	0.00739289	0.107004	0.0921668	Il17rc/Trem2/Dusp1/Anxa1/Pdgfd/Cd9/Nbl1	7
GO:0019882	antigen processing and presentation	0.00760374	0.109537	0.0943483	H2-D1/Trem2/Relb/Rab3b/H2-K1	5
GO:0014048	regulation of glutamate secretion	0.00786857	0.11074	0.0953847	Adora2a/Hrh3/Grm7	3
GO:0043368	positive T cell selection	0.00786857	0.11074	0.0953847	Cyld/Bcl11b/Bcl2	3
GO:1901018	positive regulation of potassium ion transmembrane transporter activity	0.00786857	0.11074	0.0953847	Actn2/Akap9/Trem2	3
GO:1901020	negative regulation of calcium ion transmembrane transporter activity	0.00786857	0.11074	0.0953847	Drd2/Rem2/Gnb5	3
GO:1903429	regulation of cell maturation	0.00786857	0.11074	0.0953847	Lrrk2/Bcl2/Shb	3
GO:0001505	regulation of neurotransmitter levels	0.00809268	0.113238	0.0975363	Pde1b/Rgs2/Drd1/Adora2a/Slc22a3/Drd2/Lrrk2/Hrh3/Upb1/Gfap/Rab3b/Enpp6/Grm7	13
GO:0002685	regulation of leukocyte migration	0.00814843	0.113238	0.0975363	Trem2/Dusp1/Bcr/Anxa1/Pdgfd/Cd9/Nbl1	7
GO:1904063	negative regulation of cation transmembrane transport	0.0081573	0.113238	0.0975363	Actn2/Rgs2/Drd2/Rem2/Gnb5	5
GO:0048839	inner ear development	0.00830898	0.114822	0.0989004	Pou3f4/Dlx5/Ccm2/Dlx6/Gli3/Bcr/H2-K1/Mpv17	8
GO:0007218	neuropeptide signaling pathway	0.00858014	0.116461	0.100312	Penk/Tac1/Pdyn/Oprk1	4
GO:0043268	positive regulation of potassium ion transport	0.00858014	0.116461	0.100312	Actn2/Akap9/Trem2/Oprk1	4
GO:0046676	negative regulation of insulin secretion	0.00858014	0.116461	0.100312	Ptprv/Drd2/Midn/Pde1c	4
GO:0048066	developmental pigmentation	0.00858014	0.116461	0.100312	Mreg/Gli3/Bcl2/Spns2	4
GO:0050868	negative regulation of T cell activation	0.00873821	0.118082	0.101708	Ido1/Adora2a/Cyld/Gli3/Anxa1	5
GO:0002686	negative regulation of leukocyte migration	0.00904051	0.120566	0.103849	Dusp1/Bcr/Nbl1	3
GO:0046636	negative regulation of alpha-beta T cell activation	0.00904051	0.120566	0.103849	Adora2a/Gli3/Anxa1	3
GO:0099622	cardiac muscle cell membrane repolarization	0.00904051	0.120566	0.103849	Kcna5/Akap9/Scn4b	3
GO:0030198	extracellular matrix organization	0.00932408	0.122954	0.105905	Abi3bp/Thsd4/Postn/Gfap/Adamtsl4/Ets1/Olfml2b/Mpv17/Nid1	9
GO:0043062	extracellular structure organization	0.00932408	0.122954	0.105905	Abi3bp/Thsd4/Postn/Gfap/Adamtsl4/Ets1/Olfml2b/Mpv17/Nid1	9
GO:0007622	rhythmic behavior	0.00938061	0.122954	0.105905	Drd1/Adora2a/Drd2/Egr2	4
GO:0038066	p38MAPK cascade	0.00938061	0.122954	0.105905	Cyld/Dusp1/Met/Oprk1	4
GO:0008285	negative regulation of cell population proliferation	0.00944276	0.12324	0.106151	Ido1/Adora2a/Dach1/Ptprv/Drd2/Tesc/Rarb/Dusp1/Trib1/Gli3/Bcl11b/Bcl2/Isl1/Lefty1/Cd9/Cpeb1/Kcnk2/Tff1	18
GO:0002683	negative regulation of immune system process	0.00972499	0.126384	0.108859	Ido1/Meis2/Adora2a/Drd2/Cyld/Dusp1/Trib1/Gli3/Bcr/Anxa1/Il17d/Nbl1	12
GO:0014812	muscle cell migration	0.0101313	0.131106	0.112926	Postn/Trib1/Met/Anxa1/Pdgfd/Bcl2	6
GO:0030431	sleep	0.0103091	0.131732	0.113466	Drd1/Adora2a/Drd2	3
GO:0048741	skeletal muscle fiber development	0.0103091	0.131732	0.113466	Ryr1/Stac3/Bcl2	3
GO:2000311	regulation of AMPA receptor activity	0.0103091	0.131732	0.113466	Cacng4/Cacng8/Arc	3
GO:0051926	negative regulation of calcium ion transport	0.0111238	0.140963	0.121417	Drd2/Rem2/Bcl2/Gnb5	4
GO:0051954	positive regulation of amine transport	0.0111238	0.140963	0.121417	Adora2a/Drd2/Oprk1/Rab3b	4
GO:0051146	striated muscle cell differentiation	0.0112249	0.141657	0.122015	Actn2/Rgs2/Ryr1/Stac3/Rarb/Met/Popdc3/Bcl2/Hopx/Cd9	10
GO:0051924	regulation of calcium ion transport	0.0115382	0.143528	0.123626	Rgs9/Drd1/Stac3/Adora2a/Drd2/Crh/Rem2/Bcl2/Gnb5	9
GO:0001913	T cell mediated cytotoxicity	0.0116757	0.143528	0.123626	H2-D1/H2-K1/Ctsh	3
GO:0002548	monocyte chemotaxis	0.0116757	0.143528	0.123626	Dusp1/Anxa1/Nbl1	3
GO:0030318	melanocyte differentiation	0.0116757	0.143528	0.123626	Mreg/Gli3/Bcl2	3
GO:0046596	regulation of viral entry into host cell	0.0116757	0.143528	0.123626	Trim56/Gsn/Tmprss2	3
GO:0060259	regulation of feeding behavior	0.0116757	0.143528	0.123626	Drd1/Oprk1/Napepld	3
GO:0014706	striated muscle tissue development	0.0117022	0.143528	0.123626	Actn2/Rgs2/Ryr1/Stac3/Rarb/Egr2/Met/Popdc3/Bcl2/Isl1/Nr4a1/Kcnk2/Zfpm2	13
GO:0050878	regulation of body fluid levels	0.0119425	0.145889	0.12566	Tac1/Adora2a/Drd2/Adra2c/Met/Oprk1/Gp5/Cd9/Gp1bb	9
GO:0050805	negative regulation of synaptic transmission	0.0120751	0.146572	0.126248	Drd1/Drd2/Lrrk2/Arc/Grik2	5
GO:0003012	muscle system process	0.0121131	0.146572	0.126248	Htr1d/Actn2/Kcna5/Rgs2/Drd1/Ryr1/Stac3/Drd2/Adra2c/Met/Gsn/Scn4b	12
GO:0030855	epithelial cell differentiation	0.0121423	0.146572	0.126248	Dlx5/Ccm2/Akap9/Kazn/Fosl2/Rarb/Met/Dlx6/Anxa4/Bcr/Anxa1/Bcl11b/Prkch/Adamtsl4/Tmem231	15
GO:0010469	regulation of signaling receptor activity	0.0124505	0.1497	0.128943	Rgs9/Crh/Adra2c/Cacng4/Cacng8/Arc	6
GO:0006816	calcium ion transport	0.0127752	0.152602	0.131442	Rgs9/Drd1/Ryr1/Stac3/Adora2a/Drd2/Crh/Rem2/Cacng4/Cacng8/Bcl2/Gnb5	12
GO:0060021	roof of mouth development	0.0128331	0.152602	0.131442	Dlx5/Fras1/Dlx6/Csrnp1/Gli3	5
GO:0007200	phospholipase C-activating G protein-coupled receptor signaling pathway	0.0130631	0.152602	0.131442	Actn2/Drd1/Drd2/Oprk1	4
GO:0032835	glomerulus development	0.0130631	0.152602	0.131442	Pdgfd/Bcl2/Mpv17/Nid1	4
GO:0030326	embryonic limb morphogenesis	0.0130841	0.152602	0.131442	Dlx5/Fras1/Rarb/Dlx6/Gli3/Tmem231	6
GO:0035113	embryonic appendage morphogenesis	0.0130841	0.152602	0.131442	Dlx5/Fras1/Rarb/Dlx6/Gli3/Tmem231	6
GO:0042311	vasodilation	0.0131416	0.152602	0.131442	Rgs2/Drd1/Adora2a	3
GO:0071675	regulation of mononuclear cell migration	0.0131416	0.152602	0.131442	Dusp1/Pdgfd/Nbl1	3
GO:1903792	negative regulation of anion transport	0.0131416	0.152602	0.131442	Rgs2/Hrh3/Grm7	3
GO:0010817	regulation of hormone levels	0.0131958	0.152651	0.131484	Adcy5/Tac1/Ptprv/Hsd11b1/Drd2/Crh/Crabp1/Rasl10b/Oprk1/Anxa1/Midn/Isl1/Vgf/Pde1c	14
GO:0050776	regulation of immune response	0.0138207	0.159276	0.137191	Ido1/H2-D1/Trem2/Drd2/Cyld/Bcr/Anxa1/Prkch/Bcl2/Coch/Spns2/H2-K1/Shb/Ctsh	14
GO:0051384	response to glucocorticoid	0.0141084	0.161982	0.139521	Npas4/Gpr83/Anxa1/Bcl2	4
GO:0002684	positive regulation of immune system process	0.0143885	0.16399	0.141251	Tac1/Ido1/H2-D1/Trem2/Lrrk2/Tesc/Cyld/Trib1/Gli3/Anxa1/Pdgfd/Prkch/Bcl2/Coch/H2-K1/Shb/Ets1	17
GO:0050709	negative regulation of protein secretion	0.0144184	0.16399	0.141251	Ptprv/Drd2/Anxa4/Anxa1/Midn/Pde1c	6
GO:0046717	acid secretion	0.0144444	0.16399	0.141251	Adora2a/Drd2/Hrh3/Anxa1/Grm7	5
GO:0070838	divalent metal ion transport	0.0146125	0.164532	0.141718	Rgs9/Drd1/Ryr1/Stac3/Adora2a/Drd2/Crh/Rem2/Cacng4/Cacng8/Slc39a2/Bcl2/Gnb5	13
GO:0043403	skeletal muscle tissue regeneration	0.0147077	0.164532	0.141718	Anxa1/Hopx/Cd9	3
GO:0060306	regulation of membrane repolarization	0.0147077	0.164532	0.141718	Kcna5/Akap9/Scn4b	3
GO:2001039	negative regulation of cellular response to drug	0.0147077	0.164532	0.141718	Drd2/Lrrk2/Met	3
GO:0072511	divalent inorganic cation transport	0.0149674	0.166826	0.143694	Rgs9/Drd1/Ryr1/Stac3/Adora2a/Drd2/Crh/Rem2/Cacng4/Cacng8/Slc39a2/Bcl2/Gnb5	13
GO:0050900	leukocyte migration	0.0150753	0.167418	0.144203	Il17rc/Trem2/Dusp1/Bcr/Anxa1/Pdgfd/Spns2/Cd9/Nbl1	9
GO:0032413	negative regulation of ion transmembrane transporter activity	0.0152054	0.167464	0.144243	Actn2/Drd2/Rem2/Gnb5	4
GO:0055080	cation homeostasis	0.0152606	0.167464	0.144243	Adcy5/Kcna5/Drd1/Ryr1/Tac1/Gpr6/Adora2a/Drd2/Lrrk2/Slc26a4/Gpr3/Tesc/Hrh3/Synpo/Slc9a5/Bcl2/Grik2	17
GO:0034766	negative regulation of ion transmembrane transport	0.0152987	0.167464	0.144243	Actn2/Rgs2/Drd2/Rem2/Gnb5	5
GO:0043473	pigmentation	0.0152987	0.167464	0.144243	Drd2/Mreg/Gli3/Bcl2/Spns2	5
GO:0018209	peptidyl-serine modification	0.0154358	0.168361	0.145015	Drd1/Ppp1r1b/Sbk1/Akap9/Lrrk2/Met/Galnt4/Prkch/Bcl2/Galnt13/Clspn	11
GO:0043086	negative regulation of catalytic activity	0.0155604	0.168598	0.14522	Serpina9/Rgs2/Drd1/Sh3rf2/Ppp1r1b/Adora2a/Akap9/Drd2/Lrrk2/Hrh3/Ptpn5/Dusp1/Trib1/Anxa1/Midn/Shb/Nr4a1	17
GO:0007204	positive regulation of cytosolic calcium ion concentration	0.015568	0.168598	0.14522	Adcy5/Drd1/Ryr1/Tac1/Gpr6/Drd2/Hrh3/Synpo/Bcl2	9
GO:0090276	regulation of peptide hormone secretion	0.0159743	0.171858	0.148028	Adcy5/Ptprv/Drd2/Crh/Rasl10b/Midn/Isl1/Pde1c	8
GO:0002534	cytokine production involved in inflammatory response	0.0163748	0.171858	0.148028	Ido1/Il17rc/Il17d	3
GO:0014904	myotube cell development	0.0163748	0.171858	0.148028	Ryr1/Stac3/Bcl2	3
GO:0045581	negative regulation of T cell differentiation	0.0163748	0.171858	0.148028	Cyld/Gli3/Anxa1	3
GO:0098801	regulation of renal system process	0.0163748	0.171858	0.148028	Tac1/Adora2a/Drd2	3
GO:0006874	cellular calcium ion homeostasis	0.0165115	0.171858	0.148028	Adcy5/Kcna5/Drd1/Ryr1/Tac1/Gpr6/Drd2/Gpr3/Hrh3/Synpo/Bcl2/Grik2	12
GO:0002695	negative regulation of leukocyte activation	0.0165932	0.171858	0.148028	Ido1/Adora2a/Cyld/Gli3/Bcr/Anxa1	6
GO:1903707	negative regulation of hemopoiesis	0.0165932	0.171858	0.148028	Meis2/Cyld/Trib1/Gli3/Anxa1/Il17d	6
GO:0071417	cellular response to organonitrogen compound	0.016807	0.171858	0.148028	Gnal/Rgs9/Adcy5/Actn2/Drd1/Ryr1/Ptprv/Trem2/Drd2/Crh/Lrrk2/Pdgfd/Gnb5/Nr4a1/Cpeb1	15
GO:0007519	skeletal muscle tissue development	0.0170359	0.171858	0.148028	Ryr1/Stac3/Egr2/Met/Popdc3/Bcl2/Nr4a1	7
GO:1903038	negative regulation of leukocyte cell-cell adhesion	0.0171074	0.171858	0.148028	Ido1/Adora2a/Cyld/Gli3/Anxa1	5
GO:0098771	inorganic ion homeostasis	0.0171286	0.171858	0.148028	Adcy5/Kcna5/Drd1/Ryr1/Tac1/Gpr6/Adora2a/Drd2/Lrrk2/Slc26a4/Gpr3/Tesc/Hrh3/Synpo/Slc9a5/Bcl2/Grik2	17
GO:0001574	ganglioside biosynthetic process	0.0174744	0.171858	0.148028	St8sia3/St8sia2	2
GO:0001820	serotonin secretion	0.0174744	0.171858	0.148028	Crh/Hrh3	2
GO:0002483	antigen processing and presentation of endogenous peptide antigen	0.0174744	0.171858	0.148028	H2-D1/H2-K1	2
GO:0007190	activation of adenylate cyclase activity	0.0174744	0.171858	0.148028	Gnal/Drd1	2
GO:0015816	glycine transport	0.0174744	0.171858	0.148028	Rgs2/Slc32a1	2
GO:0019885	antigen processing and presentation of endogenous peptide antigen via MHC class I	0.0174744	0.171858	0.148028	H2-D1/H2-K1	2
GO:0021892	cerebral cortex GABAergic interneuron differentiation	0.0174744	0.171858	0.148028	Drd1/Drd2	2
GO:0035810	positive regulation of urine volume	0.0174744	0.171858	0.148028	Adora2a/Drd2	2
GO:0045624	positive regulation of T-helper cell differentiation	0.0174744	0.171858	0.148028	Anxa1/Shb	2
GO:0060159	regulation of dopamine receptor signaling pathway	0.0174744	0.171858	0.148028	Drd2/Lrrk2	2
GO:0060192	negative regulation of lipase activity	0.0174744	0.171858	0.148028	Rgs2/Anxa1	2
GO:0098953	receptor diffusion trapping	0.0174744	0.171858	0.148028	Cacng4/Cacng8	2
GO:0098970	postsynaptic neurotransmitter receptor diffusion trapping	0.0174744	0.171858	0.148028	Cacng4/Cacng8	2
GO:0099004	calmodulin dependent kinase signaling pathway	0.0174744	0.171858	0.148028	Trem2/Lrrk2	2
GO:0099628	neurotransmitter receptor diffusion trapping	0.0174744	0.171858	0.148028	Cacng4/Cacng8	2
GO:1900017	positive regulation of cytokine production involved in inflammatory response	0.0174744	0.171858	0.148028	Il17rc/Il17d	2
GO:0031960	response to corticosteroid	0.0175572	0.171858	0.148028	Npas4/Gpr83/Anxa1/Bcl2	4
GO:0051932	synaptic transmission, GABAergic	0.0175572	0.171858	0.148028	Npas4/Tac1/Adora2a/Drd2	4
GO:0060537	muscle tissue development	0.0176393	0.17211	0.148245	Actn2/Rgs2/Ryr1/Stac3/Rarb/Egr2/Met/Popdc3/Bcl2/Isl1/Nr4a1/Kcnk2/Zfpm2	13
GO:1903522	regulation of blood circulation	0.0177311	0.172454	0.148541	Kcna5/Rgs2/Drd1/Tac1/Drd2/Adra2c/Scn4b/Hopx	8
GO:0060079	excitatory postsynaptic potential	0.0180626	0.175121	0.150839	Npas4/Adora2a/Lrrk2/Met/Grik2	5
GO:1903170	negative regulation of calcium ion transmembrane transport	0.0181436	0.175349	0.151035	Drd2/Rem2/Gnb5	3
GO:1901699	cellular response to nitrogen compound	0.0186259	0.179247	0.154392	Gnal/Rgs9/Adcy5/Actn2/Drd1/Ryr1/Ptprv/Trem2/Drd2/Crh/Lrrk2/Hrh3/Pdgfd/Gnb5/Nr4a1/Cpeb1	16
GO:0002694	regulation of leukocyte activation	0.0186642	0.179247	0.154392	Tac1/Ido1/Adora2a/Trem2/Lrrk2/Cyld/Gsn/Gli3/Bcr/Anxa1/Bcl2/Shb	12
GO:0045137	development of primary sexual characteristics	0.019122	0.183068	0.157683	Lhx8/Dach1/Akap9/Tesc/Bcl2/Vgf/Zfpm2	7
GO:0017157	regulation of exocytosis	0.0193546	0.184716	0.159103	Drd1/Adora2a/Drd2/Lrrk2/Lgi3/Bcr/Anxa1/Rab3b/Grm7	9
GO:0050796	regulation of insulin secretion	0.0198555	0.185807	0.160043	Adcy5/Ptprv/Drd2/Crh/Midn/Isl1/Pde1c	7
GO:0060538	skeletal muscle organ development	0.0198555	0.185807	0.160043	Ryr1/Stac3/Egr2/Met/Popdc3/Bcl2/Nr4a1	7
GO:0001964	startle response	0.0200144	0.185807	0.160043	Penk/Adora2a/Drd2	3
GO:0014047	glutamate secretion	0.0200144	0.185807	0.160043	Adora2a/Hrh3/Grm7	3
GO:0019228	neuronal action potential	0.0200144	0.185807	0.160043	Drd1/Gpr88/Grik2	3
GO:0046638	positive regulation of alpha-beta T cell differentiation	0.0200144	0.185807	0.160043	Gli3/Anxa1/Shb	3
GO:0052372	modulation by symbiont of entry into host	0.0200144	0.185807	0.160043	Trim56/Gsn/Tmprss2	3
GO:2001258	negative regulation of cation channel activity	0.0200144	0.185807	0.160043	Drd2/Rem2/Gnb5	3
GO:0009314	response to radiation	0.0200531	0.185807	0.160043	Pde1b/Drd1/Meis2/Ppp1r1b/Drd2/Synpo/Gpr88/Anxa1/Bcl2/Cirbp/Junb/Trp53bp2	12
GO:0046545	development of primary female sexual characteristics	0.0200774	0.185807	0.160043	Lhx8/Dach1/Bcl2/Vgf/Zfpm2	5
GO:0070588	calcium ion transmembrane transport	0.0205496	0.189015	0.162806	Rgs9/Drd1/Ryr1/Stac3/Drd2/Rem2/Cacng4/Cacng8/Gnb5	9
GO:0050905	neuromuscular process	0.0207034	0.189015	0.162806	Adcy5/Penk/Adora2a/Drd2/Gpr88/Bcr	6
GO:0030003	cellular cation homeostasis	0.0210256	0.189015	0.162806	Adcy5/Kcna5/Drd1/Ryr1/Tac1/Gpr6/Drd2/Lrrk2/Gpr3/Tesc/Hrh3/Synpo/Slc9a5/Bcl2/Grik2	15
GO:0007614	short-term memory	0.0210669	0.189015	0.162806	Npas4/Grm7	2
GO:0033604	negative regulation of catecholamine secretion	0.0210669	0.189015	0.162806	Drd2/Crh	2
GO:0035590	purinergic nucleotide receptor signaling pathway	0.0210669	0.189015	0.162806	Adcy5/Adora2a	2
GO:0060456	positive regulation of digestive system process	0.0210669	0.189015	0.162806	Tac1/Crh	2
GO:0072606	interleukin-8 secretion	0.0210669	0.189015	0.162806	Anxa4/Anxa1	2
GO:0090025	regulation of monocyte chemotaxis	0.0210669	0.189015	0.162806	Dusp1/Nbl1	2
GO:1903978	regulation of microglial cell activation	0.0210669	0.189015	0.162806	Trem2/Lrrk2	2
GO:0014902	myotube differentiation	0.0211378	0.189015	0.162806	Ryr1/Stac3/Met/Bcl2/Cd9	5
GO:0030336	negative regulation of cell migration	0.0211667	0.189015	0.162806	Drd1/Dach1/Drd2/Dusp1/Trib1/Bcr/Bcl2/Chrd/Nbl1	9
GO:0072078	nephron tubule morphogenesis	0.0214892	0.190479	0.164067	Gli3/Adamts16/Bcl2/Irx1	4
GO:0030900	forebrain development	0.0215178	0.190479	0.164067	Pou3f4/Dlx5/Drd1/Lhx8/Drd2/Lrrk2/Rarb/Gli3/Bcl11b/Isl1/Chrd/Zswim6	12
GO:0055074	calcium ion homeostasis	0.0215178	0.190479	0.164067	Adcy5/Kcna5/Drd1/Ryr1/Tac1/Gpr6/Drd2/Gpr3/Hrh3/Synpo/Bcl2/Grik2	12
GO:0031623	receptor internalization	0.0216013	0.190666	0.164227	Drd2/Ptpn5/Cacng4/Cacng8/Arc/Cd9	6
GO:0002793	positive regulation of peptide secretion	0.0217971	0.191839	0.165238	Adora2a/Il17rc/Trem2/Drd2/Postn/Crh/Lrrk2/Rasl10b/Isl1	9
GO:0007606	sensory perception of chemical stimulus	0.0219874	0.192406	0.165726	Gnal/Drd2/Pde1c	3
GO:0021545	cranial nerve development	0.0219874	0.192406	0.165726	Egr2/Gli3/Isl1	3
GO:0072088	nephron epithelium morphogenesis	0.02291	0.199906	0.172187	Gli3/Adamts16/Bcl2/Irx1	4
GO:0006939	smooth muscle contraction	0.0233666	0.202732	0.17462	Htr1d/Rgs2/Drd1/Drd2/Adra2c	5
GO:0032675	regulation of interleukin-6 production	0.0233666	0.202732	0.17462	Il17rc/Trem2/Met/Il17d/Isl1	5
GO:0006873	cellular ion homeostasis	0.023642	0.204175	0.175863	Adcy5/Kcna5/Drd1/Ryr1/Tac1/Gpr6/Drd2/Lrrk2/Gpr3/Tesc/Hrh3/Synpo/Slc9a5/Bcl2/Grik2	15
GO:0007588	excretion	0.0240629	0.204175	0.175863	Tac1/Adora2a/Drd2	3
GO:0031016	pancreas development	0.0243868	0.204175	0.175863	Ptprv/Met/Anxa1/Isl1	4
GO:0046634	regulation of alpha-beta T cell activation	0.0243868	0.204175	0.175863	Adora2a/Gli3/Anxa1/Shb	4
GO:0072028	nephron morphogenesis	0.0243868	0.204175	0.175863	Gli3/Adamts16/Bcl2/Irx1	4
GO:1903169	regulation of calcium ion transmembrane transport	0.0244518	0.204175	0.175863	Rgs9/Drd1/Stac3/Drd2/Rem2/Gnb5	6
GO:0044057	regulation of system process	0.0245664	0.204175	0.175863	Kcna5/Rgs2/Drd1/Ryr1/Tac1/Adora2a/Drd2/Crh/Lrrk2/Adra2c/Cacng4/Oprk1/Scn4b/Abcg2/Hopx	15
GO:0002360	T cell lineage commitment	0.0249368	0.204175	0.175863	Cyld/Bcl2	2
GO:0003215	cardiac right ventricle morphogenesis	0.0249368	0.204175	0.175863	Isl1/Zfpm2	2
GO:0006704	glucocorticoid biosynthetic process	0.0249368	0.204175	0.175863	Hsd11b1/Crh	2
GO:0009595	detection of biotic stimulus	0.0249368	0.204175	0.175863	Dach1/Trem2	2
GO:0014041	regulation of neuron maturation	0.0249368	0.204175	0.175863	Lrrk2/Bcl2	2
GO:0019883	antigen processing and presentation of endogenous antigen	0.0249368	0.204175	0.175863	H2-D1/H2-K1	2
GO:0030852	regulation of granulocyte differentiation	0.0249368	0.204175	0.175863	Tesc/Trib1	2
GO:0032274	gonadotropin secretion	0.0249368	0.204175	0.175863	Crh/Oprk1	2
GO:0035930	corticosteroid hormone secretion	0.0249368	0.204175	0.175863	Tac1/Crh	2
GO:0045063	T-helper 1 cell differentiation	0.0249368	0.204175	0.175863	Relb/Anxa1	2
GO:0048755	branching morphogenesis of a nerve	0.0249368	0.204175	0.175863	Drd2/Lrrk2	2
GO:0051770	positive regulation of nitric-oxide synthase biosynthetic process	0.0249368	0.204175	0.175863	Lrrk2/Cpeb1	2
GO:0097154	GABAergic neuron differentiation	0.0249368	0.204175	0.175863	Drd1/Drd2	2
GO:2000846	regulation of corticosteroid hormone secretion	0.0249368	0.204175	0.175863	Tac1/Crh	2
GO:0040013	negative regulation of locomotion	0.0250293	0.204383	0.176043	Drd1/Adora2a/Dach1/Drd2/Dusp1/Trib1/Bcr/Bcl2/Chrd/Nbl1	10
GO:0007507	heart development	0.0251585	0.204891	0.17648	Actn2/Rgs2/Ryr1/Ccm2/Rarb/Ccdc151/Met/Gli3/Popdc3/Isl1/Drc1/Hopx/Lefty1/Kcnk2/Trp53bp2/Zfpm2	16
GO:0050707	regulation of cytokine secretion	0.0254552	0.204959	0.176539	Il17rc/Drd2/Postn/Lrrk2/Anxa4/Anxa1	6
GO:0032102	negative regulation of response to external stimulus	0.025681	0.204959	0.176539	Adora2a/Drd2/Dusp1/Trib1/Bcr/Gp5/Isl1/Cd9/Ets1/Nbl1	10
GO:0051271	negative regulation of cellular component movement	0.025681	0.204959	0.176539	Drd1/Dach1/Drd2/Dusp1/Trib1/Bcr/Bcl2/Chrd/Cd9/Nbl1	10
GO:0099565	chemical synaptic transmission, postsynaptic	0.025742	0.204959	0.176539	Npas4/Adora2a/Lrrk2/Met/Grik2	5
GO:0072503	cellular divalent inorganic cation homeostasis	0.0258115	0.204959	0.176539	Adcy5/Kcna5/Drd1/Ryr1/Tac1/Gpr6/Drd2/Gpr3/Hrh3/Synpo/Bcl2/Grik2	12
GO:0032410	negative regulation of transporter activity	0.0259199	0.204959	0.176539	Actn2/Drd2/Rem2/Gnb5	4
GO:0045582	positive regulation of T cell differentiation	0.0259199	0.204959	0.176539	Cyld/Gli3/Anxa1/Shb	4
GO:0050886	endocrine process	0.0259199	0.204959	0.176539	Tac1/Crh/Rasl10b/Oprk1	4
GO:0007420	brain development	0.025976	0.204959	0.176539	Pou3f4/Dlx5/Drd1/Lhx8/Drd2/Lrrk2/Nanos1/Rarb/Egr2/Met/Gli3/Bcr/Bcl11b/Bcl2/Isl1/Chrd/Zswim6	17
GO:0002293	alpha-beta T cell differentiation involved in immune response	0.0262407	0.204959	0.176539	Relb/Anxa1/Shb	3
GO:0002294	CD4-positive, alpha-beta T cell differentiation involved in immune response	0.0262407	0.204959	0.176539	Relb/Anxa1/Shb	3
GO:0042093	T-helper cell differentiation	0.0262407	0.204959	0.176539	Relb/Anxa1/Shb	3
GO:0042417	dopamine metabolic process	0.0262407	0.204959	0.176539	Pde1b/Drd1/Drd2	3
GO:0044060	regulation of endocrine process	0.0262407	0.204959	0.176539	Tac1/Crh/Oprk1	3
GO:0045620	negative regulation of lymphocyte differentiation	0.0262407	0.204959	0.176539	Cyld/Gli3/Anxa1	3
GO:0050931	pigment cell differentiation	0.0262407	0.204959	0.176539	Mreg/Gli3/Bcl2	3
GO:0009913	epidermal cell differentiation	0.0264858	0.206346	0.177734	Kazn/Fosl2/Bcr/Anxa1/Bcl11b/Prkch	6
GO:2000146	negative regulation of cell motility	0.0273337	0.211532	0.182201	Drd1/Dach1/Drd2/Dusp1/Trib1/Bcr/Bcl2/Chrd/Nbl1	9
GO:0003018	vascular process in circulatory system	0.0273592	0.211532	0.182201	Htr1d/Kcna5/Rgs2/Drd1/Adora2a/Adra2c/Bcr	7
GO:0051224	negative regulation of protein transport	0.0273592	0.211532	0.182201	Ptprv/Drd2/Lrrk2/Anxa4/Anxa1/Midn/Pde1c	7
GO:0032890	regulation of organic acid transport	0.0275097	0.211885	0.182505	Rgs2/Adora2a/Hrh3/Grm7	4
GO:0022408	negative regulation of cell-cell adhesion	0.0275437	0.211885	0.182505	Ido1/Adora2a/Cyld/Gli3/Anxa1/Cd9	6
GO:0032635	interleukin-6 production	0.0282669	0.215493	0.185612	Il17rc/Trem2/Met/Il17d/Isl1	5
GO:0002287	alpha-beta T cell activation involved in immune response	0.0285205	0.215493	0.185612	Relb/Anxa1/Shb	3
GO:0048002	antigen processing and presentation of peptide antigen	0.0285205	0.215493	0.185612	H2-D1/Trem2/H2-K1	3
GO:0061900	glial cell activation	0.0285205	0.215493	0.185612	Adora2a/Trem2/Lrrk2	3
GO:1902692	regulation of neuroblast proliferation	0.0285205	0.215493	0.185612	Drd2/Lrrk2/Gli3	3
GO:0001829	trophectodermal cell differentiation	0.0290711	0.215493	0.185612	Hopx/Junb	2
GO:0006491	N-glycan processing	0.0290711	0.215493	0.185612	St8sia3/St8sia2	2
GO:0032230	positive regulation of synaptic transmission, GABAergic	0.0290711	0.215493	0.185612	Tac1/Adora2a	2
GO:0042430	indole-containing compound metabolic process	0.0290711	0.215493	0.185612	Pde1b/Ido1	2
GO:0042754	negative regulation of circadian rhythm	0.0290711	0.215493	0.185612	Drd1/Drd2	2
GO:0046639	negative regulation of alpha-beta T cell differentiation	0.0290711	0.215493	0.185612	Gli3/Anxa1	2
GO:0050482	arachidonic acid secretion	0.0290711	0.215493	0.185612	Drd2/Anxa1	2
GO:0050857	positive regulation of antigen receptor-mediated signaling pathway	0.0290711	0.215493	0.185612	Cyld/Prkch	2
GO:1903963	arachidonate transport	0.0290711	0.215493	0.185612	Drd2/Anxa1	2
GO:2000831	regulation of steroid hormone secretion	0.0290711	0.215493	0.185612	Tac1/Crh	2
GO:0044106	cellular amine metabolic process	0.0291565	0.215603	0.185707	Pde1b/Drd1/Ido1/Napepld	4
GO:0007517	muscle organ development	0.0301874	0.222687	0.191809	Rgs2/Ryr1/Stac3/Egr2/Met/Popdc3/Bcl2/Isl1/Nr4a1/Kcnk2/Zfpm2	11
GO:0033673	negative regulation of kinase activity	0.0303759	0.223537	0.192541	Rgs2/Drd1/Adora2a/Ptpn5/Dusp1/Trib1/Midn/Shb	8
GO:0061333	renal tubule morphogenesis	0.0308607	0.22447	0.193345	Gli3/Adamts16/Bcl2/Irx1	4
GO:0018210	peptidyl-threonine modification	0.0308841	0.22447	0.193345	Sbk1/Lrrk2/Met/Galnt4/Bcl2/Galnt13	6
GO:0032677	regulation of interleukin-8 production	0.0309021	0.22447	0.193345	Anxa4/Anxa1/Il17d	3
GO:0086009	membrane repolarization	0.0309021	0.22447	0.193345	Kcna5/Akap9/Scn4b	3
GO:2000279	negative regulation of DNA biosynthetic process	0.0309021	0.22447	0.193345	Dach1/Dusp1/Kcnk2	3
GO:0051250	negative regulation of lymphocyte activation	0.0309436	0.22447	0.193345	Ido1/Adora2a/Cyld/Gli3/Anxa1	5
GO:0009416	response to light stimulus	0.0312603	0.225786	0.194478	Pde1b/Drd1/Meis2/Ppp1r1b/Drd2/Synpo/Gpr88/Bcl2/Cirbp	9
GO:0002696	positive regulation of leukocyte activation	0.0312729	0.225786	0.194478	Tac1/Trem2/Lrrk2/Cyld/Gli3/Anxa1/Bcl2/Shb	8
GO:0042326	negative regulation of phosphorylation	0.0314216	0.226324	0.194942	Rgs2/Drd1/Sh3rf2/Adora2a/Drd2/Lrrk2/Ptpn5/Cyld/Dusp1/Trib1/Met/Midn/Shb	13
GO:0035150	regulation of tube size	0.0320539	0.228076	0.19645	Htr1d/Kcna5/Rgs2/Drd1/Adora2a/Adra2c	6
GO:0035296	regulation of tube diameter	0.0320539	0.228076	0.19645	Htr1d/Kcna5/Rgs2/Drd1/Adora2a/Adra2c	6
GO:0097746	regulation of blood vessel diameter	0.0320539	0.228076	0.19645	Htr1d/Kcna5/Rgs2/Drd1/Adora2a/Adra2c	6
GO:1904950	negative regulation of establishment of protein localization	0.0322671	0.228076	0.19645	Ptprv/Drd2/Lrrk2/Anxa4/Anxa1/Midn/Pde1c	7
GO:0046660	female sex differentiation	0.0323397	0.228076	0.19645	Lhx8/Dach1/Bcl2/Vgf/Zfpm2	5
GO:0009308	amine metabolic process	0.0326225	0.228076	0.19645	Pde1b/Drd1/Ido1/Napepld	4
GO:0022029	telencephalon cell migration	0.0326225	0.228076	0.19645	Drd1/Drd2/Lrrk2/Gli3	4
GO:0007423	sensory organ development	0.0329742	0.228076	0.19645	Pou3f4/Dlx5/Meis2/Ccm2/Rarb/Dlx6/Gli3/Bcr/Bcl11b/Bcl2/H2-K1/Tmem231/Mpv17/Fat3	14
GO:0035107	appendage morphogenesis	0.0332522	0.228076	0.19645	Dlx5/Fras1/Rarb/Dlx6/Gli3/Tmem231	6
GO:0035108	limb morphogenesis	0.0332522	0.228076	0.19645	Dlx5/Fras1/Rarb/Dlx6/Gli3/Tmem231	6
GO:0001933	negative regulation of protein phosphorylation	0.0333841	0.228076	0.19645	Rgs2/Drd1/Sh3rf2/Adora2a/Drd2/Lrrk2/Ptpn5/Cyld/Dusp1/Trib1/Met/Shb	12
GO:0002292	T cell differentiation involved in immune response	0.033385	0.228076	0.19645	Relb/Anxa1/Shb	3
GO:0006837	serotonin transport	0.0334571	0.228076	0.19645	Crh/Hrh3	2
GO:0010544	negative regulation of platelet activation	0.0334571	0.228076	0.19645	Gp5/Cd9	2
GO:0032225	regulation of synaptic transmission, dopaminergic	0.0334571	0.228076	0.19645	Drd2/Rab3b	2
GO:0043032	positive regulation of macrophage activation	0.0334571	0.228076	0.19645	Trem2/Lrrk2	2
GO:0043278	response to morphine	0.0334571	0.228076	0.19645	Ppp1r1b/Drd2	2
GO:0043372	positive regulation of CD4-positive, alpha-beta T cell differentiation	0.0334571	0.228076	0.19645	Anxa1/Shb	2
GO:0046597	negative regulation of viral entry into host cell	0.0334571	0.228076	0.19645	Trim56/Gsn	2
GO:0048070	regulation of developmental pigmentation	0.0334571	0.228076	0.19645	Bcl2/Spns2	2
GO:0048143	astrocyte activation	0.0334571	0.228076	0.19645	Adora2a/Trem2	2
GO:0060134	prepulse inhibition	0.0334571	0.228076	0.19645	Adora2a/Drd2	2
GO:0060252	positive regulation of glial cell proliferation	0.0334571	0.228076	0.19645	Gfap/Prkch	2
GO:0060831	smoothened signaling pathway involved in dorsal/ventral neural tube patterning	0.0334571	0.228076	0.19645	Gpr161/Gli3	2
GO:1901019	regulation of calcium ion transmembrane transporter activity	0.034442	0.234267	0.201783	Stac3/Drd2/Rem2/Gnb5	4
GO:0050714	positive regulation of protein secretion	0.0350427	0.237823	0.204846	Adora2a/Il17rc/Trem2/Drd2/Postn/Crh/Lrrk2/Isl1	8
GO:2000300	regulation of synaptic vesicle exocytosis	0.0352484	0.238291	0.205249	Drd1/Adora2a/Drd2/Lrrk2/Grm7	5
GO:0007389	pattern specification process	0.0352677	0.238291	0.205249	Gpr161/Ccdc151/Egr2/Gli3/Arc/Isl1/Chrd/Drc1/Irx1/Lefty1/Nbl1	11
GO:0007618	mating	0.0359685	0.241372	0.207903	Drd1/Ppp1r1b/Vgf	3
GO:0046637	regulation of alpha-beta T cell differentiation	0.0359685	0.241372	0.207903	Gli3/Anxa1/Shb	3
GO:0060986	endocrine hormone secretion	0.0359685	0.241372	0.207903	Tac1/Crh/Oprk1	3
GO:0009617	response to bacterium	0.0360398	0.241372	0.207903	Penk/Ido1/Trem2/Trib1/Iigp1/Bcr/Coch/Vgf/Junb/H2-K1/Gbp7	11
GO:0072507	divalent inorganic cation homeostasis	0.0362298	0.242114	0.208542	Adcy5/Kcna5/Drd1/Ryr1/Tac1/Gpr6/Drd2/Gpr3/Hrh3/Synpo/Bcl2/Grik2	12
GO:0003151	outflow tract morphogenesis	0.0363195	0.242183	0.208601	Ryr1/Rarb/Isl1/Zfpm2	4
GO:0007224	smoothened signaling pathway	0.0370201	0.244701	0.21077	Gpr161/Tctn2/Gli3/Tctn3/Scube3/Tmem231	6
GO:0060047	heart contraction	0.0377326	0.244701	0.21077	Kcna5/Rgs2/Tac1/Drd2/Met/Scn4b/Hopx	7
GO:0001916	positive regulation of T cell mediated cytotoxicity	0.0380826	0.244701	0.21077	H2-D1/H2-K1	2
GO:0007271	synaptic transmission, cholinergic	0.0380826	0.244701	0.21077	Tac1/Adora2a	2
GO:0010738	regulation of protein kinase A signaling	0.0380826	0.244701	0.21077	Lrrk2/Pde10a	2
GO:0014072	response to isoquinoline alkaloid	0.0380826	0.244701	0.21077	Ppp1r1b/Drd2	2
GO:0035929	steroid hormone secretion	0.0380826	0.244701	0.21077	Tac1/Crh	2
GO:0042753	positive regulation of circadian rhythm	0.0380826	0.244701	0.21077	Adora2a/Arntl2	2
GO:0042832	defense response to protozoan	0.0380826	0.244701	0.21077	Iigp1/Gbp7	2
GO:0051482	positive regulation of cytosolic calcium ion concentration involved in phospholipase C-activating G protein-coupled signaling pathway	0.0380826	0.244701	0.21077	Drd1/Drd2	2
GO:0060307	regulation of ventricular cardiac muscle cell membrane repolarization	0.0380826	0.244701	0.21077	Akap9/Scn4b	2
GO:0070286	axonemal dynein complex assembly	0.0380826	0.244701	0.21077	Ccdc151/Drc1	2
GO:0150077	regulation of neuroinflammatory response	0.0380826	0.244701	0.21077	Trem2/Lrrk2	2
GO:1903214	regulation of protein targeting to mitochondrion	0.0380826	0.244701	0.21077	Lrrk2/Ptpn5	2
GO:0006875	cellular metal ion homeostasis	0.0381179	0.244701	0.21077	Adcy5/Kcna5/Drd1/Ryr1/Tac1/Gpr6/Drd2/Gpr3/Tesc/Hrh3/Synpo/Bcl2/Grik2	13
GO:0021885	forebrain cell migration	0.038255	0.244701	0.21077	Drd1/Drd2/Lrrk2/Gli3	4
GO:0045639	positive regulation of myeloid cell differentiation	0.038255	0.244701	0.21077	Trem2/Tesc/Trib1/Ets1	4
GO:0060271	cilium assembly	0.038334	0.244701	0.21077	Tctn2/Ccdc151/Cyld/Gsn/Tctn3/Adamts16/Drc1/B9d2/Tmem231	9
GO:0030155	regulation of cell adhesion	0.0386296	0.244701	0.21077	Abi3bp/Ido1/Adora2a/Postn/Tesc/Cyld/Dusp1/Gsn/Gli3/Anxa1/Bcl2/Chrd/Cd9/Shb/Ets1/Nid1	16
GO:0019098	reproductive behavior	0.0386519	0.244701	0.21077	Drd1/Ppp1r1b/Oprk1	3
GO:0032637	interleukin-8 production	0.0386519	0.244701	0.21077	Anxa4/Anxa1/Il17d	3
GO:0032873	negative regulation of stress-activated MAPK cascade	0.0386519	0.244701	0.21077	Sh3rf2/Cyld/Dusp1	3
GO:0070303	negative regulation of stress-activated protein kinase signaling cascade	0.0386519	0.244701	0.21077	Sh3rf2/Cyld/Dusp1	3
GO:0099590	neurotransmitter receptor internalization	0.0386519	0.244701	0.21077	Cacng4/Cacng8/Arc	3
GO:1903706	regulation of hemopoiesis	0.0387003	0.244701	0.21077	Meis2/Trem2/Tesc/Cyld/Trib1/Gli3/Anxa1/Il17d/Shb/Ets1	10
GO:0071407	cellular response to organic cyclic compound	0.039244	0.24689	0.212656	Gnal/Rgs9/Adcy5/Drd1/Npas4/Ryr1/Drd2/Crh/Lrrk2/Anxa1/Gnb5/Isl1	12
GO:0051222	positive regulation of protein transport	0.0392476	0.24689	0.212656	Adora2a/Il17rc/Trem2/Drd2/Postn/Crh/Lrrk2/Ptpn5/Slc35d3/Gli3/Isl1	11
GO:0010631	epithelial cell migration	0.039289	0.24689	0.212656	Tac1/Nanos1/Anln/Met/Anxa1/Ctsh/Ets1/Nr4a1/Prcp	9
GO:0008544	epidermis development	0.0401734	0.250416	0.215693	Kazn/Fosl2/Mreg/Bcr/Anxa1/Bcl11b/Prkch/Bcl2	8
GO:0001656	metanephros development	0.0402487	0.250416	0.215693	Fras1/Gli3/Bcl2/Irx1	4
GO:0002027	regulation of heart rate	0.0402487	0.250416	0.215693	Kcna5/Tac1/Drd2/Scn4b	4
GO:0090130	tissue migration	0.0402601	0.250416	0.215693	Tac1/Nanos1/Anln/Met/Anxa1/Ctsh/Ets1/Nr4a1/Prcp	9
GO:0090132	epithelium migration	0.0402601	0.250416	0.215693	Tac1/Nanos1/Anln/Met/Anxa1/Ctsh/Ets1/Nr4a1/Prcp	9
GO:0042246	tissue regeneration	0.0414345	0.255606	0.220164	Anxa1/Hopx/Cd9	3
GO:0046635	positive regulation of alpha-beta T cell activation	0.0414345	0.255606	0.220164	Gli3/Anxa1/Shb	3
GO:0051590	positive regulation of neurotransmitter transport	0.0414345	0.255606	0.220164	Adora2a/Drd2/Rab3b	3
GO:0034763	negative regulation of transmembrane transport	0.0415379	0.255606	0.220164	Actn2/Rgs2/Drd2/Rem2/Gnb5	5
GO:0006885	regulation of pH	0.0423004	0.255606	0.220164	Lrrk2/Slc26a4/Slc9a5/Bcl2	4
GO:0045621	positive regulation of lymphocyte differentiation	0.0423004	0.255606	0.220164	Cyld/Gli3/Anxa1/Shb	4
GO:0033500	carbohydrate homeostasis	0.042359	0.255606	0.220164	Adcy5/Ptprv/Crh/Met/Oprk1/Vgf/Pde1c/Prcp	8
GO:0042593	glucose homeostasis	0.042359	0.255606	0.220164	Adcy5/Ptprv/Crh/Met/Oprk1/Vgf/Pde1c/Prcp	8
GO:0050867	positive regulation of cell activation	0.042359	0.255606	0.220164	Tac1/Trem2/Lrrk2/Cyld/Gli3/Anxa1/Bcl2/Shb	8
GO:0001562	response to protozoan	0.0429359	0.255606	0.220164	Iigp1/Gbp7	2
GO:0001914	regulation of T cell mediated cytotoxicity	0.0429359	0.255606	0.220164	H2-D1/H2-K1	2
GO:0007625	grooming behavior	0.0429359	0.255606	0.220164	Drd1/Drd2	2
GO:0021513	spinal cord dorsal/ventral patterning	0.0429359	0.255606	0.220164	Gli3/Chrd	2
GO:0021602	cranial nerve morphogenesis	0.0429359	0.255606	0.220164	Egr2/Gli3	2
GO:0032735	positive regulation of interleukin-12 production	0.0429359	0.255606	0.220164	Ido1/Isl1	2
GO:0035809	regulation of urine volume	0.0429359	0.255606	0.220164	Adora2a/Drd2	2
GO:0042711	maternal behavior	0.0429359	0.255606	0.220164	Drd1/Oprk1	2
GO:0045622	regulation of T-helper cell differentiation	0.0429359	0.255606	0.220164	Anxa1/Shb	2
GO:0048665	neuron fate specification	0.0429359	0.255606	0.220164	Gli3/Isl1	2
GO:0051767	nitric-oxide synthase biosynthetic process	0.0429359	0.255606	0.220164	Lrrk2/Cpeb1	2
GO:0051769	regulation of nitric-oxide synthase biosynthetic process	0.0429359	0.255606	0.220164	Lrrk2/Cpeb1	2
GO:2000209	regulation of anoikis	0.0429359	0.255606	0.220164	Bcl2/Brms1	2
GO:0030217	T cell differentiation	0.0437753	0.259329	0.22337	Cyld/Gli3/Relb/Anxa1/Bcl11b/Bcl2/Shb	7
GO:0008016	regulation of heart contraction	0.0438876	0.259329	0.22337	Kcna5/Rgs2/Tac1/Drd2/Scn4b/Hopx	6
GO:0002521	leukocyte differentiation	0.0440904	0.259329	0.22337	Trem2/Tesc/Cyld/Trib1/Gli3/Relb/Anxa1/Hells/Bcl11b/Bcl2/Junb/Shb	12
GO:0099003	vesicle-mediated transport in synapse	0.0443073	0.259329	0.22337	Drd1/Adora2a/Drd2/Lrrk2/Rab3b/Amph/Arc/Grm7/Slc32a1	9
GO:0002763	positive regulation of myeloid leukocyte differentiation	0.0443152	0.259329	0.22337	Trem2/Tesc/Trib1	3
GO:0018198	peptidyl-cysteine modification	0.0443152	0.259329	0.22337	Zdhhc14/Rab3b/Zdhhc7	3
GO:0045744	negative regulation of G protein-coupled receptor signaling pathway	0.0443152	0.259329	0.22337	Rgs2/Drd2/Met	3
GO:0150076	neuroinflammatory response	0.0443152	0.259329	0.22337	Adora2a/Trem2/Lrrk2	3
GO:0018958	phenol-containing compound metabolic process	0.0444104	0.259329	0.22337	Pde1b/Drd1/Drd2/Bcl2	4
GO:1902106	negative regulation of leukocyte differentiation	0.0444104	0.259329	0.22337	Cyld/Trib1/Gli3/Anxa1	4
GO:0032504	multicellular organism reproduction	0.0447389	0.260749	0.224593	Rgs2/Drd1/Ppp1r1b/Akap9/Adamts16/Oprk1/Anxa1/Tdrp/Bcl2/Abcg2/Vgf/Junb/Cd9/Spata24/Shb	15
GO:0120031	plasma membrane bounded cell projection assembly	0.0449645	0.261565	0.225296	Actn2/Cdc42ep3/Spata13/Tctn2/Ccdc151/Cyld/Anln/Gsn/Tctn3/Adamts16/Drc1/B9d2/Tmem231	13
GO:0055002	striated muscle cell development	0.0453505	0.262809	0.226368	Actn2/Rgs2/Ryr1/Stac3/Met/Bcl2	6
GO:0071248	cellular response to metal ion	0.0453505	0.262809	0.226368	Fosb/Lrrk2/Gsn/Rasgrp2/Cpne5/Junb	6
GO:0007411	axon guidance	0.0457832	0.264814	0.228094	Dlx5/Alcam/Egr2/Gli3/Bcl11b/Isl1/Tenm2/Zswim6	8
GO:0003002	regionalization	0.0464299	0.267534	0.230437	Gpr161/Egr2/Gli3/Arc/Isl1/Chrd/Irx1/Lefty1/Nbl1	9
GO:1901379	regulation of potassium ion transmembrane transport	0.0465784	0.267534	0.230437	Actn2/Akap9/Trem2/Oprk1	4
GO:0050663	cytokine secretion	0.0468436	0.267534	0.230437	Il17rc/Drd2/Postn/Lrrk2/Anxa4/Anxa1	6
GO:0007162	negative regulation of cell adhesion	0.0469638	0.267534	0.230437	Ido1/Adora2a/Postn/Cyld/Dusp1/Gli3/Anxa1/Cd9	8
GO:0097485	neuron projection guidance	0.0469638	0.267534	0.230437	Dlx5/Alcam/Egr2/Gli3/Bcl11b/Isl1/Tenm2/Zswim6	8
GO:0001658	branching involved in ureteric bud morphogenesis	0.0472932	0.267534	0.230437	Gli3/Adamts16/Bcl2	3
GO:0006584	catecholamine metabolic process	0.0472932	0.267534	0.230437	Pde1b/Drd1/Drd2	3
GO:0009712	catechol-containing compound metabolic process	0.0472932	0.267534	0.230437	Pde1b/Drd1/Drd2	3
GO:0048512	circadian behavior	0.0472932	0.267534	0.230437	Drd1/Adora2a/Drd2	3
GO:0003015	heart process	0.0476847	0.267534	0.230437	Kcna5/Rgs2/Tac1/Drd2/Met/Scn4b/Hopx	7
GO:0055065	metal ion homeostasis	0.0477455	0.267534	0.230437	Adcy5/Kcna5/Drd1/Ryr1/Tac1/Gpr6/Adora2a/Drd2/Gpr3/Tesc/Hrh3/Synpo/Bcl2/Grik2	14
GO:0001573	ganglioside metabolic process	0.0480054	0.267534	0.230437	St8sia3/St8sia2	2
GO:0006688	glycosphingolipid biosynthetic process	0.0480054	0.267534	0.230437	St8sia3/St8sia2	2
GO:0008211	glucocorticoid metabolic process	0.0480054	0.267534	0.230437	Hsd11b1/Crh	2
GO:0010996	response to auditory stimulus	0.0480054	0.267534	0.230437	Drd2/Usp53	2
GO:0015812	gamma-aminobutyric acid transport	0.0480054	0.267534	0.230437	Hrh3/Slc32a1	2
GO:0021511	spinal cord patterning	0.0480054	0.267534	0.230437	Gli3/Chrd	2
GO:0060746	parental behavior	0.0480054	0.267534	0.230437	Drd1/Oprk1	2
GO:0071880	adenylate cyclase-activating adrenergic receptor signaling pathway	0.0480054	0.267534	0.230437	Drd2/Adra2c	2
GO:0099625	ventricular cardiac muscle cell membrane repolarization	0.0480054	0.267534	0.230437	Akap9/Scn4b	2
GO:0090596	sensory organ morphogenesis	0.0481642	0.26793	0.230778	Pou3f4/Dlx5/Rarb/Dlx6/Gli3/Bcr/Bcl2/Fat3	8
GO:0007605	sensory perception of sound	0.0484649	0.268624	0.231376	Pou3f4/Coch/Grm7/Mpv17/Usp53	5
GO:0060078	regulation of postsynaptic membrane potential	0.0484649	0.268624	0.231376	Npas4/Adora2a/Lrrk2/Met/Grik2	5
GO:0009953	dorsal/ventral pattern formation	0.0488044	0.269528	0.232154	Gpr161/Gli3/Chrd/Nbl1	4
GO:0072080	nephron tubule development	0.0488044	0.269528	0.232154	Gli3/Adamts16/Bcl2/Irx1	4
GO:0007548	sex differentiation	0.0490359	0.26983	0.232415	Lhx8/Dach1/Akap9/Tesc/Bcl2/Vgf/Zfpm2	7
GO:1903037	regulation of leukocyte cell-cell adhesion	0.0490359	0.26983	0.232415	Ido1/Adora2a/Cyld/Gli3/Anxa1/Shb/Ets1	7
GO:0042110	T cell activation	0.0502618	0.275665	0.237441	Ido1/Adora2a/Cyld/Gsn/Gli3/Relb/Anxa1/Bcl11b/Bcl2/Shb	10
GO:0043367	CD4-positive, alpha-beta T cell differentiation	0.0503671	0.275665	0.237441	Relb/Anxa1/Shb	3
GO:0046718	viral entry into host cell	0.0503671	0.275665	0.237441	Trim56/Gsn/Tmprss2	3
GO:0042310	vasoconstriction	0.0510883	0.278614	0.239981	Htr1d/Kcna5/Drd1/Adra2c	4
GO:0048708	astrocyte differentiation	0.0510883	0.278614	0.239981	Drd1/Adora2a/Trem2/Gfap	4
GO:0008406	gonad development	0.0515045	0.279884	0.241074	Lhx8/Akap9/Tesc/Bcl2/Vgf/Zfpm2	6
GO:0098693	regulation of synaptic vesicle cycle	0.0515045	0.279884	0.241074	Drd1/Adora2a/Drd2/Lrrk2/Rab3b/Grm7	6
GO:0006469	negative regulation of protein kinase activity	0.0518106	0.280454	0.241566	Rgs2/Drd1/Adora2a/Ptpn5/Dusp1/Trib1/Shb	7
GO:0098542	defense response to other organism	0.0518537	0.280454	0.241566	Il17rc/Trem2/Drd2/Cyld/Trim56/Gsn/Iigp1/Oprk1/Anxa1/Bcl2/Coch/Vgf/H2-K1/Gbp7	14
GO:0099504	synaptic vesicle cycle	0.0518849	0.280454	0.241566	Drd1/Adora2a/Drd2/Lrrk2/Rab3b/Amph/Grm7/Slc32a1	8
GO:0048736	appendage development	0.0531189	0.281071	0.242097	Dlx5/Fras1/Rarb/Dlx6/Gli3/Tmem231	6
GO:0060173	limb development	0.0531189	0.281071	0.242097	Dlx5/Fras1/Rarb/Dlx6/Gli3/Tmem231	6
GO:0002828	regulation of type 2 immune response	0.0532801	0.281071	0.242097	Ido1/Anxa1	2
GO:0009954	proximal/distal pattern formation	0.0532801	0.281071	0.242097	Gli3/Irx1	2
GO:0035094	response to nicotine	0.0532801	0.281071	0.242097	Ppp1r1b/Bcl2	2
GO:0042053	regulation of dopamine metabolic process	0.0532801	0.281071	0.242097	Pde1b/Drd1	2
GO:0045986	negative regulation of smooth muscle contraction	0.0532801	0.281071	0.242097	Rgs2/Adra2c	2
GO:0051481	negative regulation of cytosolic calcium ion concentration	0.0532801	0.281071	0.242097	Kcna5/Drd2	2
GO:0097164	ammonium ion metabolic process	0.0532801	0.281071	0.242097	Pde1b/Enpp6	2
GO:0098810	neurotransmitter reuptake	0.0532801	0.281071	0.242097	Drd2/Rab3b	2
GO:2000516	positive regulation of CD4-positive, alpha-beta T cell activation	0.0532801	0.281071	0.242097	Anxa1/Shb	2
GO:0030004	cellular monovalent inorganic cation homeostasis	0.0534299	0.281071	0.242097	Lrrk2/Tesc/Slc9a5/Bcl2	4
GO:0042472	inner ear morphogenesis	0.0534299	0.281071	0.242097	Pou3f4/Dlx5/Dlx6/Bcr	4
GO:0071277	cellular response to calcium ion	0.0534299	0.281071	0.242097	Fosb/Rasgrp2/Cpne5/Junb	4
GO:0014009	glial cell proliferation	0.053536	0.281071	0.242097	Trem2/Gfap/Prkch	3
GO:2001038	regulation of cellular response to drug	0.053536	0.281071	0.242097	Drd2/Lrrk2/Met	3
GO:0040017	positive regulation of locomotion	0.0535636	0.281071	0.242097	Drd1/Tac1/Sh3rf2/Trem2/Postn/Met/Oprk1/Anxa1/Pdgfd/Bcl2/Ctsh/Ets1/Cpeb1/Rras2	14
GO:1904951	positive regulation of establishment of protein localization	0.0540658	0.283219	0.243948	Adora2a/Il17rc/Trem2/Drd2/Postn/Crh/Lrrk2/Ptpn5/Slc35d3/Gli3/Isl1	11
GO:0018105	peptidyl-serine phosphorylation	0.0543891	0.283854	0.244494	Drd1/Ppp1r1b/Sbk1/Akap9/Lrrk2/Met/Prkch/Bcl2/Clspn	9
GO:0030031	cell projection assembly	0.0544477	0.283854	0.244494	Actn2/Cdc42ep3/Spata13/Tctn2/Ccdc151/Cyld/Anln/Gsn/Tctn3/Adamts16/Drc1/B9d2/Tmem231	13
GO:0021537	telencephalon development	0.0544657	0.283854	0.244494	Dlx5/Drd1/Drd2/Lrrk2/Rarb/Gli3/Bcl11b/Zswim6	8
GO:0042692	muscle cell differentiation	0.0545802	0.283966	0.244591	Actn2/Rgs2/Ryr1/Stac3/Rarb/Met/Popdc3/Bcl2/Hopx/Cd9	10
GO:0060326	cell chemotaxis	0.0546825	0.284014	0.244632	Il17rc/Dusp1/Met/Anxa1/Pdgfd/Nr4a1/Nbl1	7
GO:0050863	regulation of T cell activation	0.0561551	0.291168	0.250794	Ido1/Adora2a/Cyld/Gsn/Gli3/Anxa1/Shb	7
GO:0031648	protein destabilization	0.0567985	0.294004	0.253237	Gsn/Ccdc88c/Ctsh	3
GO:0001819	positive regulation of cytokine production	0.058057	0.299533	0.257999	Ido1/Il17rc/Trem2/Drd2/Postn/Lrrk2/Anxa1/Il17d/Isl1	9
GO:0014910	regulation of smooth muscle cell migration	0.0582854	0.299533	0.257999	Postn/Trib1/Pdgfd/Bcl2	4
GO:0090630	activation of GTPase activity	0.0582854	0.299533	0.257999	Tbc1d8/Rundc1/Plekhg4/Bcr	4
GO:1903532	positive regulation of secretion by cell	0.0582872	0.299533	0.257999	Tac1/Adora2a/Il17rc/Trem2/Drd2/Postn/Crh/Lrrk2/Rasl10b/Oprk1/Isl1	11
GO:0002474	antigen processing and presentation of peptide antigen via MHC class I	0.0587493	0.299533	0.257999	H2-D1/H2-K1	2
GO:0003085	negative regulation of systemic arterial blood pressure	0.0587493	0.299533	0.257999	Crh/Prcp	2
GO:0018230	peptidyl-L-cysteine S-palmitoylation	0.0587493	0.299533	0.257999	Zdhhc14/Zdhhc7	2
GO:0018231	peptidyl-S-diacylglycerol-L-cysteine biosynthetic process from peptidyl-cysteine	0.0587493	0.299533	0.257999	Zdhhc14/Zdhhc7	2
GO:0042069	regulation of catecholamine metabolic process	0.0587493	0.299533	0.257999	Pde1b/Drd1	2
GO:0001763	morphogenesis of a branching structure	0.0591739	0.301195	0.259431	Drd2/Lrrk2/Met/Gli3/Adamts16/Bcl2/Ctsh	7
GO:1902806	regulation of cell cycle G1/S phase transition	0.060062	0.303894	0.261756	Kcna5/Ptprv/Anxa1/Bcl2/Cirbp	5
GO:0044409	entry into host	0.0601532	0.303894	0.261756	Trim56/Gsn/Tmprss2	3
GO:2000649	regulation of sodium ion transmembrane transporter activity	0.0601532	0.303894	0.261756	Tesc/Fxyd2/Scn4b	3
GO:0044782	cilium organization	0.060589	0.303894	0.261756	Tctn2/Ccdc151/Cyld/Gsn/Tctn3/Adamts16/Drc1/B9d2/Tmem231	9
GO:0002064	epithelial cell development	0.0607202	0.303894	0.261756	Ccm2/Akap9/Fosl2/Rarb/Met/Bcl11b/Adamtsl4	7
GO:0010563	negative regulation of phosphorus metabolic process	0.0607918	0.303894	0.261756	Rgs2/Drd1/Sh3rf2/Ppp1r1b/Adora2a/Drd2/Lrrk2/Ptpn5/Cyld/Dusp1/Trib1/Met/Midn/Shb	14
GO:0045936	negative regulation of phosphate metabolic process	0.0607918	0.303894	0.261756	Rgs2/Drd1/Sh3rf2/Ppp1r1b/Adora2a/Drd2/Lrrk2/Ptpn5/Cyld/Dusp1/Trib1/Met/Midn/Shb	14
GO:0001657	ureteric bud development	0.0607988	0.303894	0.261756	Rarb/Gli3/Adamts16/Bcl2	4
GO:0008584	male gonad development	0.0607988	0.303894	0.261756	Akap9/Tesc/Bcl2/Zfpm2	4
GO:0072163	mesonephric epithelium development	0.0607988	0.303894	0.261756	Rarb/Gli3/Adamts16/Bcl2	4
GO:0072164	mesonephric tubule development	0.0607988	0.303894	0.261756	Rarb/Gli3/Adamts16/Bcl2	4
GO:0051348	negative regulation of transferase activity	0.061273	0.305764	0.263366	Rgs2/Drd1/Adora2a/Ptpn5/Dusp1/Trib1/Midn/Shb	8
GO:0051249	regulation of lymphocyte activation	0.0618812	0.308285	0.265538	Tac1/Ido1/Adora2a/Cyld/Gsn/Gli3/Anxa1/Bcl2/Shb	9
GO:0072073	kidney epithelium development	0.0621357	0.308285	0.265538	Rarb/Gli3/Adamts16/Bcl2/Irx1	5
GO:0043547	positive regulation of GTPase activity	0.0622911	0.308285	0.265538	Tbc1d8/Rundc1/Dock9/Plekhg4/Bcr/Rasgrp2/Gnb5	7
GO:0010721	negative regulation of cell development	0.0627222	0.308285	0.265538	Rgs2/H2-D1/Postn/Lrrk2/Gli3/Gfap/Bcl2/Isl1/H2-K1/Shb/Fat3	11
GO:0001823	mesonephros development	0.0633689	0.308285	0.265538	Rarb/Gli3/Adamts16/Bcl2	4
GO:0046546	development of primary male sexual characteristics	0.0633689	0.308285	0.265538	Akap9/Tesc/Bcl2/Zfpm2	4
GO:0061326	renal tubule development	0.0633689	0.308285	0.265538	Gli3/Adamts16/Bcl2/Irx1	4
GO:0097756	negative regulation of blood vessel diameter	0.0633689	0.308285	0.265538	Htr1d/Kcna5/Drd1/Adra2c	4
GO:0006814	sodium ion transport	0.0634487	0.308285	0.265538	Drd2/Tesc/Fxyd2/Slc9a5/Scn4b/Asic4	6
GO:0030534	adult behavior	0.0634487	0.308285	0.265538	Drd1/Ppp1r1b/Drd2/Met/Oprk1/Grm7	6
GO:0055001	muscle cell development	0.0634487	0.308285	0.265538	Actn2/Rgs2/Ryr1/Stac3/Met/Bcl2	6
GO:0002532	production of molecular mediator involved in inflammatory response	0.0635989	0.308285	0.265538	Ido1/Il17rc/Il17d	3
GO:0048663	neuron fate commitment	0.0635989	0.308285	0.265538	Gli3/Bcl11b/Isl1	3
GO:0048747	muscle fiber development	0.0635989	0.308285	0.265538	Ryr1/Stac3/Bcl2	3
GO:0070661	leukocyte proliferation	0.0638868	0.308285	0.265538	Tac1/Ido1/Trem2/Anxa1/Hells/Bcl2/Shb	7
GO:0031099	regeneration	0.0642496	0.308285	0.265538	Gfap/Anxa1/Bcl2/Hopx/Cd9	5
GO:0010092	specification of animal organ identity	0.0644027	0.308285	0.265538	Gli3/Isl1	2
GO:0033687	osteoblast proliferation	0.0644027	0.308285	0.265538	Bcl2/Junb	2
GO:0043496	regulation of protein homodimerization activity	0.0644027	0.308285	0.265538	Bcl2/Isl1	2
GO:0043950	positive regulation of cAMP-mediated signaling	0.0644027	0.308285	0.265538	Crh/Gpr3	2
GO:0043951	negative regulation of cAMP-mediated signaling	0.0644027	0.308285	0.265538	Rgs2/Pde10a	2
GO:0044342	type B pancreatic cell proliferation	0.0644027	0.308285	0.265538	Ptprv/Nr4a1	2
GO:0071312	cellular response to alkaloid	0.0644027	0.308285	0.265538	Ryr1/Crh	2
GO:0086019	cell-cell signaling involved in cardiac conduction	0.0644027	0.308285	0.265538	Kcna5/Scn4b	2
GO:0097028	dendritic cell differentiation	0.0644027	0.308285	0.265538	Trem2/Relb	2
GO:1903747	regulation of establishment of protein localization to mitochondrion	0.0644027	0.308285	0.265538	Lrrk2/Ptpn5	2
GO:0001667	ameboidal-type cell migration	0.0650206	0.310756	0.267666	Tac1/Nanos1/Anln/Met/Anxa1/Isl1/Lefty1/Ctsh/Ets1/Nr4a1/Prcp	11
GO:0002028	regulation of sodium ion transport	0.0659953	0.313452	0.269988	Drd2/Tesc/Fxyd2/Scn4b	4
GO:0008585	female gonad development	0.0659953	0.313452	0.269988	Lhx8/Bcl2/Vgf/Zfpm2	4
GO:0014074	response to purine-containing compound	0.0659953	0.313452	0.269988	Gnal/Ryr1/Adora2a/Junb	4
GO:0050715	positive regulation of cytokine secretion	0.0659953	0.313452	0.269988	Il17rc/Drd2/Postn/Lrrk2	4
GO:0051592	response to calcium ion	0.0664036	0.314901	0.271237	Fosb/Rasgrp2/Cpne5/Junb/Pde1c	5
GO:0045321	leukocyte activation	0.0666012	0.315349	0.271622	Tac1/Ido1/Adora2a/Trem2/Lrrk2/Cyld/Gsn/Gli3/Relb/Bcr/Anxa1/Hells/Bcl11b/Bcl2/Shb	15
GO:0060541	respiratory system development	0.0671522	0.317466	0.273445	Dlx5/Hsd11b1/Crh/Gli3/Hopx/Ctsh/Zfpm2	7
GO:0051289	protein homotetramerization	0.0686778	0.324176	0.279225	Rxrg/Actn2/Upb1/Kcnj12	4
GO:0048871	multicellular organismal homeostasis	0.0697806	0.325832	0.280652	Drd1/Drd2/Gpr3/Nanos1/Met/Slc35d3/Bcl2/Napepld/Ctsh/Prcp/Tff1	11
GO:0001912	positive regulation of leukocyte mediated cytotoxicity	0.0702303	0.325832	0.280652	H2-D1/H2-K1	2
GO:0002691	regulation of cellular extravasation	0.0702303	0.325832	0.280652	Bcr/Pdgfd	2
GO:0010737	protein kinase A signaling	0.0702303	0.325832	0.280652	Lrrk2/Pde10a	2
GO:0032309	icosanoid secretion	0.0702303	0.325832	0.280652	Drd2/Anxa1	2
GO:0032653	regulation of interleukin-10 production	0.0702303	0.325832	0.280652	Ido1/Trem2	2
GO:0033032	regulation of myeloid cell apoptotic process	0.0702303	0.325832	0.280652	Anxa1/Bcl2	2
GO:0042092	type 2 immune response	0.0702303	0.325832	0.280652	Ido1/Anxa1	2
GO:0045920	negative regulation of exocytosis	0.0702303	0.325832	0.280652	Bcr/Anxa1	2
GO:0048566	embryonic digestive tract development	0.0702303	0.325832	0.280652	Rarb/Gli3	2
GO:1901522	positive regulation of transcription from RNA polymerase II promoter involved in cellular response to chemical stimulus	0.0702303	0.325832	0.280652	Rxrg/Dlx5	2
GO:0002286	T cell activation involved in immune response	0.0707568	0.325832	0.280652	Relb/Anxa1/Shb	3
GO:0032755	positive regulation of interleukin-6 production	0.0707568	0.325832	0.280652	Il17rc/Il17d/Isl1	3
GO:0060675	ureteric bud morphogenesis	0.0707568	0.325832	0.280652	Gli3/Adamts16/Bcl2	3
GO:0072171	mesonephric tubule morphogenesis	0.0707568	0.325832	0.280652	Gli3/Adamts16/Bcl2	3
GO:1901016	regulation of potassium ion transmembrane transporter activity	0.0707568	0.325832	0.280652	Actn2/Akap9/Trem2	3
GO:0050920	regulation of chemotaxis	0.0709491	0.325832	0.280652	Trem2/Dusp1/Met/Pdgfd/Nbl1/Zswim6	6
GO:0071241	cellular response to inorganic substance	0.0709491	0.325832	0.280652	Fosb/Lrrk2/Gsn/Rasgrp2/Cpne5/Junb	6
GO:0060349	bone morphogenesis	0.0714158	0.327421	0.28202	Dlx5/Rarb/Gli3/Coch	4
GO:0061061	muscle structure development	0.0715095	0.327421	0.28202	Actn2/Rgs2/Ryr1/Stac3/Rarb/Egr2/Met/Popdc3/Bcl2/Isl1/Hopx/Cd9/Nr4a1/Kcnk2/Zfpm2	15
GO:0030335	positive regulation of cell migration	0.0727587	0.332642	0.286518	Drd1/Tac1/Sh3rf2/Trem2/Postn/Met/Anxa1/Pdgfd/Bcl2/Ctsh/Ets1/Cpeb1/Rras2	13
GO:0006941	striated muscle contraction	0.0731048	0.333227	0.287021	Kcna5/Rgs2/Stac3/Met/Scn4b	5
GO:0046887	positive regulation of hormone secretion	0.0731048	0.333227	0.287021	Tac1/Drd2/Crh/Rasl10b/Isl1	5
GO:0010038	response to metal ion	0.0732328	0.333313	0.287095	Fosb/Lrrk2/Gsn/Rasgrp2/Bcl2/Cpne5/Junb/Pde1c	8
GO:0014909	smooth muscle cell migration	0.0742091	0.336253	0.289627	Postn/Trib1/Pdgfd/Bcl2	4
GO:0048565	digestive tract development	0.0742091	0.336253	0.289627	Clmp/Rarb/Gli3/Bcl2	4
GO:0072009	nephron epithelium development	0.0742091	0.336253	0.289627	Gli3/Adamts16/Bcl2/Irx1	4
GO:0032652	regulation of interleukin-1 production	0.074466	0.336876	0.290164	Trem2/Anxa1/Isl1	3
GO:0043068	positive regulation of programmed cell death	0.0745672	0.336876	0.290164	Ido1/Adora2a/Lrrk2/Rarb/Cyld/Dusp1/Gsn/Tctn3/Anxa1/Adamtsl4/Ctsh/Nr4a1/Brms1/Trp53bp2/Grik2	15
GO:0051047	positive regulation of secretion	0.07476	0.336879	0.290167	Tac1/Adora2a/Il17rc/Trem2/Drd2/Postn/Crh/Lrrk2/Rasl10b/Oprk1/Isl1	11
GO:0002764	immune response-regulating signaling pathway	0.0754179	0.336879	0.290167	Cyld/Prkch/Bcl2/Shb/Ctsh	5
GO:0006865	amino acid transport	0.0754179	0.336879	0.290167	Rgs2/Adora2a/Hrh3/Grm7/Slc32a1	5
GO:0048732	gland development	0.0756362	0.336879	0.290167	Drd2/Crh/Rarb/Upb1/Met/Gli3/Anxa1/Bcl11b/Bcl2/Isl1	10
GO:0048609	multicellular organismal reproductive process	0.0760677	0.336879	0.290167	Rgs2/Drd1/Ppp1r1b/Akap9/Adamts16/Oprk1/Anxa1/Tdrp/Bcl2/Abcg2/Vgf/Junb/Spata24/Shb	14
GO:0002052	positive regulation of neuroblast proliferation	0.0762225	0.336879	0.290167	Drd2/Gli3	2
GO:0002092	positive regulation of receptor internalization	0.0762225	0.336879	0.290167	Drd2/Ptpn5	2
GO:0003417	growth plate cartilage development	0.0762225	0.336879	0.290167	Rarb/Coch	2
GO:0021983	pituitary gland development	0.0762225	0.336879	0.290167	Drd2/Isl1	2
GO:0033028	myeloid cell apoptotic process	0.0762225	0.336879	0.290167	Anxa1/Bcl2	2
GO:0043370	regulation of CD4-positive, alpha-beta T cell differentiation	0.0762225	0.336879	0.290167	Anxa1/Shb	2
GO:1900745	positive regulation of p38MAPK cascade	0.0762225	0.336879	0.290167	Met/Oprk1	2
GO:1901032	negative regulation of response to reactive oxygen species	0.0762225	0.336879	0.290167	Lrrk2/Met	2
GO:1903206	negative regulation of hydrogen peroxide-induced cell death	0.0762225	0.336879	0.290167	Lrrk2/Met	2
GO:1905521	regulation of macrophage migration	0.0762225	0.336879	0.290167	Trem2/Cd9	2
GO:1902105	regulation of leukocyte differentiation	0.0775429	0.34222	0.294767	Trem2/Tesc/Cyld/Trib1/Gli3/Anxa1/Shb	7
GO:0031098	stress-activated protein kinase signaling cascade	0.0780591	0.344001	0.296301	Sh3rf2/Cyld/Dusp1/Trib1/Met/Oprk1/Ccdc88c/Grik2	8
GO:0061001	regulation of dendritic spine morphogenesis	0.07826	0.344389	0.296635	Lrrk2/Arhgap33/Arc	3
GO:1903305	regulation of regulated secretory pathway	0.0789396	0.34688	0.298781	Drd1/Adora2a/Drd2/Lrrk2/Bcr/Grm7	6
GO:0007159	leukocyte cell-cell adhesion	0.0793613	0.348232	0.299946	Ido1/Adora2a/Cyld/Gli3/Anxa1/Shb/Ets1	7
GO:0035725	sodium ion transmembrane transport	0.0799592	0.350352	0.301771	Tesc/Fxyd2/Slc9a5/Scn4b	4
GO:1903039	positive regulation of leukocyte cell-cell adhesion	0.0801621	0.350738	0.302104	Cyld/Gli3/Anxa1/Shb/Ets1	5
GO:0050778	positive regulation of immune response	0.0802868	0.350781	0.302141	Ido1/H2-D1/Cyld/Anxa1/Prkch/Bcl2/Coch/H2-K1/Shb	9
GO:0043408	regulation of MAPK cascade	0.080939	0.352815	0.303893	Rgs2/Sh3rf2/Trem2/Drd2/Lrrk2/Ptpn5/Adra2c/Cyld/Dusp1/Trib1/Met/Oprk1/Pdgfd/Lefty1/Grik2	15
GO:0030098	lymphocyte differentiation	0.0813804	0.352815	0.303893	Cyld/Gli3/Relb/Anxa1/Hells/Bcl11b/Bcl2/Shb	8
GO:0031400	negative regulation of protein modification process	0.0816715	0.352815	0.303893	Rgs2/Drd1/Sh3rf2/Ppp1r1b/Rasd2/Adora2a/Drd2/Lrrk2/Ptpn5/Cyld/Dusp1/Trib1/Met/Shb	14
GO:0019229	regulation of vasoconstriction	0.0821369	0.352815	0.303893	Kcna5/Drd1/Adra2c	3
GO:0007617	mating behavior	0.0823698	0.352815	0.303893	Drd1/Ppp1r1b	2
GO:0008045	motor neuron axon guidance	0.0823698	0.352815	0.303893	Alcam/Egr2	2
GO:0015695	organic cation transport	0.0823698	0.352815	0.303893	Adora2a/Slc22a3	2
GO:0021895	cerebral cortex neuron differentiation	0.0823698	0.352815	0.303893	Drd1/Drd2	2
GO:0030195	negative regulation of blood coagulation	0.0823698	0.352815	0.303893	Gp5/Cd9	2
GO:0032613	interleukin-10 production	0.0823698	0.352815	0.303893	Ido1/Trem2	2
GO:0032655	regulation of interleukin-12 production	0.0823698	0.352815	0.303893	Ido1/Isl1	2
GO:0048384	retinoic acid receptor signaling pathway	0.0823698	0.352815	0.303893	Rxrg/Rarb	2
GO:0051589	negative regulation of neurotransmitter transport	0.0823698	0.352815	0.303893	Rgs2/Hrh3	2
GO:1900047	negative regulation of hemostasis	0.0823698	0.352815	0.303893	Gp5/Cd9	2
GO:0021954	central nervous system neuron development	0.0829151	0.354654	0.305477	Drd1/Lhx8/Drd2/Nanos1	4
GO:2000147	positive regulation of cell motility	0.0832652	0.355653	0.306337	Drd1/Tac1/Sh3rf2/Trem2/Postn/Met/Anxa1/Pdgfd/Bcl2/Ctsh/Ets1/Cpeb1/Rras2	13
GO:0048738	cardiac muscle tissue development	0.0849648	0.362317	0.312077	Actn2/Rgs2/Rarb/Met/Isl1/Kcnk2/Zfpm2	7
GO:0046928	regulation of neurotransmitter secretion	0.0850626	0.362317	0.312077	Drd1/Adora2a/Drd2/Lrrk2/Grm7	5
GO:0007565	female pregnancy	0.0859242	0.363672	0.313244	Crh/Adra2c/Abcg2/Junb	4
GO:0035270	endocrine system development	0.0859242	0.363672	0.313244	Drd2/Crh/Anxa1/Isl1	4
GO:0001909	leukocyte mediated cytotoxicity	0.0860952	0.363672	0.313244	H2-D1/H2-K1/Ctsh	3
GO:0051453	regulation of intracellular pH	0.0860952	0.363672	0.313244	Lrrk2/Slc9a5/Bcl2	3
GO:0097755	positive regulation of blood vessel diameter	0.0860952	0.363672	0.313244	Rgs2/Drd1/Adora2a	3
GO:1902305	regulation of sodium ion transmembrane transport	0.0860952	0.363672	0.313244	Tesc/Fxyd2/Scn4b	3
GO:0050954	sensory perception of mechanical stimulus	0.0875708	0.366411	0.315603	Pou3f4/Coch/Grm7/Mpv17/Usp53	5
GO:0032870	cellular response to hormone stimulus	0.0884907	0.366411	0.315603	Actn2/Npas4/Ptprv/Crh/Hrh3/Rarb/Anxa1/Isl1/Junb/Nr4a1/Cpeb1/Prcp	12
GO:0010543	regulation of platelet activation	0.0886632	0.366411	0.315603	Gp5/Cd9	2
GO:0021522	spinal cord motor neuron differentiation	0.0886632	0.366411	0.315603	Gli3/Isl1	2
GO:0021904	dorsal/ventral neural tube patterning	0.0886632	0.366411	0.315603	Gpr161/Gli3	2
GO:0030851	granulocyte differentiation	0.0886632	0.366411	0.315603	Tesc/Trib1	2
GO:0035767	endothelial cell chemotaxis	0.0886632	0.366411	0.315603	Met/Nr4a1	2
GO:0042088	T-helper 1 type immune response	0.0886632	0.366411	0.315603	Relb/Anxa1	2
GO:0043276	anoikis	0.0886632	0.366411	0.315603	Bcl2/Brms1	2
GO:0050819	negative regulation of coagulation	0.0886632	0.366411	0.315603	Gp5/Cd9	2
GO:0055022	negative regulation of cardiac muscle tissue growth	0.0886632	0.366411	0.315603	Rgs2/Kcnk2	2
GO:0061117	negative regulation of heart growth	0.0886632	0.366411	0.315603	Rgs2/Kcnk2	2
GO:0086091	regulation of heart rate by cardiac conduction	0.0886632	0.366411	0.315603	Kcna5/Scn4b	2
[truncated: 2,318 more rows]

## Sheet: Trem2 prion_vs_WT_prion
ID	Description	pvalue	p.adjust	qvalue	geneID	Count
[truncated: 2,242 more rows]
