# Supplementary material for: TREM2 supports neuronal protection and microglial reactivity without an effect on misfolded protein deposition in chronic neurodegenerative prion disease
Source: Front Neurosci. 2025 May 7;19:1525017. doi: 10.3389/fnins.2025.1525017 (PMC12093410; doi:10.3389/fnins.2025.1525017)
Supplement: Supplementary file 6 [file Table_3.XLSX]

## Sheet: DEGp005_n33
Gene	Gene Title	Trem2-/- prion infected_vs_WT prion-infected_logFC	WT prion infected_vs_WT NBH_logFC
Trem2	triggering receptor expressed on myeloid cells 2	-2.70806	0.502735
Gfap	glial fibrillary acidic protein	-1.32854	1.67907
Adamtsl4	ADAMTS-like 4	-0.997188	0.860597
Irx1	Iroquois related homeobox 1 (Drosophila)	-0.929035	0.7329
1700047M11Rik	RIKEN cDNA 1700047M11 gene	-0.896701	0.635981
Ppp1r14a	protein phosphatase 1, regulatory (inhibitor) subunit 14A	-0.852656	0.703937
Anln	anillin, actin binding protein	-0.789198	0.8605
Gjb1	gap junction protein, beta 1	-0.762121	0.620367
Pvalb	parvalbumin	-0.729342	0.53553
Nid1	nidogen 1	-0.634797	0.680057
Xaf1	XIAP associated factor 1	-0.534594	0.425065
Gsn	gelsolin	-0.487588	0.445906
Cd9	CD9 antigen	-0.468867	0.53269
H2-K1	histocompatibility 2, K1, K region	-0.456518	0.407716
Lgi3	leucine-rich repeat LGI family, member 3	-0.443976	0.498769
Gcfc2	GC-rich sequence DNA binding factor 2	-0.405771	0.485635
Vwa5a	von Willebrand factor A domain containing 5A	-0.384728	0.626588
Gpr137b	G protein-coupled receptor 137B	-0.348559	0.401459
H2-D1	histocompatibility 2, D region locus 1	-0.33093	0.411329
Rab3b	RAB3B, member RAS oncogene family	0.383422	-0.491447
Tctn3	tectonic family member 3	0.398005	-0.444246
Fosl2	fos-like antigen 2	0.422643	-0.591087
Cbr3	carbonyl reductase 3	0.488555	-0.815124
Angptl6	angiopoietin-like 6	0.513109	-0.459871
Gm19576	predicted gene, 19576	0.527027	-0.833337
Fosb	FBJ osteosarcoma oncogene B	0.792201	-1.38627
Dusp1	dual specificity phosphatase 1	0.885518	-0.894116
Trib1	tribbles homolog 1 (Drosophila)	1.02013	-1.15603
Nr4a1	nuclear receptor subfamily 4, group A, member 1	1.25471	-1.20915
Junb	jun B proto-oncogene	1.27487	-1.18911
Npas4	neuronal PAS domain protein 4	1.42399	-1.82056
Arc	activity regulated cytoskeletal-associated protein	1.62736	-1.58239
Egr2	early growth response 2	2.02063	-2.60291
